# Supplementary material for: A novel video-tracking system to quantify the behaviour of nocturnal mosquitoes attacking human hosts in the field
Source: J R Soc Interface. 2016 Apr;13(117):20150974. doi: 10.1098/rsif.2015.0974 (PMC4874425; doi:10.1098/rsif.2015.0974)
Supplement: Mosquito flight tracks at a human-baited bed net. [file rsif20150974supp2.xls]

## Sheet: README
	This file includes a summary of the flight trajectory data recorded for female Culex quinquefasciatus at a human-baited untreated bed net. All experiments both in the lab and the field are summarised in each tab within the file.
	The following information is included per experiment:
	Mosquito ID: Number identifying individual mosquitos
	Trajectory start: time of first appearance ( seconds) of each mosquito relative to the start of the recording
	Trajectory duration: given in seconds
	Distance travelled: total distance travelled by the mosquito in the given trajectory
	Speed: Average speed estimated from all the velocity vectors within the trajectory ( given in mm/sec)

## Sheet: Lab_Experiment_1
MosquitoID	Trajectory Start(secs)	Trajectory duration (secs)	Distance Traveled (mm)	Speed (mm/sec)
1	5	3.66003	1216.13	333.664
2	9	2.30003	868.553	444.611
3	9	72.6016	613.495	316.886
4	10	1.9401	964.992	508.164
5	26	141.442	13547	193.784
6	27	5.78004	1529.1	311.435
7	40	1.53998	401.339	276.47
8	61	317.225	22643	149.599
9	62	5.88007	1207.13	217.171
10	63	1.37998	794.871	558.568
11	73	5.02004	1332.98	266.115
12	85	2.06001	459.537	223.6
13	99	2.2001	537.562	253.425
14	105	2.00004	530.792	271.908
15	106	2.50004	824.612	340.629
16	115	1.12005	279.685	252.496
17	120	31.2807	947.656	194.697
18	120	2.30846	1091.68	495.799
19	122	0.480059	158.079	329.288
20	126	3.76017	1591.52	430.829
21	134	33.6807	2087.83	221.295
22	137	0.840017	345.802	411.666
23	141	1.96007	891.837	455.009
24	149	4.22009	1232.53	293.845
25	158	111.974	7616.64	161.818
26	168	0.559999	219.653	429.502
27	176	16.5402	3040.29	190.115
28	183	2.40008	648.921	283.435
29	184	0.45999	139.544	306.079
30	193	0.939992	148.465	215.519
31	195	2.34002	789.309	351.529
32	195	30.3007	3134.81	210.484
33	199	7.16021	676.228	233.406
34	201	2.30005	928.226	402.91
35	203	1.65999	457.936	271.005
36	204	0.479929	245.381	507.846
37	206	0.520097	325.253	625.38
38	206	6.00004	840.237	158.547
39	211	6.7401	1531.55	232.191
40	211	2.90006	850.109	370.928
41	211	1.66012	634.534	392.242
42	216	1.74001	608.678	349.825
43	219	6.61218	1554.16	263.563
44	223	79.0738	7103.44	162.77
45	224	120.902	11606.5	146.501
46	234	10.8403	1343.56	428.82
47	237	2.42006	760.096	314.082
48	240	2.45999	703.928	286.148
49	242	0.940031	406.887	432.847
50	244	0.920035	428.056	463.258
51	248	41.7407	5420.28	240.941
53	256	217.743	8246	178.387
54	273	3.5201	1127.8	316.375
55	277	3.41236	935.091	288.305
56	283	2.12	568.894	265.469
57	286	0.640043	435.887	681.028
58	287	256.978	17279.6	180.919
60	298	11.7203	3103.66	361.583
61	298	1.16003	609.183	525.153
62	301	34.5805	1874	404.875
63	301	38.8006	1585.15	372.577
64	301	0.800031	314.741	393.41
65	303	23.6529	1795.62	287.6
66	306	1.60001	499.229	312.02
67	310	0.620042	237.434	382.926
68	312	11.5203	1407.86	328.347
69	317	115.682	14714.6	196.301
70	319	1.46004	1030.86	703.699
71	320	0.500066	116.051	232.076
72	333	0.900048	479.111	532.336
73	336	1.18002	373.1	333.874
74	340	1.02	315.4	309.226
75	344	0.560001	233.351	422.132
76	346	2.15997	789.677	365.591
77	351	30.5877	5172.85	252.825
78	357	36.4606	5707.72	200.922
79	358	4.16003	782.857	311.539
80	366	0.45999	282.402	613.926
81	366	1.18	505.028	427.993
82	373	2.46005	1070.34	435.084
83	375	1.08002	581.611	538.518
84	379	1.0201	403.147	395.204
85	380	2.34002	543.362	232.422
86	382	148.343	9888.17	155.07
87	384	1.26003	468.047	368.522
88	387	1.18008	493.677	417.483
89	390	1.76004	718.401	408.17
90	390	1.3	347.788	298.186
91	396	0.840016	247.688	294.867
92	396	10.5202	896.465	378.888
93	399	0.459988	281.346	611.635
94	399	1.32004	400.292	303.223
95	403	26.3406	2037.3	488.367
96	406	12.1403	2174.17	428.327
97	407	1.14001	803.424	703.746
98	415	0.859981	188.116	218.748
99	420	0.67995	324.133	476.704
100	420	318.7	19807.2	157.837
101	421	1.40006	644.234	452.264
102	429	0.499972	330.519	661.081
103	433	1.42003	562.207	395.904
104	434	0.599953	301.089	501.848
105	435	0.599952	300.659	500.679
107	444	6.8201	955.052	345.447
108	445	33.8605	4028.85	127.733
109	451	3.10006	178.56	176.925
110	452	1.8001	723.831	402.102
111	453	0.440114	185.882	422.375
112	457	0.760055	330.92	435.383
113	459	2.05998	1086.05	523.833
114	461	18.7404	2799.13	325.655
115	462	1.85998	580.517	314.451
116	463	13.2602	1661.41	330.798
117	470	0.739997	340.358	442.068
118	476	2.30003	533.976	244.683
119	478	2.22006	805.889	363.008
120	482	137.876	10400.7	154.471
121	482	234.41	19691.8	174.562
122	486	2.94008	1031.12	353.707
123	486	20.1803	1056.71	380.224
124	500	11.5002	3371.29	352.727
125	507	1.23999	599.28	483.293
126	516	256.784	17273.2	164.59
127	518	0.619979	215.624	347.798
128	519	1.22001	771.102	625.348
129	519	1.66007	875.864	523.363
130	520	2.18012	979.97	449.502
131	524	1.16001	595.261	513.03
132	527	1.54005	651.317	422.914
133	527	3.12007	1272.27	407.778
134	532	1.1401	501.264	442.655
135	534	89.3156	7241.4	221.049
136	536	1.23997	325.095	271.2
137	538	0.640057	276.228	440.582
138	547	69.2811	5133.86	163.59
139	548	7.58011	1319.94	483.823
140	549	3.24008	1352.86	401.324
141	551	0.520069	193.153	371.397
142	552	120.696	13078	156.387
143	559	1.08	534.567	500.143
144	565	1.01999	441.519	431.387
145	566	4.10008	417.392	397.973
146	571	1.88003	689.777	366.901
147	580	0.539912	329.095	609.509
148	583	0.780026	382.836	490.793
149	584	0.98006	481.327	480.711
150	584	4.24006	1603	379.904
151	585	2.56602	1425.11	562.304
152	587	9.00021	573.243	380.462
153	587	155.723	10647.9	177.033
154	589	1.22003	295.454	324.232
155	591	7.08026	819.72	422.221
156	594	5.88019	1739.71	296.655
157	598	0.820052	370.483	425.731
158	602	0.940045	404.42	430.216
159	607	0.579963	188.426	323.795
160	611	0.51999	141.032	271.227
161	613	20.1004	4239.54	284.565
162	614	9.9002	2342.97	335.53
163	618	1.04003	740.658	712.153
164	622	1.68	326.684	194.461
165	625	119.783	1886.98	375.124
166	627	62.781	2538.46	306.451
167	629	0.579938	225.147	388.228
168	634	1.53998	487.137	339.288
169	636	22.1548	4585.22	241.228
170	637	1.14002	257.709	228.984
171	641	60.961	5722.83	146.659
172	649	1.37999	732.326	530.676
173	651	24.9804	2004.91	359.638
174	677	5.40004	1456.67	266.819
175	689	4.64008	916.876	295.479
176	712	0.559973	346.501	607.075
177	720	107.557	9491.54	158.477
178	726	145.278	8824.13	207.137
179	732	25.1205	1584.91	348.962
180	735	1.52005	495.073	341.071
181	737	170.138	18471.4	176.365
182	743	25.8405	1775.13	192.134
183	744	6.66017	1425.97	214.442
184	747	41.6408	3840.76	184.993
185	749	0.680017	73.9093	114.318
186	750	1.33996	481.238	351.866
187	751	0.880029	263.942	299.922
188	759	9.12014	1369.31	218.844
189	763	1.22003	420.203	344.424
190	765	1.66007	464.817	312.71
191	767	0.880036	273.557	320.123
192	768	105.927	1624.57	182.512
193	771	5.54009	1539.19	329.718
194	776	4.70009	1304.65	281.916
195	777	0.640081	296.655	470.441
196	778	2.74011	579.478	371.843
197	779	0.480034	244.297	508.385
198	780	133.342	7918.64	176.216
199	781	1.55995	571.078	371.34
200	786	51.6058	2553.63	318.776
201	787	15.1953	2434.22	222.81
202	789	0.739947	183.259	247.662
203	790	0.940013	326.85	362.452
204	793	0.980023	468.39	477.94
205	793	26.4005	1486.79	399.275
206	797	0.479947	280.269	583.953
207	797	71.9416	9145.82	238.539
208	797	0.780024	164.572	249.113
209	800	13.2354	1572.35	365.826
210	803	0.660009	329.935	499.897
211	805	7.98016	2710.88	362.525
212	812	1.21997	434.369	356.046
213	825	5.66005	1887.43	336.679
214	828	0.640036	269.848	421.611
215	829	2.14013	887.452	413.511
216	832	1.14	515.377	453.312
217	839	1.60005	639.998	399.4
218	842	16.9358	1844.81	223.485
219	845	1.56004	328.424	234.503
220	848	0.560017	173.552	309.907
221	851	1.80011	323.951	191.699
222	860	1.08005	248.77	240.25
223	865	1.94002	658.444	374.628
224	869	0.680036	77.7185	128.316
225	869	1.48	827.912	557.4
226	872	8.52019	1354.98	242.253
227	873	35.7563	4164.7	208.788
228	881	0.380018	50.5833	133.105
229	884	306.525	23960.4	175.112
230	886	0.900046	305.465	344.589
231	888	3.78007	539.031	343.326
232	889	1.68007	517.938	308.281
233	893	1.86004	680.756	418.293
234	894	17.9604	2332.79	234.292
235	895	20.0604	4823.15	246.768
236	896	1.86002	579.05	346.058
237	900	1.09996	755.175	686.542
238	905	2.19996	709.574	327.984
239	911	11.1402	2391.99	340.876
240	949	1.46001	593.099	406.228
241	966	0.84006	337.88	402.198
242	979	4.20007	1119.79	281.748
243	987	131.239	9651.37	141.744
244	989	8.36014	858.541	233.97
245	990	0.579973	310.674	554.348
246	993	0.940072	423.062	455.844
247	999	174.743	12158.1	139.363
248	1001	163.163	15528	154.955
249	1005	4.36011	1527	354.435
250	1014	143.726	9367.96	143.107
251	1015	72.2578	3302.44	167.8
252	1018	1.60002	396.975	245.821
253	1021	335.663	23426.2	170.006
254	1039	0.800071	436.88	552.973
255	1041	2.7401	399.154	150.588
256	1071	2.46007	283.787	130.652
257	1077	8.16018	1239.16	179.578
258	1091	8.94009	1021.77	382.932
259	1095	10.5002	1506.68	379.669
260	1105	1.16006	159.365	152.949
261	1117	204.264	15037.4	152.495
262	1118	0.50001	139.827	279.555
263	1119	34.5375	2771.08	177.956
264	1121	222.647	11746	158.855
265	1130	6.96014	1151.02	237.596
266	1139	1.06002	343.329	323.878
267	1153	18.7204	1015.14	186.995
268	1172	1.04	326.636	315.536
269	1175	41.3236	5546.58	145.221
270	1176	1.52008	389.784	256.42
271	1179	3.52005	1227.4	334.116
272	1205	149.642	21241.1	189.078
273	1210	52.8184	6326.02	238.382
274	1218	3.72001	604.027	453.594
275	1219	11.5202	707.955	221.991
276	1225	1.04001	176.889	170.088
277	1230	21.1203	1801.14	390.966
278	1234	18.9405	1501.07	310.003
279	1236	8.1002	354.591	269.468
280	1236	3.58	1404.15	393.968
281	1236	8.7576	1034.73	230.876
282	1238	0.920008	161.084	178.984
283	1238	1.23995	581.39	467.997
284	1242	0.439978	119.339	282.002
285	1246	4.5602	1199.07	266.425
286	1246	3.36	904.366	315.022
287	1250	2.11992	626.542	296.192
288	1260	20.6003	914.819	174.922
289	1264	26.3805	4353.61	273.549
290	1268	65.9615	4510.91	153.601
291	1274	4.36004	1007.17	286.04
292	1275	46.4809	3214.25	175.204
293	1291	1.49997	324.19	216.138
294	1320	4.02002	427.407	129.706
295	1326	27.4806	733.593	246.897
296	1331	15.6423	2432.87	241.405
297	1342	3.94009	885.803	233.268
298	1344	152.704	10463.2	206.902
299	1349	18.7584	3191.56	242.019
300	1354	4.84015	845.235	286.082
301	1354	4.06005	1118.42	278.79
302	1358	13.9402	1854.72	293.003
303	1360	1.64011	447.604	266.41
304	1365	0.539913	210.825	391.66
305	1365	275.864	11945.9	173.55
306	1373	160.123	6976.08	187.181
307	1376	0.740057	235.108	317.689
308	1376	1.76	937.159	523.786
309	1387	11.2417	3638.38	328.357
310	1392	1.25999	807.404	639.691
311	1394	11.3002	2540.61	372.386
312	1401	1.02003	571.986	560.768
313	1404	1.34	634.54	473.52
314	1405	1.42007	632.88	548.948
315	1410	195.223	14586.4	152.31
316	1417	117.122	3051.7	184.19
317	1426	6.54007	2508.82	377.181
318	1436	3.76001	1446.64	396.635
319	1442	10.5802	1887.65	306.048
320	1488	0.640002	330.507	516.414
321	1498	1.22008	361.879	324.343
322	1505	1.26013	354.64	334.267
323	1511	0.60003	113.594	201.012
324	1515	0.799984	503.322	629.318
325	1529	0.480063	75.8153	160.615
326	1534	6.1001	1478.11	267.462
327	1535	1.33999	430.538	321.299
328	1547	99.5025	3708.34	170.038
329	1548	1.61999	487.407	313.513
330	1552	1.25999	487.825	387.17
331	1599	130.323	3689.51	171.208
332	1599	2.80005	633.474	226.245
333	1602	21.4594	1064.95	221.236
334	1609	0.940053	311.436	331.275
335	1616	0.599981	164.792	279.254
336	1621	102.022	1491.14	302.563
337	1626	0.639968	157.421	248.723
338	1629	154.203	8838.53	195.648
339	1636	4.12003	920	278.537
340	1644	1.36002	436.768	321.486
341	1648	2.92004	767.384	270.098
342	1649	82.0217	1005.44	413.64
343	1654	2.84004	898.269	339.781
344	1656	1.82002	575.775	316.348
345	1663	0.639954	370.301	578.641
346	1666	0.600021	263.276	438.804
347	1675	10.9601	3172.26	325.027
348	1680	131.442	15086.6	163.37
349	1709	41.0808	2241.77	150.409
350	1712	1.38003	518.03	373.172
351	1724	41.701	3084.61	144.988
352	1726	166.284	16426.1	216.484
353	1739	1.92008	644.842	334.899
354	1746	1.28003	530.168	391.625
355	1747	1.52004	564.872	373.523
356	1805	20.0804	412.022	154.665
357	1805	409.669	11854.8	145.767
358	1815	1.62006	484.732	299.208
359	1832	0.820049	176.665	263.99
360	1839	0.840014	303.283	361.053
361	1839	146.984	4368.56	150.205
362	1870	0.580011	320.922	553.35
363	1879	14.7405	793.617	203.94
364	1881	3.3204	683.091	205.468
365	1890	0.400031	218.61	546.461
366	1890	0.960052	364.561	385.209
367	1898	10.1602	1491.78	211.652
368	1928	2.32005	503.24	251.131
369	1939	0.799969	295.836	369.868
370	1942	8.04028	779.153	173.116
371	1949	113.504	7601.71	226.341
372	1957	1.12001	485.744	433.699
373	1966	0.439986	170.545	385.128
374	1976	77.8412	6765.66	250.43
376	1985	2.15999	636.053	294.47
377	1995	0.580036	212.183	365.808
378	1997	5.00008	1638.46	377.624
379	2004	0.820096	214.175	265.87
380	2006	3.58004	954.636	268.651
381	2006	19.0402	3666.06	255.648
382	2010	47.1991	3981.47	184.057
383	2027	188.486	11923.9	164.969
384	2031	0.740022	283.041	382.485
385	2039	0.519953	181.269	349.772
386	2040	2.68007	1106.43	412.85
387	2044	3.66	1321.92	361.189
388	2051	2.02002	612.56	299.957
389	2063	0.61998	232.147	374.447
390	2071	0.740045	268.727	363.137
391	2082	0.699904	190.298	271.889
392	2084	1.64	268.784	189.535
393	2086	0.680051	203.886	299.809
394	2089	2.01996	1094.83	539.499
395	2131	6.08015	441.258	278.178
396	2136	0.880028	166.775	276.4
397	2137	12.2003	2560.03	301.421
398	2145	1.91762	487.641	320.812
399	2176	124.262	7900.26	142.143
400	2208	126.799	6325.44	238.512
401	2209	0.580102	285.839	494.211
402	2214	3.18006	887.779	279.169
403	2214	31.1204	2496.29	223.301
404	2230	22.8805	3016.11	299.431
405	2235	0.720278	203.232	282.129
406	2248	5.14007	1285.41	300.551
407	2253	2.34005	687.006	305.032
408	2253	1.05997	397.353	374.882
409	2255	57.1011	10676.7	219.85
410	2288	3.5601	645.66	180.628
411	2293	1.52002	608.265	404.404
412	2300	0.539965	272.366	504.426
414	2322	2.74009	710.93	275.366
415	2328	6.72014	2020.1	308.645
416	2334	4.60009	1042.97	232.432
417	2343	97.3016	9465.34	187.462
418	2344	40.5408	2685.46	244.826
419	2372	30.5205	5435.07	186.765
420	2373	1.07999	415.555	384.773
421	2408	0.760022	167.126	282.926
422	2413	1.82001	459.753	263.789
423	2413	0.439996	169.686	385.624
424	2414	5.32015	1339.78	255.063
425	2416	11.6202	2788.46	311.793
426	2429	5.06009	1559.21	307.078
427	2434	0.800019	298.937	523.95
428	2437	7.5401	1587.01	247.864
429	2445	7.1603	1631.25	272.866
430	2447	3.90413	464.181	267.25
431	2450	0.420034	158.708	377.84
432	2450	418.823	18041.5	194.354
433	2454	23.6805	739.186	502.874
434	2454	5.62014	1403.82	250.802
435	2463	173.283	3771.62	130.136
436	2467	24.6446	2814.24	211.757
437	2474	37.3608	853.249	262.222
438	2479	0.900063	329.737	366.344
439	2480	13.236	2400.34	329.111
440	2491	1.25994	935.577	742.571
441	2502	0.940028	272.081	272.773
442	2502	0.740018	255.475	345.218
443	2505	5.86006	1949.43	335.038
444	2505	0.640042	147.71	230.762
445	2513	10.3602	358.988	378.67
446	2514	52.1054	1538.82	258.798
447	2516	0.940099	247.138	304.223
448	2523	6.9401	574.652	333.955
449	2526	8.52022	398.617	299.082
450	2528	55.8012	4823.79	162.057
451	2528	4.34457	1025.26	314.644
452	2534	4.00009	1086.43	266.11
453	2541	5.22008	789.135	232.522
454	2545	1.54009	895.066	581.174
455	2548	7.94014	641.488	272.542
456	2553	0.860017	285.559	329.77
457	2577	2.52003	1002.52	397.833
458	2584	2.64	1042.42	406.774
459	2585	1.06002	214.688	204.41
460	2588	1.00005	591.074	591.513
461	2590	5.35531	2047.18	452.967
462	2593	108.702	5708.68	203.649
463	2597	1.13999	368.414	323.174
464	2598	0.679994	292.195	429.701
465	2603	32.8805	1398.23	393.064
466	2604	0.579951	275.662	475.354
467	2632	2.86011	1048.35	381.144
468	2645	1.84	626.651	340.571
469	2663	0.600045	222.088	331.652
470	2665	3.48008	556.019	206.301
471	2668	0.639995	200.34	313.029
472	2673	9.12008	2097.52	279.877
473	2675	0.800071	146.297	193.476
474	2687	0.779923	416.233	533.705
475	2692	8.52014	2325.02	363.368
476	2704	1.06005	377.338	361.085
477	2708	1.03997	268.448	258.144
478	2709	1.32003	596.437	451.843
479	2722	84.6359	6436.3	182.217
480	2738	0.519981	77.9638	149.929
481	2759	11.8203	2752.91	258.695
482	2762	75.6273	6710.95	169.179
483	2771	1.36002	622.197	457.501
484	2772	4.40009	574.155	221.977
485	2781	244.984	16639.5	149.977
486	2798	193.337	4873.42	134.62
487	2828	1.5	418.968	279.299
488	2841	34.2345	2406.9	402.387
489	2847	3.96012	999.742	330.376
490	2852	15.1603	1955.5	290.958
491	2856	33.9007	1623.38	471.917
492	2860	0.419973	242.431	577.255
493	2874	5.04014	2056.49	452.384
494	2881	1.36006	598.147	439.412
495	2884	3.9601	1788.59	519.195
496	2884	0.98003	319.027	325.529
497	2896	1.92001	717.973	373.937
498	2899	1.78	573.881	322.409
500	2943	0.639955	182.859	285.738
501	2947	0.600039	360.119	600.142
502	2956	11.6402	3470.95	486.667
503	2964	1.56005	608.965	390.346
504	2964	5.06006	1501.5	295.788
505	2965	5.49339	483.632	214.304
506	2967	0.380024	188.878	497.022
507	2969	1.08006	305.316	285.536
508	2971	1.02007	306.664	265.848
509	2971	1.6801	603.674	359.304
510	2974	0.579994	171.567	295.806
511	2980	135.203	3614.81	142.865
512	2981	2.22003	846.432	379.65
513	2987	0.700006	435.053	621.498
514	2991	0.600017	239.397	398.996
515	2996	1.41994	370.052	260.623
516	2999	1.28005	395.787	309.204
517	3004	3.62009	1287.69	353.508
518	3009	4.10022	1337.56	341.084
519	3015	1.93995	285.57	163.73
520	3050	191.344	12408.3	177.432
521	3072	1.11999	480.807	429.297
522	3204	166.731	6670.88	133.937
523	3246	8.32016	2017.84	247.008
524	3270	0.740083	192.791	260.566
525	3290	1.26006	262.038	235.897
526	3303	1.74005	569.111	339.341
527	3309	47.8807	5639.38	171.299
528	3379	98.893	3229.38	127.945
529	3405	0.559977	221.54	395.594
530	3434	2.64009	1118.73	421.889
531	3460	13.2003	1826.65	196.371
532	3481	3.48002	540.427	473.258
533	3484	91.4415	7035.08	264.289
534	3496	28.4498	5895.1	288.028
535	3505	1.32	483.776	365.703
536	3578	3.32011	956.554	301.624
537	3583	4.42005	1531.5	364.446
538	3589	4.14007	659.493	286.252
539	3593	7.46015	860.028	235.866

## Sheet: Lab_Experiment_2
MosquitoID	Trajectory Start(secs)	Trajectory duration (secs)	Distance Traveled (mm)	Speed (mm/sec)
1	92	52.0207	3707.03	304.913
2	101	8.02011	285.424	345.815
3	110	18.6602	672.788	277.632
4	114	151.019	14841	199.576
5	123	0.499979	153.128	306.326
6	137	1.94001	752.814	400.885
7	138	4.66004	1135.78	323.797
8	140	0.520022	125.576	268.471
9	140	2.14001	563.589	271.623
10	141	109.201	10253.8	204.543
11	143	31.1804	5186.78	243.816
12	149	154.544	12432	210.779
13	150	3.54005	636.826	244.558
14	155	29.5774	4195.53	270.519
15	156	1.64004	592.177	371.969
16	157	3.74004	795.159	229.129
17	158	0.660003	368.802	577.362
18	160	0.579978	139.694	249.124
19	165	1.42004	424.498	304.773
20	170	0.63955	325.7	524.862
21	174	0.880008	600.913	701.633
22	175	2.70004	721.46	297.021
23	179	1.00002	239.006	283.339
24	183	0.899988	234.6	265.824
25	186	1.66	344.053	249.107
26	186	3.64004	980.027	297.299
27	190	201.503	17098.1	203.22
28	190	5.34003	1504.89	293.868
29	191	0.959993	373.301	424.066
30	193	47.9404	6835.37	208.857
31	204	0.500002	336.145	683.993
32	205	14.1201	2296.22	391
33	207	4.64009	1282.49	326.497
34	210	0.480006	113.736	250.15
35	211	0.660011	224.006	351.396
36	211	1.16002	235.975	204.168
37	213	51.7429	6353.62	242.49
38	212	33.1577	3855.85	225.27
39	214	4.34004	1248.87	299.536
40	215	1.47998	488.945	338.695
41	225	15.3411	1450.88	228.999
42	224	1.68	523.098	325.699
43	225	21.2403	2919.12	270.828
44	226	182.761	24215.5	209.846
45	228	1.00002	336.845	344.893
46	242	7.14004	1659.39	249.419
47	247	7.5001	963.138	195.508
48	247	1.66	390.678	254.889
49	249	0.819998	370.709	464.814
50	251	16.2802	1056.6	283.993
51	251	98.5808	7342.04	167.691
52	251	38.458	6407.42	241.855
53	252	89.2012	5839.77	184.118
54	252	2.62002	1156.5	454.119
55	255	3.58003	844.42	245.27
56	259	1.35999	409.162	309.1
57	262	0.90001	297.788	342.176
58	269	15.2002	1766.51	210.351
59	274	157.342	18964.3	212.739
60	274	0.619992	240.934	453.601
61	275	11.002	2436.32	267.488
62	278	0.940012	257.551	279.773
63	281	120.241	11805.2	198.918
64	286	10.4801	780.765	307.268
65	287	63.3205	9082.22	219.747
66	292	9.23882	1163.54	368.297
67	294	1.62001	795.052	504.117
68	297	1.08001	488.861	465.614
69	299	0.819985	332.609	415.25
70	300	0.860026	369.481	448.34
71	301	6.01785	916.112	419.727
72	306	72.9428	7045.39	252.883
73	307	29.1204	5668.76	254.589
74	307	17.6602	3418.76	363.396
75	312	26.7203	1646.35	344.701
76	314	10.0801	1186.71	243.344
77	317	0.559998	85.7663	156.133
78	319	25.1603	1244.59	432.216
79	322	18.3602	2690.52	163.711
80	322	5.22007	1131.6	229.519
81	325	41.4803	6547.13	239.096
82	328	91.8191	11966.3	230.857
83	335	38.1203	5532.85	251.499
84	340	46.7204	9308.14	247.004
85	341	35.4405	2617.92	231.568
86	346	14.9807	1568.92	338.01
87	346	76.0595	10462.6	183.183
88	350	1.24003	282.268	235.88
89	352	12.7601	1155.98	306.686
90	352	0.440008	152.544	376.404
91	354	28.6622	4693.87	181.639
92	357	0.940013	210.286	269.519
93	358	4.96007	1441.87	360.365
94	360	0.640006	185.105	296.237
95	361	18.7603	3061.95	282.866
96	363	57.2189	4502.97	207.925
97	364	59.4424	5075.6	293.678
98	364	43.4623	2433.34	195.086
99	364	53.6007	2494.18	143.711
100	364	90.9193	6808.21	257.021
101	368	62.0791	4457.89	247.71
102	370	162.623	13338.8	190.141
103	372	1.62001	490.626	335.07
104	376	3.16004	532.654	284.05
105	380	9.59973	1397.57	389.46
106	391	7.08006	2290.54	410.497
107	392	2.88003	844.273	298.732
108	392	8.63835	1567.36	236.428
109	394	2.56003	741.856	338.447
110	400	20.1003	3237.67	237.603
111	400	151.601	17155	191.772
112	407	0.699993	231.914	340.05
113	409	0.440024	134.472	312.464
114	409	14.9601	3192.77	308.853
115	410	0.660021	168.861	262.993
116	412	13.7802	1939.14	249.894
117	414	11.0001	1544.13	238.219
118	416	37.7788	5419.73	204.279
119	420	14.6802	1451.07	231.877
120	420	54.7204	2555.51	214.969
121	421	238.422	31483.5	209.568
122	423	2.76004	643.827	278.225
123	427	98.2	9437.39	215.018
124	428	18.0201	3599.14	253
125	431	3.32003	1555.57	471.106
126	431	1.90001	587.966	355.04
127	434	171.521	11900.6	205.176
128	435	12.5202	1572.82	357.021
129	435	1.38049	544.954	399.085
130	437	9.12014	1107.66	377.071
131	438	80.8796	4294.94	187.451
132	438	25.0602	5160.05	274.923
133	439	158.141	9983.4	209.18
134	442	82.6807	5878.36	211.917
135	443	1.16001	208.31	186.574
136	443	0.400005	154.058	394.193
137	445	44.5206	6345.6	299.613
138	446	0.700011	212.806	315.993
139	453	24.1789	3304.12	228.642
140	455	36.8605	2445.47	170.02
141	458	141.061	7051	181.754
142	459	2.54004	957.015	410.253
143	459	9.28008	1700.55	328.706
144	459	2.70002	1091.63	415.648
145	460	1.78002	438.993	255.34
146	460	2.24	665.414	356.705
147	463	1.88003	575.09	327.975
148	469	0.559984	275.861	502.073
149	470	0.420005	239.147	583.609
150	471	6.74008	433.766	373.311
151	472	1.48001	446.082	338.396
152	474	52.7207	2197.67	173.609
153	476	0.620005	98.9039	158.085
154	476	0.719993	268.088	380.195
155	479	1.04001	310.247	306.991
156	480	27.2791	4594.53	323.651
157	480	10.0401	1367.26	320.024
158	483	20.6003	1763.3	304.171
159	485	74.7206	8470.35	195.043
160	487	2.14003	571.871	308.026
161	487	34.9792	7230.93	289.432
162	488	1.66005	392.083	295.374
163	490	0.640035	368.412	596.956
164	491	94.661	11742.7	193.856
165	492	4.10002	546.352	368.526
166	493	57.1004	6734.63	192.88
167	495	74.1807	7812.2	232.553
168	496	0.660003	338.23	527.657
169	497	37.5405	5637.88	222.789
170	498	56.2196	4788.81	234.418
171	502	109.802	9217.97	223.694
172	502	4.94008	1950.99	433.327
174	510	0.499082	201.534	417.96
175	512	0.779998	350.591	464.856
176	514	30.1993	3304.03	202.768
177	516	2.26004	712.399	353.597
178	517	1.07999	366.244	371.282
179	520	0.460008	130.685	302.41
180	520	0.479992	170.082	361.902
181	524	63.4005	8558.44	238.196
182	524	15.2612	3416.03	285.662
183	525	7.68009	1074.65	420.792
184	525	0.680186	245.442	373.104
185	525	13.9401	954.687	257.838
186	531	0.660009	232.537	363.618
187	531	0.940005	388.961	423.386
188	531	31.5994	4939.83	237.322
189	534	7.8991	1992.1	296.808
190	537	103.822	12390.4	202.777
191	540	26.8402	4332.69	189.085
192	541	8.36007	1209.63	230.668
193	541	12.8801	1624.28	272.812
194	542	13.8801	2252.81	238.198
195	543	3.52003	870.048	261.295
196	544	1.5	611.217	447.645
197	549	0.700008	243.274	374.608
198	549	0.659982	183.613	286.906
199	551	29.5802	889.553	308.887
200	557	2.00002	507.075	276.233
201	557	2.18005	1187.62	562.237
202	559	15.4601	1414.29	307.645
203	560	40.6003	9015.44	271.392
204	560	1.60003	531.991	339.104
205	562	5.3804	1671.53	326.763
206	565	108.842	12813	186.029
207	565	1.68003	447.352	319.802
208	565	141.781	10776.9	212.74
209	570	0.580023	323.581	577.439
210	571	15.5994	3615.2	263.793
211	576	2.16002	368.66	214.177
212	575	0.640005	267.089	427.39
213	577	19.0001	2600.38	243.491
214	582	2.94004	546.286	197.309
215	584	138.022	13038.6	183.265
216	585	0.42013	225.506	552.64
217	586	53.6405	4017.55	239.391
218	591	16.2601	3385.64	263.74
219	594	1.88028	566.103	313.48
220	594	10.6401	1683.15	286.182
221	595	2.14003	965.939	463.375
222	596	1.08	327.819	314.791
223	601	13.5401	2847.51	227.57
224	606	10.1583	1254.7	230.253
225	606	0.480017	167.596	368.457
226	607	2.04	704.334	364.175
227	609	18.8801	1661.17	187.604
228	610	2.98419	783.699	349.872
229	611	9.46011	1017.28	247.316
230	614	0.700018	226.281	330.102
231	615	38.8603	2104.51	224.82
232	616	4.22006	1444.5	344.788
233	618	49.9998	4688.08	188.003
234	620	5.28007	1299.03	270.092
235	621	94.3213	8366.44	232.102
236	625	0.940008	429.679	470.663
237	626	32.3803	1322.56	209.258
238	627	0.420017	271.294	658.567
239	634	1.90003	488.723	276.737
240	634	1.94	314.579	173.826
241	634	22.7602	2763.19	193.109
242	637	12.8202	812.132	163.766
243	637	19.5202	1291.29	259.284
244	640	1.94003	423.921	256.774
245	644	2.30003	861.5	385.735
246	650	4.58006	1002.27	225.528
247	651	3.60005	920.605	267.408
248	655	0.84	322.785	397.479
249	657	3.00003	866.139	297.181
250	657	2.18002	509.533	284.756
251	660	44.7595	4135.29	167.209
252	661	3.86006	1419.66	580.608
253	662	10.1401	2266.39	252.164
254	664	1.48002	594.302	414.264
255	664	6.69975	1544.2	306.135
256	666	15.2201	3029.16	209.084
257	671	1.11956	396.231	366.192
258	675	1.06006	550.582	535.168
259	680	1.42004	1030.9	743.958
260	681	64.5808	4521.46	200.578
261	681	1.34001	426.385	351.821
262	681	4.64006	616.555	218.587
263	681	1.42037	231.242	193.325
264	683	24.7203	362.085	188.035
265	683	0.619993	173.495	287.031
266	683	65.9606	6457.24	218.16
267	685	33.8389	5383.18	194.434
268	685	6.82005	1059.19	173.198
270	691	9.8	1865.07	427.137
271	694	1.20004	519.421	451.675
272	696	35.4405	7013.78	248.385
273	702	129.442	9211.21	215.363
274	704	1.38004	648.794	521.345
275	705	1.60002	472.65	309.016
276	706	59.2806	5623.2	201.369
277	713	45.4005	6871.87	255.239
278	715	48.0605	2673.15	223.149
279	719	4.42002	1559.49	358.784
280	719	57.0807	3468.16	195.158
281	723	0.500002	98.1534	201.85
282	728	11.6001	1565.57	360.452
283	732	0.920024	220.999	255.852
284	734	0.900009	353.921	407.163
285	735	29.1002	2813.89	230.056
286	736	2.56008	923.374	368.755
287	737	10.5001	1422.33	272.41
288	738	10.1601	994.999	288.538
289	740	10.5202	1844.51	291.95
290	741	1.17998	570.354	496.44
291	741	142.162	16355.1	169.715
292	751	7.84011	942.244	175.539
293	751	1.48003	471.138	379.254
294	751	115.361	9789.36	178.684
295	753	0.460018	227.421	500.554
296	753	3.34003	1228.49	407.537
297	760	2.66003	467.423	208.729
298	762	1.22001	416.836	353.3
299	763	3.34003	790.66	478.792
300	765	16.4402	1487.48	195.794
301	765	0.580019	195.566	349.493
302	767	2.00002	709.569	372.454
303	770	36.0406	3104.51	234.22
304	770	2.64079	954.431	389.24
305	770	1.16002	313.107	279.562
306	771	2.28003	723.178	326.961
307	771	0.839032	264.476	325.074
308	772	50.1807	2958.22	220.604
309	772	2.10004	654.623	324.039
310	773	162.641	21372.7	216.299
311	775	14.0999	2813.32	231.41
312	778	12.9402	2565.35	305.505
313	780	1.26001	245.647	224.939
314	783	13.9402	3469.66	310.833
315	783	1.46003	566.898	418.349
316	786	8.88013	831.323	267.334
317	793	53.5404	5963.43	195.873
318	796	1.34002	658.348	501.459
320	800	1.91964	617.357	349.787
321	804	0.540021	100.941	193.356
322	805	2.03966	527.225	295.098
323	806	82.2008	8478.89	203.408
324	807	1.77887	816.946	468.773
325	808	2.74004	973.644	362.849
326	808	2.88003	1032.43	374.378
327	810	0.760002	249.121	337.518
328	810	16.8202	3160.02	347.715
329	813	9.4401	1580.03	227.626
330	814	0.44001	163.059	383.281
331	827	6.00008	799.87	226.221
332	828	6.52057	1180.46	231.286
333	828	8.18056	2207.93	331.199
334	831	52.7612	6400.9	197.493
335	832	31.5803	4717.81	174.609
336	837	0.599999	130.912	223.948
337	840	11.2201	1411.38	216.836
338	841	34.1409	4852.34	236.124
339	843	13.2807	1154.08	476.155
340	847	36.6605	2813.32	253.042
341	852	2.38001	524.925	224.643
342	859	1.40002	280.324	204.438
343	863	4.96003	1624.99	359.258
344	863	12.1601	1525.71	284.456
345	864	0.720004	166.592	274.177
346	866	108.4	12327	209.251
347	867	72.4406	4254.8	215.499
348	867	2.18	347.006	166.002
349	870	2.94	806.574	280.892
350	870	4.08003	823.075	214.949
351	872	2.15997	348.606	235
352	872	0.520025	253.992	507.823
353	872	57.3205	5828.26	176.213
354	876	1.36001	532.04	433.256
355	877	45.4804	4890.75	228.854
356	878	1.46003	475.229	334.404
357	879	0.720011	264.451	383.242
358	879	59.7598	4034.58	236.343
359	879	61.8815	6873.07	247.457
360	883	75.4999	5392.42	270.364
361	884	94.0801	8391.88	179.454
362	885	12.4602	1975.51	280.614
363	885	0.459988	70.5731	173.136
364	885	2.28002	751.11	336.202
365	889	3.00003	929.036	311.389
366	893	0.860006	184.016	243.357
367	896	2.14002	802.027	394.378
368	903	56.7005	5374.59	188.263
369	910	0.779977	214.573	286.876
370	915	0.800001	233.281	299.559
371	916	1.88	691.894	382.936
372	922	34.1214	6409.49	314.761
373	923	8.22005	1607.14	297.706
374	927	4.86006	1157.92	245.775
375	928	1.13837	347.264	309.705
376	930	21.5402	2881.44	247.719
377	930	45.6786	2737.74	366.987
378	934	58.7005	1662.85	309.304
379	937	0.440046	102.541	237.926
380	937	40.5803	4226.9	224.304
381	938	28.5802	2170.51	225.672
382	940	1.52001	556.368	378.233
383	940	3.44002	1021.17	330.294
384	941	1.82001	501.59	298.268
385	941	1.66001	421.292	276.998
386	946	1.10004	414.864	387.49
387	947	5.53903	1680.66	389.838
388	949	2.30002	857.606	383.484
389	949	14.9802	2879.07	211.745
390	951	17.2402	3488	216.588
391	953	27.9004	3118.24	204.411
392	953	50.1204	3530.88	235.056
393	955	146.8	12522.6	187.493
394	961	1.34001	323.247	284.588
395	964	11.2401	1962.39	285.938
396	965	57.2405	7527.86	215.72
397	966	2.82004	753.331	286.428
398	966	0.520028	264.418	527.932
399	969	1.32004	302.849	235.956
400	969	1.19996	448.077	382.39
401	970	0.859965	205.063	244.774
402	974	8.46011	704.888	313.572
403	974	88.7824	6527.37	209.657
404	975	8.50007	1926.25	285.034
405	975	5.41932	883.366	286.494
406	978	42.9804	6736.67	207.439
407	979	16.7801	1831.89	292.796
408	981	183.222	15876.1	187.581
409	982	2.92003	1192.37	417.361
410	985	80.1423	7828.09	215.196
411	988	7.82004	1784	339.981
412	989	1.69991	589.776	359.251
413	992	1.02001	262.965	271.151
414	996	36.5803	2055.58	226.586
415	996	168.181	10271.8	184.316
416	998	60.2421	6777.76	223.102
417	999	0.440006	152.886	358.435
418	1002	0.500009	200.487	415.974
419	1004	0.499982	183.221	379.888
420	1005	0.959994	324.48	348.007
421	1018	0.90001	334.399	379.642
422	1020	12.1602	1730.01	296.239
423	1019	20.7602	3705.14	235.136
424	1027	8.66007	1512.7	267.55
425	1035	37.4603	5785.71	204.164
426	1037	9.06008	1685.83	351.174
427	1041	1.50002	435.672	299.597
428	1043	77.8225	2789.74	225.389
429	1044	1.04001	323.989	330.11
430	1044	4.98003	1019.26	218.997
431	1046	2.01981	806.711	427.471
432	1049	8.18011	782.075	219.304
433	1049	4.12002	883.227	322.092
434	1052	49.4222	5297.3	220.999
435	1055	26.9002	5085.32	224.239
436	1057	4.38016	930.803	253.109
437	1058	93.9028	13439.6	212.22
438	1058	97.5808	8955.24	219.554
439	1061	3.18	1096.93	347.962
440	1064	18.2402	283.969	225.737
441	1071	5.24005	1490.12	296.952
442	1071	2.58001	667.994	271.741
443	1076	0.760005	463.419	628.928
444	1077	12.6013	2003.14	231.452
445	1078	7.26005	1298.57	197.465
446	1079	3.64003	727.326	328.388
447	1081	241.605	27721.3	203.724
448	1082	98.7008	7851.51	215.555
449	1084	3.74003	1082.47	291.025
450	1085	64.7425	7005.81	221.715
451	1090	18.1202	771.726	366.325
452	1095	9.38007	1350.59	321.55
453	1110	7.12007	960.29	409.165
454	1113	37.3403	4868.24	206.08
455	1115	0.840029	200.725	274.207
456	1117	0.960338	338.146	362.752
457	1117	41.3404	5087.72	181.977
458	1117	2.2004	829.481	425.916
459	1119	2.90004	778.557	277.529
460	1119	92.9408	6889.14	196.198
461	1119	87.9207	13057.9	206.053
462	1122	1.1992	356.432	305.054
463	1123	50.0605	5749.49	209.886
464	1128	70.7806	2336.27	187.826
465	1128	16.9433	2135.5	224.739
466	1129	53.9026	5077.72	235.265
467	1129	0.620015	230.067	380.315
468	1131	47.8806	4253.98	223.406
469	1134	0.640029	310.444	497.375
470	1135	5.6386	1567.44	311.832
471	1136	0.999937	220.478	237.351
472	1137	5.56008	941.602	206.563
473	1138	1.48	485.161	338.689
474	1139	1.94002	947.155	501.004
475	1149	0.480001	316.53	687.447
476	1152	92.3632	7647.66	251.51
477	1152	45.0804	2170.27	283.015
478	1155	5.02004	1097.3	365.216
479	1155	0.601701	160.425	271.27
480	1156	12.3222	2206.11	270.365
481	1168	1.16002	297.551	262.984
482	1169	9.78011	2439.33	294.862
483	1170	59.9208	5704.57	228.742
484	1172	1.24002	364.046	315.485
485	1175	76.1007	6744.97	250.301
486	1178	1.50001	315.788	243.01
487	1181	22.1602	349.619	307.076
488	1189	78.2207	10223.3	215.673
489	1192	83.9207	3220.84	192.92
490	1193	308.463	33521.5	174.583
491	1204	26.7204	2937.84	216.629
492	1204	40.4603	4318.74	233.353
493	1207	1.14034	463.273	415.103
494	1209	55.043	6746.77	195.952
495	1211	35.6227	7471.87	274.216
496	1216	0.680005	395.682	598.385
497	1219	4.96004	1474.68	310.527
498	1226	8.70012	2027.33	286.817
499	1226	1.80001	598.976	354.391
500	1228	1.44001	647.686	462.355
501	1234	1.00002	289.561	306.034
502	1235	0.520023	201.4	401.577
503	1239	1.12001	265.527	245.848
504	1242	11.1601	2688.16	256.123
505	1244	19.2202	1212.88	246.697
506	1245	1.17999	366.835	338.49
507	1247	17.0601	2081.24	258.803
508	1249	0.560007	259.778	479.518
509	1253	61.0806	3982.49	237.777
510	1256	21.0427	2408.64	190.276
511	1257	5.38252	444.357	244.004
512	1264	7.18006	755.017	364.616
513	1265	0.679992	280.516	424.13
514	1267	6.60008	394.639	334.436
515	1268	28.8004	2645.48	211.805
516	1268	3.26007	1131.32	351.519
517	1272	5.52007	1397.12	264.862
518	1273	39.9616	4892.55	192.771
519	1281	2.14005	679.27	335.568
520	1295	3.11965	610.552	213.039
521	1297	80.1037	3783.65	258.159
522	1301	92.5812	8399.6	175.724
523	1301	7.48004	1563.62	285.93
524	1301	1.58004	379.731	264.272
525	1302	77.0207	3665.46	200.979
526	1303	4.02008	1434.49	376.239
527	1303	4.50006	1479.4	344.695
528	1304	5.96007	1582.69	280.235
529	1308	0.660038	194.13	302.814
530	1309	10.1001	2686.09	348.677
531	1312	3.96003	814.759	211.241
532	1317	0.51998	102.504	204.321
534	1318	22.403	3609.72	276.428
535	1320	7.06006	1285.58	291.833
536	1323	31.6403	6375.11	273.142
537	1324	0.740007	318.653	442.392
538	1328	5.64135	673.908	480.067
539	1331	6.32006	2000.69	309.371
540	1334	1.10002	230.279	232.844
541	1339	3.12004	993.1	332.805
542	1339	1.51887	477.018	342.022
543	1340	72.5638	5460.13	198.684
544	1341	4.38004	1394.41	453.104
545	1342	22.9002	966.071	282.76
546	1344	46.6435	8107.68	218.796
547	1346	44.6775	4251.22	210.437
548	1350	23.2202	1680.54	224.162
549	1353	39.2205	3569.7	227.534
550	1356	3.76005	770.216	212.369
551	1358	0.760006	243.051	327.89
552	1359	19.7802	2832.08	164.718
553	1360	3.74006	814.163	227.723
554	1363	0.439985	282.789	674.397
555	1367	37.2835	5498.33	333.348
556	1370	1.58	935.699	607.532
557	1371	2.40003	861.122	443.676
558	1375	1.20001	378.59	325.569
559	1378	106.143	10966.1	194.655
560	1379	1.04001	217.552	243.124
561	1388	238.142	13987.5	237.917
562	1389	30.5003	5503.24	203.677
563	1393	70.1975	5373.39	214.637
564	1393	6.56007	1210.21	209.051
565	1392	1.57998	530.558	345.759
566	1393	136.685	12306.2	220.884
567	1395	1.08001	423.713	403.615
568	1397	0.559996	418.992	711.377
569	1398	32.0172	3634.48	383.414
570	1399	22.8002	4980.56	322.255
571	1409	140.121	6646.45	207.474
572	1411	1.04001	763.04	737.112
573	1411	1.00004	463.757	477.548
574	1415	0.920019	365.216	407.643
575	1417	9.10008	1481.1	190.558
576	1418	0.780031	223.846	303.94
577	1419	5.74005	1420.01	255.099
578	1419	2.28002	552.158	364.026
579	1419	30.9236	3875.64	202.18
580	1422	34.0603	3885.55	184.773
581	1424	0.799992	246.098	315.056
583	1427	0.640023	192.733	305.534
584	1427	41.3217	1231.33	266.628
585	1428	17.6001	2239.39	306.627
586	1429	1.00004	436.985	454.723
587	1435	3.42006	1478.52	422.858
588	1440	1.2	483.915	415.448
589	1441	53.2604	3370.2	236.681
590	1441	52.304	4510.62	243.951
592	1454	3.44006	664.368	400.107
593	1455	0.719959	214.995	307.441
594	1459	40.7039	2526.39	421.954
595	1461	1.56005	435.177	285.491
596	1463	2.34003	287.266	337.711
597	1464	6.80006	1417.43	226.129
598	1465	81.0607	6014.49	277.786
599	1468	59.3842	5528.79	198.695
600	1471	0.640011	202.607	335.061
601	1471	24.8203	3183.7	202.692
602	1474	3.94003	1010.73	295.136
603	1478	0.839656	254.834	280.417
604	1482	2.30002	1041.92	462.091
605	1484	4.29928	1890.47	448.883
606	1485	9.44008	1134.43	272.416
607	1485	0.959994	295.57	316.51
608	1486	29.8995	4096.14	263.796
609	1486	5.28005	1316.52	323.483
610	1491	1.34005	547.119	421.293
611	1492	55.0242	6226.61	224.815
612	1493	8.12005	1823.24	247.754
613	1495	3.04004	1259.75	426.001
614	1497	0.819992	172.864	272.125
615	1497	8.90365	1796.41	365.41
616	1500	6.22008	1291.37	271.28
617	1502	30.5803	3754.54	229.254
618	1504	21.2202	3941.45	234.851
619	1505	10.5237	1460.16	384.858
620	1506	19.5601	3840.14	298.107
622	1511	0.820011	271.663	415.554
623	1511	3.20004	601.487	462.473
624	1512	1.20002	582.09	486.736
625	1513	23.8639	3695.18	221.81
626	1514	5.98007	2239.9	419.189
627	1520	115.565	12101.1	227.819
628	1520	0.419995	122.245	297.805
629	1524	1.43998	314.506	224.557
630	1527	1.17998	318.917	277.776
631	1527	0.840011	315.862	386.358
632	1531	18.8218	1247.09	311.316
633	1532	0.660015	283.017	445.642
634	1534	119.601	11801.3	170.35
635	1543	6.38008	2099.63	334.961
636	1546	34.0642	4392.91	200.489
637	1551	79.8003	6207.08	195.862
638	1553	1.04001	420.356	417.557
639	1554	3.18005	1198.81	387.035
640	1555	0.479995	285.148	618.351
641	1557	44.7204	3837.82	197.492
642	1563	20.2595	3968.45	211.532
643	1563	24.4202	1914.26	183.293
644	1563	0.559989	272.716	505.21
645	1564	1.34001	641.708	484.431
646	1564	2.01983	733.024	371.562
647	1564	212.222	21405.5	195.362
648	1567	2.60003	242.71	110.801
649	1575	9.82013	2388.13	384.406
650	1586	0.760029	284.942	389.981
651	1588	177.802	22080.6	212.077
652	1588	2.42002	169.206	147.992
653	1588	147.742	7753.35	209.485
654	1590	0.980017	345.445	366.043
655	1590	0.86003	114.546	154.63
656	1591	6.02008	1348.43	242.936
657	1591	45.9004	3471.69	215.486
658	1599	0.559995	196.702	362.25
659	1603	2.17997	845.694	394.18
660	1603	4.56004	480.122	498.671
661	1609	1.19999	699.607	597.939
662	1612	1.84002	586.197	328.677
663	1612	2.64	727.386	314.299
664	1612	0.940007	286.307	317.509
665	1615	1.48001	586.83	401.089
666	1618	51.3207	2959.64	159.907
667	1619	19.9802	3457.55	253.479
668	1623	122.321	12086	255.311
669	1623	12.7403	3053.13	248.403
670	1627	53.0807	6961.95	259.613
671	1628	111.901	9359.32	191.806
672	1629	1.82002	346.108	206.285
673	1629	1.50002	563.536	385.426
674	1630	3.36006	615.737	221.204
675	1631	112.342	12789	211.547
676	1630	42.7647	4956.76	229.504
677	1632	138.541	13590.8	204.556
678	1633	1.20001	339.88	291.921
679	1636	100.501	10516.4	192.459
680	1637	10.86	2884.31	284.72
681	1642	9.74436	1592.55	217.625
682	1643	10.2601	939.303	292.495
683	1646	0.659999	159.194	247.407
684	1647	1.24001	604.068	494.524
685	1648	2.50002	769.254	316.295
686	1649	0.640023	249.706	398.394
687	1649	8.04011	626.8	375.676
688	1650	11.6601	2217.69	279.62
689	1651	0.839994	215.163	391.017
690	1655	108.381	16144.4	213.246
691	1656	24.0803	1658.07	342.97
692	1659	1.80002	447.668	282.822
693	1661	0.419981	165.583	406.141
694	1677	0.560017	156.225	288.858
695	1688	1.56002	930.879	616.205
696	1688	20.4247	4831.71	318.876
697	1690	16.4639	2091.56	276.47
698	1691	83.7163	11004.5	180.934
699	1693	48.5404	4568.89	243.148
700	1698	4.70005	659.332	231.874
701	1709	15.9247	2320.03	250.799
702	1711	1.30001	343.056	273.25
703	1713	2.21978	750.435	348.179
704	1718	105.721	5192.94	233.003
705	1719	6.50003	1632.89	261.207
706	1720	5.84004	1060	198.172
707	1723	82.0407	5309.13	242.523
708	1723	6.70003	821.419	354.893
709	1726	26.4993	4224.34	187.675
710	1729	53.9558	6523.44	232.916
711	1734	58.7205	9518.96	184.583
712	1736	58.7405	6510.77	178.97
713	1740	1.92005	869.111	476.238
714	1749	80.8658	7913.65	207.78
715	1750	118.161	15167.7	178.91
716	1752	16.0402	2142.69	244.474
717	1753	64.3608	2886.34	211.94
718	1753	10.5401	2375.07	304.377
719	1760	69.2206	8290.8	214.15
720	1761	0.480004	152.747	330.719
721	1764	32.9555	3894.7	216.149
722	1766	69.1406	6460.18	196.775
723	1766	63.2805	7600.37	185.49
724	1766	1.15926	602.938	529.986
725	1767	47.1804	5534.09	207.445
726	1773	58.3205	7146.93	204.541
727	1776	14.6001	3269.01	295.058
728	1779	22.7602	2771.03	261.969
729	1780	8.52002	1070.4	307.537
730	1780	18.3001	2809.61	221.125
731	1797	2.70003	1030.59	398.383
732	1797	6.15508	1810.69	387.742
733	1798	0.620031	130.382	218.612
734	1800	7.40005	1604.92	231.918
735	1802	1.06001	339.967	323.993
736	1803	24.9615	2289.27	244.717
737	1804	115.376	8677.26	198.765
738	1805	36.8805	3428.07	229.867
739	1821	30.4402	2477.62	165.189
740	1821	11.0601	1283.63	182.176
741	1823	97.1864	11243.7	208.721
742	1823	5.46008	530.864	307.777
743	1826	4.30227	355.808	240.832
744	1828	18.9203	4381.31	320.303
745	1832	2.92003	781.895	274.479
746	1847	6.22007	468.08	251.221
747	1850	0.881417	258.742	309.792
748	1854	44.5751	5640.59	198.608
749	1856	6.58004	1648.62	266.071
750	1857	47.4859	6057.75	240.278
751	1864	20.5403	2334.68	235.142
752	1864	0.418798	130.266	319
753	1863	3.80005	1148.83	315.914
754	1864	4.77822	1367.29	320.795
755	1866	22.9609	4970.98	265.014
756	1876	6.28006	1354.47	225.613
757	1876	56.1405	8670.16	219.285
758	1876	124.247	8225.84	217.031
759	1877	56.3605	10676.1	243.033
760	1882	0.840029	355.315	626.828
761	1889	15.9201	3003.53	282.39
762	1893	46.7804	7419.84	277.719
763	1896	0.920022	309.175	342.363
764	1899	61.0005	8752.67	244.212
765	1909	0.757498	315.87	428.144
766	1914	17.4601	1913.9	206.835
767	1920	1.74001	568.631	379.842
768	1930	13.7802	2501.02	279.839
769	1932	0.480005	108.121	229.779
770	1933	1.86003	1038.37	571.517
771	1937	5.40005	1499.35	330.174
772	1939	111.367	9178.1	231.418
773	1940	22.3003	2945.83	255.357
774	1940	3.72006	1065.45	296.704
775	1943	4.68006	1541.86	330.926
776	1950	0.560027	147.605	268.779
777	1951	2.66	765.906	383.193
778	1953	0.839992	146.692	178.102
779	1954	8.54006	1161.51	182.41
780	1963	1.29999	471.954	375.451
781	1963	23.9203	4974.2	352.497
782	1964	2.02	443.687	251.779
783	1966	56.2546	4962.83	200.729
784	1966	4.00003	802.967	207.825
785	1967	2.28002	379.284	269.006
786	1969	69.5268	4521.31	221.187
787	1973	30.7603	2070.81	185.607
788	1974	7.226	786.118	352.173
789	1975	0.52002	182.667	356.264
790	1979	0.82001	212.169	276.602
791	1979	10.7401	2015.62	288.646
792	1981	6.27414	1887.69	298.161
793	1981	8.28085	766.865	252.964
794	1982	14.6401	2668.84	229.523
795	1989	18.4603	496.97	287.705
796	1990	1.23999	323.32	310.539
797	1990	1.12001	254.082	235.892
798	1990	7.70003	1858.99	268.065
799	1993	6.16008	665.147	318.162
800	1995	42.9806	2517.28	291.166
801	1996	28.7402	4595.57	228.378
802	1996	58.8062	4389.68	247.953
803	1997	18.8002	4884.21	295.784
804	1998	1.23999	517.335	431.347
805	2001	32.1265	6988.49	288.9
806	2002	1.78	552.604	339.997
807	2003	2.5	762.434	318.185
808	2009	4.10005	979.898	324.921
809	2019	0.560026	221.73	408.393
810	2019	13.0663	2166.96	265.06
811	2029	3.66043	1145.66	341.496
812	2031	8.62631	979.211	322.157
813	2032	1.05999	471.482	457.684
814	2035	116.948	9823.9	200.418
815	2036	2.48003	934.63	380.489
816	2041	65.9883	3573.74	205.715
817	2044	59.5408	955.983	173.323
818	2046	8.16003	2474.31	348.738
819	2047	1.11997	447.58	446.234
820	2047	2.64003	839.53	368.954
821	2052	0.500009	143.293	291.167
822	2053	13.8602	2422.54	364.291
823	2055	31.6003	4713.62	283.033
824	2061	2.38004	854.488	368.24
825	2064	11.5602	2389.55	349.205
826	2071	0.759963	210.187	282.876
827	2073	5.92008	594.276	252.014
828	2073	61.941	8927.33	252.132
829	2074	21.5467	2512.83	344.369
830	2082	0.720013	426.341	632.307
831	2084	11.1601	779.628	365.714
832	2087	0.820007	223.384	279.517
833	2088	3.12004	922.337	305.063
834	2096	0.700013	150.066	221.207
835	2098	0.860009	189.22	227.836
836	2104	27.5202	2590.56	347.72
837	2105	111.561	15916.2	178.995
838	2112	0.500411	268.052	547.673
839	2120	1.14003	509.833	462.497
840	2125	20.7403	3584.95	323.76
841	2131	1.44003	757.477	540.725
842	2133	1.02	596.349	601.506
843	2135	18.9403	3119.11	255.717
844	2135	15.1402	2187.08	276.344
845	2145	1.72003	987.69	587.162
846	2149	3.70008	949.976	275.173
847	2151	35.3605	5067.55	277.485
848	2159	44.5204	2589.9	282.458
849	2159	28.1602	3653.79	242.634
850	2160	0.620014	308.861	488.775
851	2161	0.580006	296.525	529.193
852	2162	15.7002	2111.36	234.257
853	2162	0.418646	157.473	385.772
854	2169	8.88008	715.355	488.926
855	2172	74.4606	1688.73	221.016
856	2179	21.5603	4575.58	233.614
857	2179	203.855	14956.7	193.138
858	2187	22.4731	5802.84	285.402
859	2188	1.14001	387.702	349.75
860	2195	5.94004	1044.23	187.663
861	2201	22.3203	2108.08	311.383
862	2201	71.8206	10966.3	230.887
863	2202	1.18001	260.445	245.141
864	2204	7.98005	1634.92	382.414
865	2212	2.12002	647.669	314.047
866	2213	1.19999	340.385	293.584
867	2214	0.819996	194.722	244.54
868	2216	8.73988	2271.71	315.346
869	2216	3.06002	581.081	265.177
870	2216	0.999986	354.36	411.616
871	2220	0.69999	215.088	315.731
872	2225	3.92007	1236.4	325.073
873	2227	3.42003	1070.92	357.926
874	2229	11.8002	514.229	170.283
875	2230	7.3801	803.981	401.221
876	2230	24.3802	1633.91	212.437
877	2232	0.680027	232.825	351.451
878	2233	23.9676	2492.17	232.683
879	2239	1.46003	511.632	398.901
880	2240	15.3002	2631.04	294.244
881	2242	1.82002	352.417	213.189
882	2246	2.32004	756.98	338.371
883	2252	0.78002	268.125	397.878
884	2252	39.168	3313.28	232.659
885	2256	12.4801	521.729	304.42
886	2256	163.941	21558.4	166.969
887	2257	62.4683	4928.66	230.617
888	2259	1.36002	547.513	416.831
889	2259	0.640001	122.89	218.469
890	2265	130.101	9617.34	230.294
891	2267	126.274	8674.17	179.35
892	2274	9.12012	2424.56	266.391
893	2277	1.29997	288.156	276.481
894	2279	4.44001	1186.37	289.297
895	2286	3.74005	741	270.84
896	2287	6.34005	954.181	407.54
897	2289	1.94002	738.716	386.949
898	2291	3.20001	902.457	297.225
899	2293	1.62003	476.695	338.132
900	2293	2.06002	631.346	357.95
901	2296	0.800028	279.796	363.45
902	2299	15.3801	1876.61	239.823
903	2300	0.800038	207.982	268.649
904	2303	60.2085	7122.47	259.288
905	2307	20.8003	1684.89	424.669
906	2312	0.519974	61.6681	120.094
907	2313	0.559979	147.238	314.412
908	2316	1.04004	390.951	386.649
909	2320	0.56059	137.366	253.396
910	2322	1.48001	409.791	286.314
911	2323	1.43999	467.449	334.04
912	2324	2.80004	833.228	354.258
913	2329	0.520021	251.71	491.695
914	2332	1.26001	553.885	447.414
915	2334	87.3212	6781.28	252.767
916	2336	15.5201	2437.63	186.656
917	2342	8.64014	815.528	249.624
918	2343	2.16003	541.05	265.51
919	2346	9.16806	1547.76	219.365
920	2350	1.12003	480.454	440.351
921	2353	0.520011	114.103	236.242
922	2354	0.480483	191.376	408.772
923	2355	1.90004	487.077	262.706
924	2358	1.2	604.548	517.118
925	2360	0.439995	137.144	318.989
926	2361	48.4687	4548.58	245.344
927	2363	4.68004	877.275	366.538
928	2364	1.06001	548	527.053
929	2365	5.14006	930.693	272.837
930	2372	27.2802	355.311	442.249
931	2376	6.52001	1592.27	262.215
932	2378	81.1422	6175.06	191.68
933	2381	0.92001	459.991	512.34
934	2382	2.06003	823.917	420.532
935	2385	29.7603	2033.63	311.144
936	2387	1.58044	386.138	273.763
937	2386	1.48001	546.928	377.428
938	2391	0.699226	271.799	397.513
939	2393	44.3604	5477.41	182.064
940	2393	19.2801	574.514	342.609
941	2400	44.9604	7411.09	209.288
942	2401	2.18002	978.116	478.175
943	2402	8.62008	664.057	331.017
944	2404	0.900018	247.172	283.575
945	2405	19.8002	925.326	399.793
946	2415	2.54003	901.304	431.483
947	2417	7.5601	1611.29	407.588
948	2417	19.2001	3237.06	251.483
949	2424	0.660004	245.422	384.135
950	2427	101.961	8749.26	189.303
951	2429	8.42012	1053.95	189.256
952	2429	108.361	6260.38	232.731
953	2431	46.209	4736.89	165.229
954	2433	9.21165	1901.49	310.916
955	2434	1.11999	326.423	372.061
956	2441	0.880008	280.044	325.972
957	2444	1.48002	367.868	267.328
958	2444	1.38001	308.709	230.683
959	2444	0.800014	240.501	353.473
960	2445	0.680034	168.731	253.815
961	2445	2.70002	635.207	248.885
962	2446	50.0604	1882.97	269.258
963	2448	0.780008	337.274	449.537
964	2449	0.819967	302.468	379.83
965	2451	1.08003	434.268	429.539
966	2454	17.3201	1007.84	335.198
967	2461	0.980301	294.865	308.751
968	2463	0.779849	135.104	207.537
969	2467	7.00009	1986.06	321.771
970	2467	3.70003	1352.02	378.704
971	2478	20.7603	1146.34	158.717
972	2480	5.56007	803.21	154.133
973	2480	57.8318	4456.1	279.966
974	2487	4.26005	603.234	178.507
975	2491	16.5401	3820.63	325.095
976	2491	14.5595	1743.27	263.775
977	2495	25.0491	3194.15	227.782
978	2496	1.64001	736.544	458.599
979	2499	170.631	14043.6	210.693
980	2499	66.7296	7139.01	169.08
981	2499	38.3403	5813.58	186.707
982	2500	0.699992	210.691	311.006
983	2502	0.800043	223.965	429.356
984	2503	0.679995	256.516	388.149
985	2509	5.18007	1518.94	301.938
986	2512	105.65	11011.7	188.935
987	2513	1.72001	612.56	366.583
988	2517	1.98005	701.826	365.923
989	2518	1.20002	222.755	189.826
990	2528	130.6	6381.22	171.083
991	2531	0.78003	251.112	330.905
992	2533	6.84004	2242.8	336.396
993	2534	0.53971	164.03	332.563
994	2538	1.16001	362.703	314.397
995	2541	20.0402	3266.26	248.953
996	2542	45.4404	9023.73	218.126
997	2543	2.92002	961.748	337.815
998	2546	7.44005	1967.43	300.884
999	2548	1.58002	484.651	316.207
1000	2550	30.1695	1547.36	578.451
1001	2553	14.5801	2813.83	354.574
1002	2555	3.48003	998.066	309.221
1003	2558	1.28001	312.814	255.195
1004	2559	2.24004	559.323	298.121
1005	2559	104.75	6137.47	256.715
1006	2560	70.3714	5159.06	211.182
1007	2561	0.420012	98.7205	244.656
1008	2562	0.780011	168.608	225.761
1009	2565	29.9202	1011.86	438.614
1010	2566	1.6	834.348	536.292
1011	2566	2.30125	811.137	373.829
1012	2575	2.34003	478.726	216.491
1013	2578	12.9109	2310.97	274.699
1014	2578	2.86357	1062.19	379.661
1015	2582	2.68002	578.113	303.886
1016	2584	22.3202	3040.31	262.983
1017	2586	1.27995	552.235	444.308
1018	2589	1.62003	723.383	459.585
1019	2595	0.760017	223.3	301.391
1020	2597	11.7001	3417.79	376.457
1021	2598	100.641	12921.3	201.558
1022	2603	0.720062	210.674	301.193
1023	2604	2.08065	837.165	411.652
1024	2606	0.720014	252.89	365.791
1025	2607	2.13999	698.937	351.102
1026	2608	0.860006	409.43	483.064
1027	2617	50.3699	5817.36	189.849
1028	2638	2.36002	932.35	408.657
1029	2640	35.65	2464.71	246.275
1030	2640	26.4202	1304.03	179.142
1031	2645	46.9604	2643.03	235.26
1032	2653	1.08	665.787	639.144
1033	2659	4.24004	1001.95	262.864
1034	2660	0.580001	109.072	251.613
1035	2663	2.66005	569.886	221.384
1036	2664	35.8301	4736.3	229.004
1037	2667	2.22	698.331	322.407
1038	2671	31.8301	4756.21	339.459
1039	2672	89.2309	6601.54	187.265
1040	2677	2.80003	539.421	209.042
1041	2679	0.479991	93.5403	200.979
1042	2680	11.6402	2635.86	238.698
1043	2681	0.699996	396.392	581.942
1044	2684	4.42004	1310.83	306.791
1045	2688	12.67	1842.99	220.651
1046	2688	32.1302	3382.37	235.76
1047	2688	22.1402	4668.76	285.254
1048	2690	57.5805	5747.17	179.541
1049	2694	34.8818	4360.01	188.269
1050	2702	1.67999	597.156	364.593
1051	2710	1.64002	497.793	312.654
1052	2712	1.94004	389.787	206.356
1053	2712	144.112	15336.1	201.404
1054	2716	0.500009	164.092	342.362
1055	2717	4.04002	640.887	294.105
1056	2723	2.52001	650.124	279.081
1057	2726	80.971	9121.87	234.527
1058	2727	2.56003	869.153	354.981
1059	2727	0.7	182.532	271.707
1060	2729	1.56002	633.111	418.468
1061	2740	16.3402	1523.98	200.416
1062	2742	30.0705	3235.85	254.693
1063	2748	7.00008	715.375	213.875
1064	2753	30.5403	5362.15	236.613
1065	2755	56.5008	5280.38	256.659
1066	2760	23.5197	3691.25	234.782
1067	2767	195.111	15796.8	204.667
1068	2771	26.1602	3804.79	206.104
1069	2774	14.8801	1871.63	302.931
1070	2777	23.5002	1360.35	345.839
1071	2777	0.940002	371.323	403.247
1072	2781	32.1405	3683.94	275.866
1073	2784	1.17999	637.321	552.182
1074	2786	1.12002	398.169	365.173
1075	2791	38.97	5853.16	231.304
1076	2792	143.692	16512.1	233.479
1077	2798	0.860016	149.85	180.967
1078	2800	143.492	10320	221.539
1079	2804	2.84003	588.943	214.056
1080	2804	11.5408	1552.16	396.78
1081	2806	17.4002	694.631	177.072
1082	2806	8.40008	883.484	386.925
1083	2806	64.1112	8545.27	212.087
1084	2807	113.972	11947.5	228.195
1085	2808	1.6002	550.788	357.027
1086	2812	8.35055	1787.53	279.069
1087	2817	126.641	9939.65	204.409
1088	2821	2.1	402.361	198.106
1089	2823	66.5314	7996.19	262.568
1090	2825	0.880015	234.886	273.514
1091	2830	1.22001	297.338	248.973
1092	2832	2.70003	1022.01	390.702
1093	2838	190.653	21033.9	190.722
1094	2840	1.60002	451.732	291.645
1095	2841	1.05999	413.864	401.342
1096	2843	2.44002	798.943	344.708
1097	2844	3.16004	1099.03	388.077
1098	2844	21.3002	762.408	467.279
1099	2850	82.8517	9467.35	187.912
1100	2866	5.48006	706.034	195.618
1101	2867	31.0804	4820.16	226.608
1102	2868	3.82006	708.825	200.953
1103	2868	3.86003	986.434	483.093
1104	2873	0.640034	180.579	290.961
1105	2876	1.08002	511.994	488.209
1106	2881	2.46002	922.244	405.269
1107	2898	7.16009	1618.73	237.214
1108	2899	0.560022	258.847	475.709
1109	2900	0.480017	243.761	529.041
1110	2902	0.420032	188.596	459.563
1111	2904	0.520022	153.988	303.058
1112	2905	0.880017	279.317	328.021
1113	2910	1.58001	219.275	151.543
1114	2919	11.7091	2510.03	334.836
1115	2919	1.54003	480.697	397.37
1116	2919	1.04001	442.941	436.765
1117	2924	4.80006	1466.47	318.572
1118	2925	10.3201	1934.29	213.706
1119	2936	5.18006	1619.89	344.393
1120	2939	4.12003	826.803	218.777
1121	2944	3.74002	1198.13	449.309
1122	2947	0.700012	176.512	257.003
1123	2949	16.8201	1683.33	340.329
1124	2949	36.4603	5179.97	177.39
1125	2950	7.12005	1466.73	273.66
1126	2951	11.7401	1014.95	283.614
1127	2953	4.04007	858.217	247.301
1128	2964	3.64006	1137.57	307.157
1129	2974	4.46006	412.386	284.051
1130	2975	0.860078	303.173	361.964
1131	2978	21.2196	935.011	360.979
1132	2978	14.3401	3560.36	287.506
1133	2983	49.2007	7143.36	230.349
1134	2985	0.619988	273.713	456.678
1135	2988	3.38004	835.224	274.292
1136	2991	1.98005	445.358	242.141
1137	2992	4.64006	1465.48	334.77
1138	2993	1.66002	655.934	409.935
1139	2997	1.40004	474.181	423.811
1140	2999	14.6201	2849.25	202.471
1141	3001	1.73999	688.604	415.484
1142	3009	2.26004	823.987	375.566
1143	3012	0.94	293.025	323.062
1144	3015	6.58005	1453.51	254.092
1145	3015	21.3317	2760.99	242.54
1146	3018	2.58004	1058.19	424.645
1147	3018	1.08194	267.823	270.522
1148	3022	18.3517	2543.39	252.426
1149	3022	9.45158	1550.41	320.403
1150	3024	3.87949	1276.17	341.109
1151	3025	47.6207	5410.95	204.165
1152	3028	0.719994	291.176	414.767
1153	3030	1.32002	677.339	526.074
1154	3039	1.54004	307.168	226.646
1155	3039	57.0405	6288.33	237.333
1156	3045	0.879997	134.699	158.281
1157	3050	24.0403	2902.35	196.493
1158	3054	6.46007	439.755	242.971
1159	3061	78.421	4563.98	196.529
1160	3063	3.68005	1027.31	289.097
1161	3067	1.66001	662.072	412.344
1162	3073	1.08001	194.84	185.073
1163	3074	6.52833	1672.31	343.925
1164	3074	0.640026	148.238	241.748
1165	3077	2.34001	785.276	344.518
1166	3080	0.679991	213.43	415.874
1167	3082	21.2203	2824.34	243.439
1168	3082	9.86009	2570.62	338.732
1169	3086	69.6592	7510.1	193.634
1170	3094	1.18003	249.557	342.023
1171	3106	25.8189	2071.6	260.391
1172	3108	9.74007	2070.33	220.612
1173	3112	12.8401	1635.14	258.895
1174	3113	8.54007	1208.07	160.476
1175	3118	5.0401	1828.42	387.87
1176	3122	22.2202	2621.36	219.064
1177	3122	0.619997	198.861	327.003
1178	3124	6.70003	1552.37	287.739
1179	3130	1.00001	330.277	357.811
1180	3131	53.5527	5942.53	236.718
1181	3133	6.62007	1856.3	296.511
1182	3135	0.860002	408.626	486.684
1183	3138	17.2602	1423.31	360.13
1184	3140	104.853	10138.7	190.979
1185	3141	18.3407	1606.35	321.852
1186	3146	47.8204	5468.47	304.943
1187	3150	8.42007	1591.71	291.64
1188	3156	1.92	682.072	372.204
1189	3162	16.0402	2008.63	248.059
1190	3162	0.980003	267.057	277.601
1191	3163	16.0524	2382.37	282.823
1192	3165	234.602	21889.8	222.465
1193	3170	142.089	8540.72	190.82
1194	3173	0.900047	265.774	304.06
1195	3174	134.301	15815.5	205.239
1196	3184	8.14011	1187.1	331.643
1197	3187	0.942433	193.711	213.555
1198	3191	14.9801	2658.36	215.371
1199	3198	7.10007	1539.97	260.305
1200	3211	0.480029	135.501	283.598
1201	3214	0.70003	143.35	243.749
1202	3215	91.1612	7585.82	188.803
1203	3215	4.34001	1234.28	299.186
1204	3221	0.520007	161.027	321.516
1205	3222	5.58007	178.846	136.325
1206	3228	8.25263	1229.87	228.319
1207	3229	4.62007	1230.88	280.403
1208	3230	20.7003	3361.64	233.536
1209	3232	1.24002	200.271	269.979
1210	3236	91.4938	11325	212.966
1211	3240	1.50001	614.019	484.351
1212	3241	1.59998	626.614	403.361
1213	3247	25.273	1426.98	397.427
1214	3251	2.48001	704.581	293.891
1215	3253	12.4201	723.182	441.394
1216	3256	1.13999	371.18	336.583
1217	3267	0.900014	363.265	416.145
1218	3283	4.92006	438.304	336.177
1219	3287	3.86005	482.12	302.021
1220	3292	1.10003	257.953	242.492
1221	3297	0.439964	179.065	411.223
1222	3305	7.4601	578.777	216.231
1223	3306	2.28005	693.164	315.835
1224	3306	1.64001	355.099	244.464
1225	3310	10.0401	1320.52	364.822
1226	3312	158.141	19391.5	242.266
1227	3314	1.58003	490.976	318.778
1228	3317	0.720005	162.298	260.798
1229	3318	5.44003	1512.15	298.414
1230	3324	20.4602	3220.39	238.701
1231	3328	6.0801	1656.51	332.583
1232	3330	2.14002	678.646	327.769
1233	3335	2.90002	553.203	240.064
1234	3344	22.0134	2693.21	299.751
1235	3345	1.64	402.366	266.96
1236	3347	1.66	422.826	343.173
1237	3348	3.16001	1084.79	381.199
1238	3349	0.499979	193.189	401.514
1239	3355	24.3535	3542.47	281.164
1240	3355	0.480018	216.206	465.527
1241	3356	8.25332	2127.1	332.745
1242	3363	0.739985	233.865	368.366
1243	3365	69.6806	4644.28	254.275
1244	3374	1.06001	219.027	213.594
1245	3376	0.860004	180.424	267.715
1246	3396	1.24002	331.997	275.745
1247	3401	44.6342	5139.92	185.687
1248	3410	4.24004	1254.72	318.835
1249	3427	74.961	3773.72	231.604
1250	3431	0.85999	298.038	355.02
1251	3434	130.161	7706.26	175.819
1252	3440	0.519982	233.379	466.038
1253	3450	8.60007	2573.54	317.271
1254	3458	2.84002	597.814	221.924
1255	3458	87.6149	4001.83	179.694
1256	3458	57.8145	6666.07	143.982
1257	3459	34.9342	4217.73	314.038
1258	3464	4.02006	1106.69	284.128
1259	3465	3.00002	803.411	275.942
1260	3467	15.3001	1998.55	279.934
1261	3467	1.10001	271.677	254.539
1262	3472	50.5804	4865.7	221.099
1263	3473	0.700008	223.748	322.316
1264	3475	0.940032	320.028	352.363
1265	3484	1.50005	533.043	364.988
1266	3492	16.8246	2785.87	249.917
1267	3511	3.72005	887.787	378.981
1268	3517	16.7542	4402.31	299.72
1269	3520	0.800003	490.154	625.042
1270	3526	6.82004	1441.83	306.566
1271	3528	75.1214	2646.94	263.211
1272	3535	37.7346	6826.57	233.295
1273	3536	0.400008	156.295	405.206
1274	3541	15.3802	4608.46	333.4
1275	3546	106.621	7567.55	223.376
1276	3547	1.38002	430.236	320.37
1277	3550	0.699742	162.156	285.696
1278	3550	33.8603	3058.05	196.711
1279	3665	35.9981	3796.06	176.563
1280	3557	1.52002	656.719	444.53
1281	3559	5.28008	1266	264.415
1282	3572	86.8607	8195.1	219.081
1283	3573	1.56002	151.844	119.575
1284	3575	0.520004	183.209	358.611
1285	3579	2.38004	799.402	369.667
1286	3585	0.900008	247.114	287.181
1287	3591	50.4551	8712.59	210.567
1288	3592	97.6408	5411.9	237.71
1289	3597	23.4603	4237.56	310.569
1290	3596	55.7605	4823.87	207.937
1291	3599	0.53999	306.233	577.737
1292	3605	19.3802	3931.52	219.715
1293	3608	1.3	413.215	326.547
1294	3615	0.700033	291.494	421.957
1295	3616	10.5001	1479.21	186.124
1296	3617	29.6002	3057.29	200.77
1297	3627	0.581396	264.377	467.6
1298	3637	57.1208	7632.7	180.482
1299	3650	53.0807	6122.22	185.24
1300	3655	40.3603	3602.82	232.07
1301	3660	1.50003	1068.29	743.765
1302	3660	1.32003	479.345	376.365
1303	3665	1.30001	508.2	399.21
1304	3669	34.2855	3703.55	208.842
1305	3674	0.540001	218.553	413.448
1306	3677	5.58002	1380.72	261.569
1307	3687	15.6601	2810.75	374.637
1308	3689	0.700002	317.417	465.889
1309	3690	13.3201	2482.42	200.455
1310	3698	2.58001	285.062	321.744
1311	3557	133.796	6343.69	189.987

## Sheet: Lab_Experiment_3
MosquitoID	Trajectory Start(secs)	Trajectory duration (secs)	Distance Traveled (mm)	Speed (mm/sec)
1	15	10.0402	1117.36	254.516
3	16	3.6778	1168.25	311.288
4	16	0.759945	372.707	490.008
5	18	10.3802	1003.97	506.595
6	20	49.0008	7356.03	207.717
7	20	7.9601	1358.45	391.246
8	23	1.22001	436.43	357.733
9	44	90.5239	8267.67	173.654
10	46	34.1606	3617.97	216.439
11	47	12.0801	1364.85	261.768
12	54	1.60005	315.591	223.186
13	54	0.459989	196.913	428.072
14	54	14.5776	3010.24	227.465
15	57	0.420037	64.17	152.762
16	70	18.4402	625.278	327.013
17	77	30.3404	1888	335.137
18	78	19.3402	1166.97	303.78
19	79	1.02001	582.433	592.589
20	80	7.66278	2850.22	396.746
21	92	130.361	7051.88	275.276
22	93	2.50001	546.634	231.434
23	94	1.23997	446.976	373.979
24	95	81.0809	1077.14	203.969
25	96	1.48003	646.169	438.235
26	98	0.760036	393.692	519.211
27	114	0.600003	161.676	276.777
28	120	12.1003	2401.48	207.474
29	134	1.06004	342.389	322.994
30	134	0.63998	271.251	423.847
31	136	0.900076	185.172	209.114
32	137	0.520048	203.677	382.782
33	139	26.5403	4047.51	374.89
34	140	123.761	10922.4	159.441
35	140	1.51996	316.771	209.879
36	142	33.1805	3716.82	277.302
37	143	3.27998	854.918	280.578
38	147	8.70017	3035.63	347.933
39	147	12.6002	2744.8	251.41
40	149	0.480016	98.5354	205.269
41	151	0.720003	169.801	248.293
42	152	1.41997	652.569	445.246
43	153	1.23999	491.259	396.185
44	154	6.06314	1940.43	339.404
45	157	4.80008	2147.46	426.899
46	162	19.7003	783.761	504.789
47	166	8.90017	2198.98	281.693
48	166	32.6203	4736.19	253.247
49	168	1.50004	770.948	597.123
50	171	0.939915	498.677	532.967
51	171	0.539976	196.548	363.979
52	175	2.48004	801.265	322.533
53	175	0.879977	253.713	288.338
54	179	1.90006	726.856	379.705
55	181	101.322	10693	168.416
56	181	1.46003	541.428	390.467
57	181	8.66016	2136.8	295.026
58	182	0.860028	272.318	316.637
59	189	0.499966	254.514	509.073
60	198	0.379957	173.833	457.501
61	198	0.440001	315.813	717.752
62	208	1.02002	276.934	271.497
63	209	3.94008	659.256	466.752
64	210	88.941	4010.48	305.673
65	212	37.7772	2241.06	291.034
66	213	2.50009	792.585	325.64
67	213	0.819877	509.512	708.821
68	219	0.920046	391.086	432.85
69	220	1.31998	368.797	279.406
70	223	54.5406	2899.53	309.271
71	231	0.460103	336.379	731.12
72	234	0.899957	218.589	242.901
73	234	61.6809	3466.42	187.098
74	236	2.86011	580.212	308.836
75	236	1.19995	381.961	363.047
76	239	0.939993	259.458	262.864
77	240	48.6806	1076.95	440.905
78	244	11.3602	2013.25	314.084
79	249	0.540058	165.697	306.752
80	250	1.56006	565.992	369.081
81	250	48.5006	3701.93	150.467
82	256	2.6201	1118.77	426.851
83	259	7.7237	1955.19	338.24
84	260	13.0202	1938.47	329.61
85	265	4.39998	1133.57	330.616
87	266	9.92014	1347.01	382.44
88	268	17.1802	1801.81	206.411
89	271	2.04005	817.381	375.542
90	272	11.2202	1389.57	470.167
91	273	3.06008	1504.71	490.044
92	274	0.879982	538.901	612.406
93	276	41.1007	2886.38	145.21
95	277	2.33997	691.471	294.574
96	277	115.281	5720.09	258.536
97	278	14.9402	2897.1	306.238
98	278	2.18004	863.459	402.315
99	280	0.600026	247.732	416.438
100	281	25.9204	96.2456	147.005
101	282	2.95994	1038.38	350.82
102	285	67.577	3155.85	240.164
103	285	40.8205	2467.44	331.97
104	288	2.40016	1043.38	434.211
105	288	10.4401	241.234	281.647
106	289	28.8404	5066.81	266.363
108	291	0.90003	369.447	410.48
109	292	1.89996	726.79	384.14
110	293	136.542	10710.7	159.204
111	294	0.420002	232.23	552.978
112	295	229.564	16595.6	161.364
113	297	3.48008	1054.03	310.513
114	301	5.12003	1581.84	491.729
115	302	0.659986	233.493	359.779
116	303	73.8612	7141.34	167.35
117	306	28.0603	1023.08	270.347
118	306	4.44003	1556.04	363.748
119	311	4.86011	1205.7	258.971
120	313	10.3802	1882.14	320.439
121	315	0.540009	269.444	497.4
122	315	34.1803	897.427	374.043
123	318	1.48002	344.773	235.789
124	318	12.6201	1935.15	327.891
125	323	88.4015	5835.94	285.494
126	323	1.14002	528.445	463.525
127	323	0.879945	325.498	369.81
128	323	1.55995	574.82	373.808
129	326	2.16002	578.996	272.016
130	326	8.34009	1275.72	387.015
131	329	13.2202	2012.68	352.027
132	335	22.3804	1951.92	331.355
133	336	51.5005	2897.21	288.972
134	337	2.74	385.717	234.136
135	337	5.58004	1640.13	344.078
136	337	0.559979	221.182	394.99
137	337	18.3242	2834.06	297.59
138	340	0.660006	434.011	655.751
139	341	1.79998	666.718	366.288
140	342	3.32003	590.996	262.666
141	342	0.960013	284.162	305.618
142	343	12.5202	967.049	514.022
143	346	26.8404	1469.35	363.165
144	347	1.44001	436.66	310.115
145	350	1.46002	479.959	328.733
146	352	10.8201	1834.39	285.759
147	353	2.72007	1325.06	488.99
148	356	0.920024	401.42	436.314
149	358	3.76013	570.536	239.662
150	363	1.76002	635.032	364.418
151	365	4.32007	931.792	221.094
152	365	1.14002	348.654	291.437
153	370	2.78006	766.177	307.871
154	372	2.31998	901.417	400.011
155	374	0.800026	311.017	391.395
156	375	17.1403	2836.27	264.266
157	375	7.98006	1863.14	511.725
158	377	39.6248	2581.6	242.641
159	378	61.581	7438.23	232.064
160	380	50.3763	3394.09	302.876
161	380	4.96005	1712.9	355.229
162	384	3.53999	832.042	238.136
163	383	4.17999	657.301	289.337
164	385	26.4003	3130.99	286.362
165	390	0.580006	294.823	514.99
166	391	5.29583	815.904	242.356
167	392	0.759956	182.565	255.119
168	392	7.42015	1617.44	226.657
169	393	7.62009	2002.65	275.333
170	395	2.08005	581.164	320.773
171	399	1.28002	454.358	355.298
172	400	86.9413	7045.86	135.415
173	400	9.82015	1001.26	271.271
174	400	1.16002	455.078	392.034
175	404	33.8803	1314.33	428.167
176	407	2.98008	1075.39	360.862
177	409	92.841	1675.12	338.775
178	409	2.08	820.083	394.275
179	411	11.7002	2777.94	272.904
180	411	56.5452	4184.15	243.194
181	415	45.5404	4815.15	386.818
182	416	4.96011	498.922	558.023
183	419	1.20003	304.049	260.194
184	422	1.64003	571.952	350.171
185	421	0.660016	202.167	409.155
186	423	60.201	4923.69	152.779
187	423	17.6157	4121.36	261.054
188	423	219.503	17020.4	147.283
190	425	2.06002	919.888	510.857
191	427	138.042	13092.9	151.403
192	434	0.919975	266.316	320.71
193	434	125.606	10969.6	165.516
194	446	1.38	496.127	359.515
195	446	1.98005	683.889	345.376
196	452	5.86006	1303.29	257.71
197	456	323.865	19431.8	139.956
198	456	1.38003	418.037	317.868
200	460	5.44014	1519.1	285.226
201	464	1.50008	607.922	405.265
202	465	0.540012	223.83	403.343
203	466	8.46012	3218.05	381.273
204	469	1.20002	540.18	451.531
205	470	0.800001	419.593	556.612
206	470	25.7403	2342.67	412.76
207	475	0.439951	159.237	361.933
208	477	13.5002	2786.66	313.922
209	481	67.4811	6768.52	180.199
210	484	105.562	9493.4	177.933
211	483	74.7259	5755.28	237.523
212	488	0.640012	444.969	698.996
213	489	6.86009	1670.41	271.424
214	493	0.640017	279.064	433.532
215	494	0.500011	206.481	415.669
216	497	2.10007	741.309	385.16
217	498	1.06001	328.967	310.343
218	498	1.36004	387.838	286.224
219	501	6.52006	1454.81	249.631
220	503	2.68005	1011.38	386.463
221	503	1.46001	416.372	305.147
222	505	0.480065	212.523	441.75
223	508	13.4002	2519.09	219.72
224	510	2.86008	357.309	254.325
226	520	28.3805	916.768	413.331
227	520	6.42003	1770.61	293.779
228	522	0.880002	441.292	506.624
229	525	2.80001	1366.19	486.441
230	526	0.820029	293.105	357.431
231	526	4.34006	879.302	216.828
232	529	4.1801	1233.09	294.4
233	529	0.700037	221.997	316.691
234	530	0.439986	270.757	615.395
235	531	0.560027	197.838	353.25
236	533	8.4201	575.336	343.708
237	534	4.54005	2153.16	473.22
238	534	5	1788.87	357.148
239	536	9.74016	929.277	431.582
240	542	0.539979	197.904	366.507
241	543	13.5652	1713.52	278.765
242	546	13.5402	3427.87	396.173
243	548	1.48003	568.574	383.466
244	550	8.46007	2122.71	267.544
245	550	5.12507	602.682	360.137
246	550	0.519966	122.92	236.405
247	552	249.524	11329.9	216.173
248	553	0.539996	92.664	189.892
249	553	72.4357	4882.31	153.582
250	553	1.35999	422.416	310.602
251	555	10.1602	1142.06	426.731
252	555	12.1402	2657.73	247.739
253	557	226.804	17798.1	163.886
254	558	0.780015	394.517	505.808
255	559	339.204	25052.9	161.873
256	560	133.442	8346.02	155.551
257	560	0.580015	197.594	340.653
258	566	2.31998	875.127	377.223
259	567	3.04004	882.435	310.559
260	567	69.2663	4740.6	167.368
261	571	6.36015	1681.11	330.798
262	572	5.08004	1802.56	356.76
263	572	1.00002	461.41	528.927
264	573	38.9857	4523.63	175.004
265	574	0.759966	426.687	561.46
266	575	1.45995	691.384	473.565
267	578	0.380002	152.828	402.16
268	579	1.74008	747.889	438.267
269	579	122.036	8724.12	148.864
270	579	2.46006	959.35	384.316
271	585	9.00007	887.92	343.743
272	587	1.25999	367.74	292.891
273	587	2.03995	729.08	387.432
274	591	0.500031	201.446	402.043
275	591	2.02	881.977	436.625
276	596	2.06001	582.46	279.106
277	598	1.06001	744.365	702.237
278	598	2.01998	554.584	286.548
279	604	2.04004	489.613	283.035
280	606	0.420018	190.45	453.442
281	608	0.96001	194.397	241.771
282	609	14.0802	2581.42	362.627
283	611	2.18009	923.723	423.711
284	616	3.66009	1329.76	370.421
285	616	0.920055	286.128	320.524
286	619	89.8014	5725.21	159.117
287	620	3.14005	1106.12	358.111
288	620	7.92013	1546.88	373.112
289	620	6.34009	772.498	493.58
290	621	3.32005	1159.77	356.956
291	624	1.02006	204.18	209.783
292	625	0.560062	131.823	235.38
293	626	1.23998	524.731	430.762
294	626	0.640005	349.429	546.395
295	629	8.45466	3184.7	388.322
296	629	0.700027	313.85	448.337
297	632	267.05	22704.9	159.479
298	635	0.46006	319.865	678.315
299	635	0.880019	345.055	434.256
300	637	3.24003	1100.91	338.521
301	639	0.940025	459.267	492.36
303	640	9.6601	1649.72	275.948
304	641	0.580003	158.951	274.061
305	644	0.620007	187.703	300.805
306	644	89.1869	5237.26	186.947
307	646	1.38002	400.231	299.363
308	649	0.780031	427.283	546.513
309	650	2.16003	758.182	350.999
310	653	24.2205	2174.71	258.114
311	653	0.59998	124.51	207.499
312	655	15.8802	1600.4	228.678
313	658	61.421	5974.69	185.701
314	660	7.12571	719.721	285.55
315	661	3.94009	949.126	240.26
316	662	1.09997	360.653	327.9
317	667	1.54004	187.676	166.78
318	671	3.82001	1322.98	351.054
319	673	1.01999	324.17	327.258
320	674	0.559962	158.409	282.893
321	678	18.3945	2738.81	362.618
322	679	13.3602	1386.27	220.585
323	683	4.16003	1411.12	339.417
324	687	168.563	14029.2	154.609
325	691	29.2603	1477.2	313.715
326	692	0.500009	277.854	555.645
327	692	0.759972	541.117	710.419
328	695	3.36006	1376.57	412.173
329	697	1.13998	379.236	332.604
330	699	34.3003	2625.63	355.972
331	705	2.98008	565.785	367.851
332	708	17.4403	1744.19	229.306
333	709	52.8208	5217.56	167.154
334	709	0.820006	501.017	610.986
335	710	0.700059	212.784	309.56
336	711	3.34	1735.67	517.367
337	716	14.9402	3055.52	257.502
338	721	3.92	896.393	303.219
339	721	6.62005	1575.79	256.198
340	723	0.580018	134.964	232.693
341	725	16.2003	1644.8	287.708
342	726	1.13999	543.975	476.367
343	727	46.1408	2911.28	201.872
344	728	0.940034	281.787	305.917
345	730	7.14014	268.382	235.976
346	731	0.37999	133.072	350.198
347	732	54.5408	1660.64	201.795
349	736	12.2002	3583.88	322.185
350	740	2.73997	780.559	301.427
351	741	1.59997	518.243	323.906
352	743	1.10003	437.262	396.033
353	746	3.94005	926.185	238.992
354	749	27.1803	3154.24	303.741
355	751	0.480001	234.555	486.506
356	754	12.0402	1640.67	235.42
357	758	22.2004	696.982	251.468
358	759	80.2613	6134.44	155.969
359	760	0.499961	98.8697	218.555
360	761	0.639981	138.032	215.688
361	763	6.72013	387.416	238.31
362	767	3.80005	946.006	278.463
363	768	8.12005	1932.22	242.698
364	767	2.24003	513.574	229.033
365	771	27.2803	3792.6	291.753
366	772	2.08008	839	416.181
367	773	7.98006	669.51	355.328
368	774	0.600027	153.165	262.492
369	774	0.519939	124.881	248.717
370	777	0.459968	132.825	288.776
371	777	5.00009	648.935	234.987
372	779	1.15993	419.843	352.924
373	780	480.788	40798.6	163.411
374	782	0.62002	229.947	370.867
375	782	16.3202	1391.44	360.608
376	783	0.600009	145.216	242.021
377	783	195.623	8683.8	158.28
378	783	7.34014	1868.43	271.098
379	784	0.419955	124.483	296.388
380	787	3.48002	1005.79	289.339
381	787	38.0404	742.69	361.312
382	788	13.3267	3192.55	328.435
383	789	0.66003	142.169	215.393
384	791	4.08	1534.74	386.757
385	792	0.640006	376.003	586.305
386	793	21.8739	6297.58	341.73
387	794	0.779997	245.068	314.191
388	796	7.88015	1972.62	355.641
389	799	8.22017	1497.15	356.436
390	800	2.38003	749.051	314.724
391	806	5.20008	1764.25	338.649
392	807	10.4801	1897.61	195.449
393	810	1.74004	502.406	318.922
394	813	2.42001	727.036	301.534
395	818	3.58001	261.954	467.787
396	821	3.06004	1306.26	430.707
397	825	2.06011	360.291	185.174
398	825	1.13997	457.799	414.245
399	826	2.80002	930.104	333.236
400	827	3.69983	1149.04	306.009
401	831	42.4205	1380.51	233.743
402	831	0.420012	226.253	538.672
403	832	9.48667	1490.35	366.202
404	832	1.80005	364.116	217.401
405	836	1.40007	203.97	197.762
406	839	1.39996	341.857	287.183
407	842	0.700048	189.431	330.566
408	844	9.08015	3130.62	380.677
409	845	0.640037	323.593	505.598
410	846	12.7336	2363.43	243.267
411	846	2.0401	821.06	403.031
412	848	0.419948	159.155	379.007
413	853	0.839962	296.982	353.564
414	855	0.479997	294.544	610.266
415	858	0.599991	97.475	162.461
416	858	48.7005	2464.03	356.272
417	861	38.9005	1821.23	241.576
418	864	0.880014	222.057	255.343
419	865	0.45997	111.316	241.992
420	873	73.674	7798.91	176.694
421	881	0.680008	317.278	466.581
422	885	0.539988	95.7106	177.246
423	888	0.840007	277.887	330.82
424	890	1.86003	676.525	363.723
425	891	14.2002	1437.64	235.636
426	893	1.72007	662.746	386.249
427	896	0.380005	179.353	471.954
428	898	1.42004	435.937	312.053
429	899	1.30001	520.976	459.882
430	901	1.32007	379.523	287.504
431	901	13.0602	333.748	160.716
432	903	8.92019	1621.82	220.055
433	907	0.40004	157.251	393.076
434	909	4.22007	1182.5	287.184
435	910	13.4602	3324.22	331.869
436	913	4.4801	800.672	237.594
437	913	0.500004	182.861	365.714
438	913	41.0407	3317.36	154.27
439	915	5.38014	1586.75	402.2
440	915	113.462	9826	153.401
441	915	213.263	18903.1	164.941
442	916	2.36001	340.709	167.091
443	922	0.880013	267.789	318.999
444	924	1.12001	404.346	414.87
445	924	3.12	787.452	254.45
446	924	0.960007	348.29	375.531
447	925	1.07995	516.642	481.252
448	926	0.420062	150.14	357.421
449	927	13.7402	1778.99	248.873
450	932	3.00003	897.891	299.752
451	937	20.9604	799.717	252.348
452	938	3.36005	918.033	285.586
453	944	12.4801	1991.87	321.239
454	947	16.1602	607.799	486.548
455	948	5.58017	1551.28	365.416
456	948	48.5279	4436.09	228.51
457	951	39.9479	1547.14	231.817
458	956	16.2402	1268.36	260.927
459	957	1.38003	512.526	383.331
460	959	1.66001	487.45	326.095
461	965	1.58008	568.531	359.799
462	968	58.9282	2760.58	184.604
463	969	3.72002	1005.29	279.504
464	970	0.680028	306.664	450.962
465	970	1.08001	417.625	389.483
466	971	28.2403	954.814	262.805
467	972	2.11999	753.171	356.911
468	975	2.16003	548.275	286.424
469	977	12.5802	1729.31	204.145
470	977	1.34	551.233	408.342
471	980	0.480013	248.408	517.501
472	986	0.580042	366.233	631.394
473	987	0.600068	207.371	345.57
474	987	87.0009	10727.9	236.701
475	991	22.8002	2325.25	450.923
476	998	0.559988	236.071	421.564
477	1003	112.322	3352.3	284.862
478	1006	0.520017	176.79	339.959
479	1007	0.75997	113.256	183.505
480	1011	19.5803	3405.11	228.199
481	1015	4.16009	1272.66	329.091
482	1016	81.8212	7239.28	224.982
483	1019	0.539998	126.458	234.182
484	1020	0.72009	199.285	276.75
485	1023	1.21997	406.13	393.123
486	1026	1.58008	389.039	267.845
487	1030	509.748	31343.1	153.048
488	1031	1.40005	435.234	317.486
489	1032	201.355	9107.16	129.2
490	1052	44.6405	1783.78	259.923
491	1054	11.3402	1051.87	469.459
492	1056	0.760051	260.583	345.645
493	1057	0.620077	99.1308	161.208
494	1058	61.5887	7442.68	166.38
495	1058	1.70007	480.572	284.812
496	1062	1.23998	335.659	270.695
497	1063	1.10009	510.402	606.22
498	1063	208.623	15279.9	158.113
499	1067	7.74015	2351.84	325.122
500	1069	2.62002	1059.72	404.47
501	1070	0.419973	156.708	373.141
502	1071	0.440001	254.313	577.98
503	1075	17.5803	905.39	261.626
504	1076	34.0283	7271.81	243.909
505	1077	2.90006	766.879	265.354
506	1078	1.7	377.06	221.801
507	1082	10.7601	3730.08	346.227
508	1086	11.2202	2746.2	259.009
509	1095	1.53999	331.44	283.957
510	1099	0.519972	107.406	206.565
511	1101	14.3002	816.372	237.505
512	1102	0.820027	107.222	138.741
513	1107	0.84003	439.234	522.887
514	1111	2.12003	646.733	326.739
515	1111	81.6408	6790.74	217.314
516	1116	70.8211	6210.14	206.988
517	1117	0.819987	255.209	316.413
518	1117	2.81999	1009.97	363.581
519	1118	0.900031	224.051	248.932
520	1118	3.96002	1084.6	276.37
521	1120	2.86	950.969	364.873
522	1124	1.07999	425.217	394.603
523	1125	13.2321	2451.86	194.378
524	1125	0.900047	476.872	532.242
525	1126	189.323	14031.7	147.963
526	1127	1.96005	974.845	497.359
527	1127	2.80001	1050.18	363.226
528	1134	0.680008	187.408	287.368
529	1134	14.5801	3251	328.794
530	1135	1.62002	688.408	424.945
531	1136	2.86001	928.647	328.388
532	1142	172.382	14350.4	146.755
533	1143	29.3003	2950.21	365.044
534	1144	1.50001	722.143	493.28
535	1145	23.8205	1522.32	387.884
536	1145	2.22005	935.804	421.946
537	1151	2.46006	755.839	307.238
538	1155	0.620051	114.146	198.973
539	1158	0.780066	356.821	476.69
540	1157	8.32835	2326.13	323.396
541	1160	4.12004	1192.71	303.217
542	1160	0.62004	232.43	408.377
543	1166	4.20005	1036.77	248.384
544	1167	1.41999	386.417	276.441
545	1167	1.40005	638.176	455.693
546	1171	176.554	15140.4	202.109
547	1173	9.2401	3721.74	402.179
548	1179	91.3615	2077.83	191.967
549	1179	0.520025	278.209	531.69
550	1181	4.08001	815.104	218.158
551	1182	9.70009	1651.74	278.529
552	1186	9.14005	1660.5	242.683
553	1193	2.24004	758.657	337.233
554	1194	1.94	540.854	278.794
555	1196	7.86008	827.87	292.338
556	1199	0.940023	213.843	231.906
557	1208	48.7408	5463.85	159.846
558	1209	0.859963	308.108	358.284
559	1210	1.43998	384.82	323.47
560	1212	1.92001	590.159	324.102
561	1217	0.720025	265.903	369.303
562	1221	0.399966	144.205	360.542
563	1226	2.97145	1253.61	467.727
564	1227	4.72011	1868.82	403.259
565	1229	46.9008	5852.57	204.337
566	1233	2.27999	882.359	396.194
567	1240	1.1	374.544	342.571
568	1240	42.9407	1676.76	247.195
569	1242	4.74005	1435.41	301.19
570	1245	6.62012	704.724	331.767
571	1247	2.70003	1006.84	371.604
572	1248	0.459982	269.031	584.864
573	1250	0.579984	213.701	428.595
574	1252	0.46002	214.207	473.324
575	1259	2.55999	772.971	313.363
576	1260	30.4405	2600.87	190.785
577	1263	169.703	13663.8	174.549
578	1263	1.04001	379.329	364.737
579	1265	99.8216	7483.02	156.465
580	1270	66.001	4553.77	155.572
581	1275	0.960062	292.295	304.455
582	1277	0.700015	288.893	408.677
583	1278	21.3603	437.524	285.151
584	1278	19.6203	309.393	295.516
585	1279	15.7003	4140.85	295.733
586	1280	4.24006	1179.04	299.417
587	1282	1.44007	400.159	301.389
588	1283	31.9405	1703.53	234.993
589	1287	17.2602	3509.37	232.11
590	1288	0.880016	422.248	479.815
591	1289	3.48005	562.064	435.324
592	1293	1.04006	483.841	465.21
593	1297	0.479966	223.114	464.854
594	1297	1.32001	334.815	259.618
595	1298	3.24004	766.298	236.649
596	1302	0.740013	356.345	481.538
597	1309	0.799937	369.689	482.028
598	1309	12.4511	1802.48	443.045
599	1312	2.28004	818.458	359.286
600	1313	3.62004	1217.03	334.127
601	1314	50.4408	3931.27	152.827
603	1317	0.740047	306.852	420.43
604	1320	18.7603	896.439	115.096
605	1322	5.36007	1137.14	350.569
606	1322	47.9007	5502.1	167.663
607	1324	4.18007	494.159	347.436
608	1332	0.900016	404.643	447.148
609	1333	6.72013	2064.9	304.634
610	1334	0.960016	493.114	533.738
611	1341	0.899959	368.443	409.395
612	1344	8.38016	557.425	345.997
613	1343	35.1204	460.18	308.479
614	1347	1.78001	656.885	370.427
615	1351	0.880054	206.99	235.202
616	1352	1.6	1046.49	653.598
617	1355	6.78011	1055.92	333.681
618	1356	3.18005	1010.63	320.328
619	1364	2.82	871.278	306.428
620	1375	5.54004	764.445	270.521
621	1375	9.24005	967.386	416.949
622	1384	1.87997	657.189	417.445
623	1385	0.560022	134.955	240.986
624	1387	44.7405	4336.57	244.125
625	1387	5.34008	1892.02	362.614
626	1394	16.5602	2108.84	235.862
627	1400	1.56002	453.299	290.595
628	1402	147.172	9035.32	141.73
629	1406	0.640007	274.647	425.113
630	1405	2.02003	750.669	371.61
631	1407	3.16009	697.228	269.882
632	1408	15.3305	2922.67	244.401
633	1412	0.500028	320.206	636.643
634	1413	60.981	6734.56	154.778
635	1413	2.12004	706.292	335.594
636	1415	1.06001	493.691	465.745
637	1416	1.06	119.709	94.4372
638	1416	22.6506	4409.28	269.556
639	1429	0.920004	347.131	384.454
640	1433	2.22973	446.447	225.746
641	1434	1.00006	339.447	339.436
642	1434	0.620027	276.099	446.045
643	1442	20.4901	2331.01	305.767
644	1442	0.600004	338.399	563.158
645	1443	1.20011	546.573	454.161
646	1447	63.2909	4251.76	157.54
647	1451	0.719964	358.236	497.569
648	1452	12.0002	3221.66	276.867
649	1453	3.08009	896.87	308.748
650	1454	1.42004	471.774	413.681
651	1456	1.98008	864.19	451.67
652	1458	8.92007	1249.22	458.657
653	1459	1.42004	567.895	422.117
654	1460	288.443	17656.7	135.625
655	1464	1.72002	343.774	197.257
656	1464	2.05997	1035.74	507.46
657	1467	60.541	3175.04	236.648
658	1467	4.04008	1028.22	253.124
659	1467	1.90003	573.467	335.521
660	1468	74.4308	3140.49	230.003
661	1476	45.0807	4538.51	159.149
662	1476	123.112	5254.49	181.152
663	1477	9.72011	2805.89	308.744
664	1478	0.759927	377.549	496.854
665	1481	0.439965	132.763	301.756
666	1481	0.839976	348.219	414.559
667	1483	0.819976	198.216	245.53
668	1487	0.740009	358.926	485.03
669	1488	0.900014	609.183	676.862
670	1487	13.6401	1095.37	358.514
672	1492	1.34002	574.472	443.481
673	1492	0.580013	191.713	322.925
674	1494	1.38002	305.031	221.033
675	1496	2.56004	552.36	476.346
676	1506	1.64006	321.055	332.442
677	1515	0.899963	430.07	481.663
678	1518	37.6308	2837.08	422.517
679	1519	10.6402	2616.39	368.526
680	1523	0.459986	291.327	633.345
681	1524	3.00004	610.117	325.582
682	1531	4.90014	1382.17	276.672
683	1533	0.640017	168.226	352.58
684	1535	0.379973	254.773	670.503
685	1539	87.0414	5473.71	150.939
686	1545	1.33999	235.606	178.194
687	1550	19.5003	729.319	550.843
688	1553	2.74003	796.937	295.764
689	1555	61.3503	2318.91	350.97
690	1563	6.08008	974.938	299.871
691	1570	2.44002	1000.93	410.22
692	1575	57.3807	1297.9	614.449
693	1578	0.379964	173.607	456.94
694	1582	0.499952	66.9213	133.863
695	1590	2.50004	781.287	317.509
696	1591	0.699989	304.956	434.284
697	1591	1.46003	434.57	329.939
698	1599	0.619986	166.07	284.487
699	1598	8.06014	3374.09	423.664
700	1602	2.12001	901.824	422.572
701	1602	76.3009	6752.94	263.616
702	1609	18.6601	4009	305.156
703	1611	1.82	846.953	465.364
704	1614	6.2201	956.896	347.445
705	1614	1.32002	607.896	463.689
706	1616	0.680005	188.603	282.881
707	1616	0.699996	232.947	333.385
708	1617	6.16009	1725.84	295.731
709	1619	1.11999	311.511	384.913
710	1621	1.42002	322.529	274.516
711	1622	28.0203	6088.43	265.802
712	1623	10.0802	940.284	301.188
713	1624	0.659962	276.229	419.186
714	1626	1.05998	459.005	433.033
715	1628	22.8004	1994.22	257.356
716	1629	25.6802	1576.67	284.923
717	1631	2.80004	993.332	358.244
718	1633	2.47996	627.155	282.295
719	1635	3.34007	1393.84	417.531
720	1636	84.9614	6712.22	161.759
721	1639	3.46	722.49	399.41
722	1640	82.4413	4632.85	196.299
723	1639	10.4601	1574.16	340.657
724	1641	4.98006	950.661	264.687
725	1642	3.00006	1164.55	390.346
726	1648	139.453	3912.64	140.317
727	1650	1.72	419.964	244.163
728	1651	0.400027	119.265	310.723
729	1651	14.3601	2191.38	306.166
730	1653	9.28009	1768.71	233.046
731	1656	0.63999	291.373	451.095
732	1657	0.73998	257.522	348.021
733	1660	0.740008	192.256	259.803
734	1660	20.7803	1732.8	269.183
735	1661	1.86	821.548	442.16
736	1665	2.38008	847.956	369.275
737	1667	0.640035	177.121	276.734
738	1670	5.12008	1050.98	212.507
739	1672	1.24007	576.586	468.375
740	1673	2.16	594.993	284.677
741	1673	8.84007	1020.61	399.296
742	1675	0.740077	311.341	474.863
743	1677	0.719977	337.215	463.698
744	1679	0.719995	236.708	328.774
745	1680	2.03998	281.157	175.755
746	1686	28.8115	1879.03	217.817
747	1686	24.0114	4152.03	307.275
748	1691	8.5891	2514.67	321.045
749	1692	34.4206	195.304	184.407
750	1695	0.780065	339.883	455.29
751	1695	111.162	8184	161.155
752	1696	9.70014	1345.75	314.695
753	1706	1.48001	354.818	239.728
754	1710	116.502	6933.18	155.726
755	1715	158.942	10768.7	157.573
756	1716	27.6004	2540.58	281.358
757	1719	60.3609	6728.08	187.73
758	1724	21.5203	550.937	206.296
759	1724	3.70008	404.331	190.161
760	1726	0.379976	95.2944	250.787
761	1726	6.76007	1911.08	281.871
762	1750	1.84002	767.258	452.79
763	1754	81.0213	3790.55	142.695
764	1758	3.05999	1302.16	422.202
765	1772	28.3004	3458.87	157.168
766	1777	0.559949	252.605	458.57
767	1778	13.9201	1673.46	345.69
768	1785	1.87999	676.034	357.508
769	1786	1.12004	429.463	383.436
770	1792	32.1205	3910.53	251.829
771	1792	119.01	3345.45	187.394
772	1796	1.32	510.156	386.011
773	1809	1.96001	774.76	398.879
774	1809	14.0603	1996.9	216.362
775	1815	2.40007	986.837	405.526
776	1820	29.1005	1224.29	416.114
777	1825	102.022	7765.73	226.962
778	1826	1.78009	517.282	290.592
779	1829	0.800061	225.911	283.465
780	1829	0.579952	149.68	258.092
781	1832	2.5201	762.738	310.284
782	1847	82.2013	6546.13	164.881
783	1848	31.8604	3255.52	251.79
784	1852	0.720024	232.598	326.896
785	1861	111.154	10853.6	188.118
786	1865	0.720047	104.781	145.523
787	1875	85.1214	6960.8	146.134
788	1880	3.0801	350.644	361.323
789	1884	1.72001	410.021	250.567
790	1885	1.16004	429.257	370.035
791	1893	9.46009	2180.9	290.078
792	1898	4.22005	1367.12	323.947
793	1902	28.3405	1067.27	430.957
794	1903	0.420033	312.202	743.272
795	1906	15.3201	3329.43	233.451
796	1910	1.24	829.504	659.183
797	1910	0.660028	242.822	372.16
798	1910	1.29999	668.807	520.765
799	1911	0.79997	221.376	276.731
800	1917	0.920019	83.2022	161.56
801	1918	4.60008	1400.3	306.976
802	1921	6.54011	1242.61	204.239
803	1923	90.1214	4155.82	171.313
804	1923	2.48	754.69	303.263
805	1931	2.36003	385.652	186.145
806	1931	1.51999	522.904	339.116
807	1933	0.800093	205.159	256.418
808	1934	1.30002	295.904	227.617
809	1935	324.045	21035	166.857
810	1935	19.1926	3971.75	295.073
811	1940	62.121	4842.54	154.858
812	1954	1.6	1143.3	718.151
813	1967	0.540049	170.232	315.224
814	1970	2.56002	636.73	253.901
815	1974	0.560021	116.354	207.772
816	1974	9.39256	1705.07	220.815
817	1980	4.30003	1143.52	269.743
818	1985	0.460055	216.273	470.107
819	1987	0.899985	174.89	194.326
820	1988	174.089	8563.89	159.883
821	1989	2.68005	1143.61	423.687
822	2001	0.739953	237.685	321.217
823	2003	2.12002	675.761	318.751
824	2007	7.20017	467.65	284.166
825	2007	5.28013	1691.43	328.776
826	2011	0.619982	218.13	351.827
827	2020	1.44003	673.479	468.959
828	2021	26.8004	2682.02	215.704
829	2023	18.7202	642.797	217.414
830	2024	2.30008	782.424	344.446
831	2025	0.560008	168.309	300.542
832	2027	3.68005	877.742	238.949
833	2030	1.66004	833.391	488.83
834	2031	0.92004	286.244	317.612
835	2032	11.8202	1793.1	231.234
836	2034	1.51999	561.764	386.616
837	2033	0.420019	159.894	381.834
838	2037	141.782	8264.09	138.743
839	2044	16.8203	344.581	296.861
840	2045	4.28007	773.464	338.736
841	2053	2.18004	468.042	214.695
842	2063	2.34004	657.399	280.939
843	2071	0.460051	117.916	256.304
844	2080	59.5139	2239.39	207.02
845	2081	3.51999	838.522	246.282
846	2089	14.3002	1627.79	211.066
847	2090	2.16	1076.89	488.442
848	2093	9.54011	697.596	244.484
849	2095	15.8801	1257.35	220.187
850	2103	10.3602	1007.89	363.093
851	2104	10.1801	972.861	281.901
852	2105	35.1804	1435.9	264.186
853	2108	4.28015	922.728	216.698
854	2110	0.480032	125.921	262.312
855	2112	54.1674	2928.67	241.238
856	2115	182.916	9211.7	145.198
857	2116	14.3601	2402.52	242.025
858	2117	0.77995	272.407	351.628
859	2120	5.28	1622.47	306.035
860	2122	2.74005	528.409	195.69
861	2126	49.7808	3168.18	220.505
862	2127	2.16	763.56	353.476
863	2127	5.36687	973.402	224.38
864	2128	0.68003	167.19	253.33
865	2130	15.7402	3527.38	337.717
866	2131	17.9805	2813.38	253.339
867	2133	10.6402	589.074	238.806
868	2135	8.36009	1513.63	305.368
869	2137	32.7203	2424.52	161.993
870	2137	7.11336	586.344	240.951
871	2147	63.4273	4970.92	260.558
872	2147	1.26006	594.412	460.448
873	2149	4.06006	1351.82	359.237
874	2152	3.80007	1252.1	330.337
875	2162	6.6801	1908.47	341.831
876	2167	0.420049	174.102	422.845
877	2167	0.940048	307.014	330.836
878	2171	2.05999	765.481	383.378
879	2175	23.3204	4222.38	212.172
880	2177	128.268	12240	159.214
881	2180	6.4066	1534.31	314.079
882	2182	14.1002	661.153	307.86
883	2185	81.8813	5063.92	252.851
884	2186	14.7202	4657.13	324.918
885	2198	1.94008	294.157	189.938
886	2199	1.82003	633.651	349.037
887	2200	3.06008	1265.29	435.214
888	2203	32.1004	598.233	284.039
889	2204	1.66007	529.141	332.673
890	2206	1.98005	510.403	272.897
891	2212	0.700017	152.369	220.493
892	2215	66.9147	2765.35	209.376
893	2215	1.74006	440.201	259.372
894	2218	7.70006	1555.81	300.167
895	2219	3.06009	999.79	329.065
896	2219	4.02001	925.202	239.679
897	2225	26.8741	3379.39	206.883
898	2226	2.38009	887.856	373.034
899	2231	18.8202	661.314	280.43
900	2231	21.734	4418.57	328.466
901	2242	48.5805	2060.28	260.93
902	2256	28.1804	4322.07	199.246
903	2256	1.06004	325.322	303.399
904	2257	0.940059	252.078	266.203
905	2259	1.36004	429.229	317.846
906	2262	14.1941	1867.64	134.944
907	2262	20.1803	2833.65	266.717
908	2276	58.3807	1094.42	140.249
909	2278	0.740044	130.927	218.912
910	2279	95.3215	5516.18	171.38
911	2284	33.0405	2219.88	194.555
912	2286	1.38006	523.753	402.283
913	2288	25.3804	1653	276.713
914	2292	41.1007	5647.95	170.515
915	2293	2.36003	606.526	258.942
916	2297	3.54008	579.751	275.345
917	2298	4.22006	936.759	307.715
918	2299	32.1463	3207.49	291.053
919	2307	0.480007	268.696	559.777
920	2309	7.04012	2947.1	426.563
921	2313	3.3001	1255.94	381.082
922	2314	0.680008	174.338	256.374
923	2315	3.78004	1218.77	323.171
924	2316	44.8207	3819.91	161.259
925	2318	2.34005	689.899	291.851
926	2321	0.739963	199.597	271.216
927	2324	1.02001	539.13	528.559
928	2324	5.04004	1230.49	258.111
929	2328	0.600016	113.504	193.909
930	2331	0.800023	548.902	686.108
931	2332	0.799956	315.651	394.589
932	2334	19.0202	1850.83	372.816
933	2337	0.660058	218.049	358.535
934	2338	1.12003	399.852	438.027
935	2339	3.28006	374.57	292.408
936	2339	7.20005	1368.02	195.186
937	2342	0.72002	214.37	297.728
938	2344	0.959946	283.906	295.757
939	2344	39.8006	828.924	157.906
940	2347	0.420055	65.152	155.126
941	2348	190.803	12238.7	126.053
942	2352	15.2402	1982.85	339.943
943	2352	1.72003	565.301	341.83
944	2353	6.28007	1351.93	238.419
945	2357	0.559992	190.051	339.393
946	2357	0.379984	182.545	480.411
947	2358	2.08002	789.115	405.486
948	2359	2.48007	907.736	361.447
949	2359	5.20003	714.49	265.905
950	2362	1.40009	638.212	455.846
951	2363	0.960059	360.142	375.131
952	2364	2.70007	455.405	512.817
953	2366	92.8814	9067.34	173.379
954	2365	2.36002	496.438	210.366
955	2367	0.420007	154.439	367.683
956	2368	4.08001	998.977	314.283
957	2368	7.24008	804.175	292.748
958	2370	113.062	8276.88	135.983
959	2373	1.33997	223.532	174.278
960	2373	12.8201	2645.7	302.568
961	2375	0.660056	366.499	555.259
962	2378	1.16007	403.917	417.011
963	2380	14.1202	1278.99	253.494
964	2381	4.45999	1185.75	281.793
965	2389	3.9	937.194	361.854
966	2393	2.32013	695.462	304.561
967	2394	0.720004	201.609	338.19
968	2394	1.31995	483.684	370.056
969	2398	43.0007	2009.72	253.101
970	2402	2.80556	1163.54	411.924
971	2405	10.0202	3322.66	347.895
972	2419	1.64003	1055.07	643.327
973	2423	0.900001	449.205	499.121
974	2426	1.76003	615.445	349.695
975	2427	54.4809	3406.51	260.343
976	2429	1.84007	376.862	208.214
977	2430	47.8859	1720.35	171.389
978	2432	30.4805	624.482	348.386
979	2434	45.6807	5072.58	144.084
980	2434	3.28006	594.79	238.532
981	2434	7.22541	1063.85	159.624
982	2434	0.600023	244.204	406.996
983	2443	6.06	812.478	208.472
984	2445	1.38002	250.361	260.531
985	2447	0.940013	480.249	510.896
986	2448	1.28002	540.08	421.763
987	2449	16.3203	2319.17	308.832
988	2453	11.9601	575.063	307.027
989	2453	3.6001	1235.94	350.545
990	2454	1.03997	303.984	297.001
991	2454	9.26013	2282.92	284.348
992	2455	0.600005	258.94	431.572
993	2456	12.3202	3329.11	315.807
994	2458	1.01997	483.393	473.947
995	2460	0.399997	127.263	318.174
996	2461	0.840016	245.71	322.302
997	2461	5.38012	1840.31	343.359
998	2463	10.3402	121.964	272.874
999	2464	6.66006	575.514	370.086
1000	2471	18.3654	2098.88	204.559
1001	2472	1.11996	156.302	146.642
1002	2474	0.560034	232.073	414.381
1003	2481	1.36009	506.672	370.248
1004	2484	1.14007	381.181	334.345
1005	2489	8.70013	592.297	414.943
1006	2490	10.1801	1550.21	165.996
1007	2495	9.5602	1462.53	209.109
1008	2495	1.38006	440.587	319.25
1009	2497	0.960064	129.21	159.426
1010	2498	0.379984	137.453	361.673
1011	2500	2.52006	506.651	201.044
1012	2503	2.40509	451.101	270.393
1013	2503	0.76008	147.986	184.283
1014	2503	4.00008	1242.01	314.24
1015	2505	21.8003	3030.66	193.439
1016	2509	1.70003	619.324	366.841
1017	2509	12.0401	4378.67	369.873
1018	2510	6.3001	1387.76	295.518
1019	2512	8.62014	853.741	231.017
1020	2512	58.5807	3973.99	195.803
1021	2513	2.44006	316.615	136.832
1022	2514	1.02008	459.183	451.232
1023	2521	3.18004	1415.92	443.834
1024	2523	20.9602	691.31	428.472
1025	2535	0.39995	70.1595	175.393
1026	2542	7.86011	434.161	264.998
1027	2546	1.63996	834.842	509.066
1028	2553	4.34006	1705.11	461.554
1029	2555	1.22003	560.77	460.267
1030	2560	1.18004	483.176	408.597
1031	2561	0.779974	208.3	266.841
1032	2565	0.480007	142.559	302.307
1033	2566	2.36005	368.867	158.572
1034	2574	133.262	5477.24	220.904
1035	2574	0.780032	385.178	493.798
1036	2591	43.3406	4985.52	284.763
1037	2593	100.282	2443.24	140.864
1038	2596	6.72004	450.596	229.334
1039	2599	60.5809	3090.33	178.068
1040	2599	13.1801	2015.2	298.248
1041	2606	1.26005	561.044	445.258
1042	2606	13.3601	1198.98	456.79
1043	2607	7.1201	1497.06	381.429
1044	2621	0.699992	465.399	664.874
1045	2644	37.5006	642.686	334.078
1046	2646	2.44001	674.643	276.499
1047	2646	1.11997	342.901	309.991
1048	2650	2.06006	766.359	428.96
1049	2650	1.29999	315.441	242.651
1050	2655	2.50007	976.665	392.34
1051	2657	1.14	736.326	641.435
1052	2659	36.1005	497.19	390.931
1053	2661	63.6011	5187.65	239.972
1054	2660	1.28002	474.981	371.097
1055	2662	0.800058	298.163	372.671
1056	2664	3.96008	1719.58	457.933
1057	2672	1.78001	693.306	389.499
1058	2675	0.999917	480.553	511.204
1059	2686	0.759973	510.884	666.751
1060	2693	48.4805	750.141	313.829
1061	2698	7.26012	534.445	255.872
1062	2699	1.94	408.844	220.961
1063	2700	1.88	495.996	308.209
1064	2708	0.760039	295.545	388.858
1065	2710	2.16002	536.439	277.948
1066	2727	1.47999	294.226	207.24
1067	2727	9.94017	468.48	354.127
1068	2732	4.32008	1198.16	277.252
1069	2739	25.2803	1245.86	331.308
1070	2743	1.33998	251.795	200.079
1071	2759	1.00006	161.981	203.676
1072	2766	0.420028	118.913	283.095
1073	2766	1.60008	612.333	382.783
1074	2771	2.80001	873.871	327.848
1075	2773	0.999998	447.038	448.843
1076	2775	23.1004	3438.31	299.533
1077	2777	0.659983	381.794	578.476
1078	2784	2.6401	868.146	330.921
1079	2791	0.57999	395.674	682.457
1080	2791	1.02005	274.581	276.483
1081	2793	2.00008	489.823	266.003
1082	2795	7.70008	1683.81	222.417
1083	2812	17.5766	3065.56	272.208
1084	2816	197.543	9537.65	157.209
1085	2816	35.1005	1318.48	202.325
1086	2821	8.94013	895.604	279.644
1087	2823	3.42006	987.396	288.709
1088	2832	0.959999	285.887	299.136
1089	2832	6.9601	1182.22	569.173
1091	2839	2.16007	783.646	363.422
1092	2846	1.02002	605.504	593.62
1093	2849	16.6002	688.309	363.255
1094	2851	3.52001	1893.72	542.887
1095	2854	0.900041	518.622	576.227
1096	2856	1.06003	303.767	429.887
1097	2858	1.30002	464.525	390.097
1098	2870	2.54009	1029.32	412.186
1099	2873	0.580021	381.25	656.097
1100	2875	21.0202	838.111	397.233
1101	2880	1.1	337.187	306.806
1102	2882	5.66338	1615.89	317.519
1103	2894	125.901	265.072	112.52
1104	2894	2.82003	1335.37	473.534
1105	2896	4.4801	781.099	358.875
1106	2897	2.70007	685.511	265.029
1107	2899	4.52007	689.742	223.252
1108	2899	1.26003	573.979	455.55
1109	2901	7.06007	1991.73	302.428
1110	2907	4.80009	1503.99	315.797
1111	2908	1.38009	318.358	238.806
1112	2910	2.64003	985.338	372.572
1113	2910	2.74006	1031.02	381.811
1114	2913	0.520018	104.9	202.219
1115	2916	0.419992	233.286	563.289
1116	2916	0.520003	134.121	294.482
1117	2920	43.3607	1586.9	285.026
1119	2921	1.48002	855.321	581.532
1120	2923	3.97694	951.084	335.036
1122	2928	3.02008	1094.53	362.086
1123	2935	0.420008	201.261	482.777
1124	2937	0.919977	369.167	401.283
1125	2939	2.76004	957.761	344.713
1126	2940	2.19998	613.868	282.965
1127	2940	0.600011	196.219	322.323
1128	2944	23.2404	2842.5	184.222
1129	2947	24.8604	3837.83	183.989
1130	2949	3.40308	712.876	231.078
1131	2952	12.3802	395.962	304.482
1132	2953	2.08004	968.158	465.69
1133	2954	2.28006	778.961	341.643
1134	2955	38.0576	2856.6	251.637
1135	2956	57.6808	2366.23	212.254
1136	2958	32.2605	6149.73	229.685
1137	2962	1.36001	369.066	275.603
1138	2969	72.9811	3745.34	285.411
1139	2974	2.86008	959.174	336.937
1140	2976	1.58004	458.06	289.904
1141	2978	2.20003	385.149	191.689
1142	2979	7.59723	1844.27	258.515
1143	2992	12.4002	877.407	461.063
1144	2994	4.40012	1182.21	309.435
1145	3003	7.94011	1236.51	222.277
1146	3006	1.54007	602.459	391.184
1147	3009	3.66005	841.345	269.791
1148	3013	4.34007	920.249	283.641
1149	3015	24.6203	4634.55	332.159
1150	3017	13.7775	1211.26	300.806
1151	3017	11.0801	1060.72	236.366
1152	3020	87.8009	4067	178.938
1153	3022	5.14006	1459.04	284.184
1154	3023	1.88006	707.115	376.109
1155	3029	0.740029	285.925	388.831
1156	3029	0.939971	257.817	285.005
1157	3032	0.520007	202.008	388.476
1158	3033	120.802	5013.88	252.454
1159	3034	132.482	3706.7	231.07
1160	3035	19.7003	1881.57	341.989
1161	3037	6.04007	1906.23	317.804
1162	3043	3.88002	1081.86	293.328
1163	3045	0.840028	227.07	270.315
1164	3047	12.2601	3189.73	268.298
1165	3049	45.8431	2439.59	194.049
1166	3053	0.579999	363.496	627.366
1167	3054	1.04007	301.156	293.682
1168	3055	2.38007	771.851	343.324
1169	3061	2.72	1103.21	411.186
1170	3063	20.0204	1710.86	281.294
1171	3064	16.5602	2030.54	276.838
1172	3066	13.1802	2088.95	273.278
1173	3065	2.56005	494.057	382.928
1174	3068	59.7007	5157.59	283.667
1175	3071	1.86002	516.64	278.081
1176	3076	2.96005	965.014	326.673
1177	3080	5.98007	1634.12	282.115
1178	3082	0.940018	229.408	253.129
1179	3085	0.480012	143.335	299.466
1180	3085	0.640027	213.347	333.349
1181	3088	27.6803	1545.04	314.752
1182	3089	1.06006	320.563	302.403
1183	3100	1.39995	523.751	376.176
1184	3102	0.939993	400.403	425.969
1185	3107	48.5608	4578.6	215.899
1186	3120	14.0224	2455.73	343.666
1187	3134	1.43999	410.765	285.152
1188	3135	38.3806	2882.94	192.944
1189	3136	5.20006	938.717	290.904
1190	3144	100.699	8537.02	143.049
1191	3145	6.4801	1372.81	232.427
1192	3145	0.940036	291.59	312.7
1193	3150	1.12002	87.1858	98.8666
1194	3154	32.7805	4427.86	218.122
1195	3158	2.66007	585.191	221.855
1196	3166	15.9402	2080.34	166.091
1197	3166	21.5002	2099.4	377.785
1198	3175	2.67799	784.143	351.203
1199	3176	23.9623	1278.49	246.887
1200	3180	301.065	22408.6	162.318
1201	3184	0.880045	262.559	315.957
1202	3186	0.580029	198.942	355.015
1203	3189	0.479984	82.9131	199.817
1204	3190	110.702	10670.7	251.415
1205	3191	5.24009	1328.73	250.836
1206	3193	1.96003	387.83	198.394
1207	3196	0.740034	233.709	314.304
1208	3197	3.86005	1073.04	289.98
1209	3198	5.46009	2123.52	445.485
1210	3202	3.12009	1061.39	344.071
1211	3204	22.0604	3999.58	279.656
1212	3213	0.640008	309.654	493.129
1213	3214	0.68004	239.302	350.879
1214	3217	0.460037	264.002	573.823
1215	3224	0.479975	319.166	660.496
1216	3241	0.399998	181.51	453.76
1217	3242	5.96013	1228.76	222.188
1218	3246	0.960087	233.873	243.602
1219	3249	15.0603	2488.44	170.088
1220	3250	0.420042	281.624	670.477
1221	3255	3.76011	991.585	311.653
1222	3264	24.6604	1794.89	131.649
1223	3265	99.1427	5027.55	124.782
1224	3269	2.24001	435.039	237.419
1225	3274	4.52004	1280.04	291.602
1226	3275	12.2401	245.152	308.486
1227	3277	6.90013	1852.6	270.922
1228	3281	4	942.491	245.838
1229	3286	2.66005	661.41	253.321
1230	3292	3.56009	1145.19	320.898
1231	3299	7.8401	1675.43	243.954
1232	3308	22.6403	3119.95	190.837
1233	3308	2.74014	680.179	259.976
1234	3309	1.12005	354.617	316.605
1235	3314	3.70001	1035.83	279.951
1236	3315	18.4003	2003.46	230.63
1237	3328	57.9209	5458.64	244.206
1238	3337	0.72003	69.2772	100.949
1239	3341	1.62017	431.172	265.727
1240	3343	1.41999	325.599	229.293
1241	3356	0.500034	136.067	268.383
1242	3357	1.04004	377.986	363.458
1243	3361	31.3007	5707.17	269.404
1244	3368	4.58012	1381.74	301.458
1245	3377	0.88041	389.505	442.694
1246	3380	2.84042	535.349	187.459
1247	3383	1.02001	172.492	197.468
1248	3385	75.7819	6047.97	210.217
1249	3387	25.1004	3596.23	194.978
1250	3389	22.4404	3132.53	224.983
1251	3389	43.6204	2792.76	214.682
1252	3393	7.44012	1090.46	336.606
1253	3393	1.19962	290.316	248.718
1254	3396	2.77994	1078.94	391.117
1255	3399	2.50008	578.879	221.128
1256	3401	0.860043	249.999	306.071
1257	3402	7.03975	1023.06	235.662
1258	3402	1.51948	283.683	189.7
1259	3406	0.440511	77.299	175.583
1260	3412	2.80005	265.257	144.7
1261	3412	18.6997	2494.7	277.134
1262	3415	1.66003	518.766	320.297
1263	3419	1.4	231.234	165.548
1264	3419	1.20009	451.309	376.128
1265	3422	1.23997	258.78	208.226
1266	3428	0.559286	285.286	508.713
1267	3430	0.740041	248.88	345.149
1268	3432	114.602	4302.97	179.813
1269	3437	0.400013	190.564	476.399
1270	3438	75.2008	2561.85	254.696
1271	3444	0.720031	238.443	327.393
1272	3452	0.520686	222.551	423.785
1273	3455	19.1405	1410.37	289.011
1274	3459	2.52001	705.129	287.64
1275	3463	1.09998	279.98	254.679
1276	3466	2.70007	601.71	222.852
1277	3477	0.419995	105.778	251.852
1278	3503	4.64013	1027.15	246.299
1279	3504	103.902	4950.42	163.516
1280	3515	12.8603	2327.97	249.013
1281	3535	17.1002	2475.09	283.857
1282	3536	7.92013	791.759	179.541
1283	3550	52.0808	1859.64	194.134
1284	3551	6.04005	1539.2	271.621
1285	3553	40.5007	5496.1	197.61
1286	3557	6.46009	1215.57	205.921
1287	3567	1.34001	464.882	340.486
1288	3571	29.7205	5115.23	266.402
1289	3599	2.30003	792.627	342.652
1290	3603	0.839977	205.265	244.349
1291	3613	8.24011	890.973	114.917

## Sheet: Lab_Experiment_4
MosquitoID	Trajectory Start(secs)	Trajectory duration (secs)	Distance Traveled (mm)	Speed (mm/sec)
1	17	0.400025	198.758	496.854
2	22	0.999961	178.272	178.281
3	26	0.999979	417.781	424.039
4	28	71.9211	5424.42	166.358
5	51	4.33998	1472.02	377.038
6	56	0.500027	92.9819	213.008
7	70	3.80016	1216.76	337.299
8	71	10.527	2143.46	208.773
9	79	4.92005	1151.22	251.471
10	84	4.16705	1322.32	440.735
11	86	132.882	7726.54	200.376
12	91	19.8472	3493.48	212.174
13	91	7.94016	1364.3	171.024
14	96	2.18012	494.764	250.367
15	98	43.8476	1444.12	228.221
16	106	1.21999	451.663	370.229
17	111	3.58011	923.595	260.804
18	114	1.16	288.947	249.089
19	118	0.700056	172.329	246.161
20	120	5.16014	985.684	196.24
21	124	4.90004	348.974	231.229
22	132	3.08001	1135.87	368.788
23	137	74.3012	6621.94	159.99
24	138	36.2803	3540.69	316.099
25	141	374.404	36134.1	158.087
26	142	1.38006	416.646	311.44
27	151	63.7011	3480.32	138.619
28	155	0.940043	343.41	365.311
29	166	1.43996	508.516	352.007
30	167	0.480031	127.817	266.276
31	174	1.19995	277.949	231.634
32	174	11.9601	1818.58	268.098
33	183	45.7531	3002.19	257.043
34	187	17.2602	3545.89	207.464
36	188	0.720069	226.297	314.265
37	191	2.36005	1046.66	443.493
38	202	0.820026	288.573	351.908
39	205	305.556	23119.3	148.294
40	208	232.323	12332.1	161.341
41	209	0.719994	138.426	192.257
42	210	2.72009	757.566	274.005
43	213	21.8802	2948.37	394.556
44	218	0.700062	252.651	445.807
45	224	1.13999	222.309	202.169
46	229	0.639999	387.886	606.083
47	234	1.8	459.63	272.761
48	238	4.50006	1524.82	338.69
49	238	68.4488	7270.92	185.615
50	244	56.9206	4071.46	285.175
51	249	0.739962	183.288	247.698
52	259	20.9925	1890.84	226.963
53	268	1.1	456.404	415.893
54	272	173.782	10761	247.93
55	280	1.78007	557.591	315.505
56	284	2.48008	757.125	308.103
57	294	3.80008	1066.29	316.647
58	304	0.559983	169.995	303.567
59	348	31.2805	2714.97	158.466
60	357	0.420006	89.3867	212.83
61	361	1.10003	309.026	276.622
62	364	28.5488	4830.33	200.047
63	365	2.45999	333.493	385.842
64	368	1.76003	264.651	151.487
65	374	2.64001	1105.64	418.805
66	383	2.12004	1041.33	494.313
67	388	5.14007	914.002	322.101
68	389	3.58004	970.974	280.243
69	394	4.00011	1890.67	472.063
70	395	0.600011	211.026	347.793
71	397	13.5002	1317.7	223.821
72	401	9.50008	678.74	113.059
73	403	311.085	27839.2	162.237
74	403	1.06005	201.606	196.066
75	405	1.6915	453.457	334.577
76	408	0.520041	203.282	390.91
77	413	2.17998	602.709	286.343
78	415	167.682	7724.78	200.139
79	415	0.400023	202.669	506.65
80	422	131.742	9335.29	147.93
81	436	8.72007	773.472	318.831
82	487	0.819997	324.545	433.818
83	492	51.3497	5287.81	190.356
84	497	1.60005	567.332	359.309
85	523	1.30001	640.965	495.964
86	525	1.60002	264.643	239.452
87	560	20.4096	2855.48	210.094
88	565	1.50008	553.576	347.879
89	569	2.38	416.348	409.969
90	583	1.15997	418.159	360.494
91	584	40.8901	3256.06	185.345
92	585	24.2003	1643.26	159.446
93	593	80.7907	5957.92	173.897
94	595	4.74004	486.277	412.411
95	598	119.102	10395.6	163.631
96	606	2.72005	1389.41	510.8
97	607	113.012	12407	183.769
98	613	0.520027	194.896	374.878
99	614	270.554	23110.3	171.272
100	626	21.4204	1998.15	164.018
101	630	6.70009	1078.1	462.656
102	649	211.083	15855.7	172.622
103	651	0.839962	96.0111	126.889
104	679	0.58	323.125	556.883
105	680	0.440023	174.887	397.458
106	681	0.440012	133.028	300.995
107	683	7.00005	640.36	376.516
108	686	1.42004	203.198	160.631
109	686	49.7707	2426.14	181.6
110	693	0.620032	143.427	231.327
111	698	0.919961	161.419	182.217
112	710	37.8806	1729.9	178.686
113	742	0.519986	121.161	238.301
114	750	23.3804	2369.62	201.753
115	769	8.72012	1924.66	358.327
116	772	1.35999	390.504	310.207
117	783	0.520033	183.441	352.75
118	783	13.3706	2777.38	209.961
119	800	105.902	7562.12	159.615
120	829	1.80003	224.339	133.29
121	836	36.4605	1110.11	293.432
122	839	1.52008	562.123	399.29
123	841	3.16003	572.308	268.754
124	842	147.253	8092.96	185.625
125	842	29.9005	2877.21	149.926
126	849	0.379991	191.74	504.589
127	861	0.519993	92.9822	176.42
128	871	0.640035	146.344	228.653
129	884	0.780013	383.054	494.416
130	888	1.23998	520.776	419.986
131	892	0.479991	238.784	497.479
132	925	40.4694	2719.69	343.857
133	939	22.1402	1919.92	223.738
134	946	52.5609	1715.98	161.159
135	948	19.9003	2080.19	159.755
136	951	39.3005	4766.22	276.682
137	957	5.84011	1355.43	274.218
138	967	12.8802	2019.93	239.165
139	969	2.96005	767.947	328.846
140	969	8.16004	573.727	335.112
141	973	2.98008	415.931	183.986
142	981	83.2413	4039.86	214.766
143	984	1.77998	765.317	429.949
145	1015	17.8202	757.116	326.836
146	1015	22.0202	1994.2	345.039
147	1021	1.50003	610.571	397.993
148	1021	0.900032	192.89	214.313
149	1033	82.0413	6684.49	140.95
150	1047	0.479997	145.354	302.813
151	1050	8.4802	1453.57	206.24
152	1051	0.860034	475.747	553.175
153	1055	0.600046	199.245	335.476
154	1063	0.640011	87.7398	151.075
155	1063	3.58003	731.235	232.469
156	1069	1.90009	425.693	238.372
157	1069	6.04007	1561.76	256.999
158	1073	0.480019	114.37	246.899
159	1077	5.06016	1237.94	244.629
160	1078	102.342	6412.32	158.289
161	1084	2.91192	1807.42	628.87
162	1095	1.62004	715.096	442.626
163	1100	37.3604	2405.72	183.7
164	1105	1.68003	357.147	222.283
165	1120	25.1803	1032.81	281.779
166	1125	14.1401	1045.3	209.055
167	1143	120.194	10444.6	153.466
168	1178	86.4814	8031.36	161.157
169	1180	146.689	10864.4	163.88
170	1207	6.22006	1205.33	218.811
171	1217	1.84002	514.532	405.97
172	1230	0.680032	119.067	176.229
173	1231	0.459998	201.7	438.481
174	1240	1.82003	280.699	166.479
175	1245	64.948	6447.39	175.476
176	1254	133.082	8758.43	144.38
177	1257	4.02005	864.941	210.14
178	1257	0.800039	122.56	173.176
179	1266	1.57996	315.638	204.795
180	1270	5.00009	1934.54	415.7
181	1276	0.399987	215.368	538.451
182	1305	66.0011	4562.72	180.274
183	1316	0.940058	138.851	186.188
184	1341	0.440004	110.397	250.896
185	1345	2.52002	937.897	367.191
186	1345	17.6402	2010.89	163.037
187	1349	0.379993	186.577	490.996
188	1351	71.9476	4804.24	148.425
189	1352	316.13	14391.2	149.281
190	1353	1.23999	274.82	241.941
191	1361	42.7805	1744.61	188.257
192	1362	34.7871	2270.79	257.292
193	1369	2.00007	561.584	282.624
194	1381	1.29999	375.962	289.822
195	1382	43.8207	1495.69	323.227
196	1386	1.42008	401.375	282.639
197	1390	49.6405	6864.2	202.381
198	1391	2.38002	889.592	376.585
199	1394	20.2002	4832.92	300.115
200	1400	104.081	1518.36	304.909
201	1401	200.529	15342.8	139.098
202	1409	7.16012	466.849	165.645
203	1419	20.3202	5804.83	296.461
204	1423	1.74004	814.562	468.129
205	1425	38.8406	3448.32	132.2
206	1426	109.581	9970.74	146.961
207	1441	2.12002	244.451	225.666
208	1442	4.84007	1035.85	218.45
209	1450	21.4202	835.38	210.156
210	1451	0.71997	306.434	425.625
211	1452	0.540038	235.333	435.773
212	1455	20.3603	1910.59	508.058
213	1457	38.3406	2104.47	198.789
214	1458	9.08015	595.317	212.901
215	1464	0.980002	364.182	371.613
216	1468	6.76009	790.387	251.956
217	1470	0.520011	223.469	429.745
218	1476	0.84	158.678	191.844
219	1478	98.8016	9577.77	172.257
220	1485	21.1202	2553.49	213.498
221	1490	25.6804	470.168	214.819
222	1508	6.56008	1442.7	236.586
223	1517	329.419	13207.3	150.23
224	1556	32.1005	2715.62	137.228
225	1577	0.560011	136.751	244.19
226	1583	46.1806	1820.72	176.412
227	1619	1.08006	194.503	214.788
228	1622	8.22008	698.2	258.759
229	1628	2.83999	550.15	217.131
230	1632	2.68007	764.025	285.082
231	1633	9.50012	2601.57	428.616
232	1634	67.9407	3690.29	150.465
233	1642	9.92013	1106.32	287.585
234	1647	1.12001	258.997	231.245
235	1651	40.1607	2480.85	217.835
236	1651	0.54002	184.497	341.643
237	1653	20.5403	443.738	317.146
238	1653	1.10002	395.613	363.166
239	1654	1.26002	490.217	389.058
240	1656	2.08004	764.619	381.176
241	1657	7.39495	2037.42	271.487
242	1660	1.28002	158.634	134.353
243	1682	1.63998	512.392	318.691
244	1692	1.18004	387.708	328.548
245	1692	6.08005	1004.32	279.25
246	1695	0.640015	145.996	233.718
247	1705	2.62003	930.697	365.01
248	1714	2.56005	632.916	246.419
249	1719	1.5	429.857	289.424
250	1721	164.538	14492	149.895
251	1728	2.48003	750.632	301.315
252	1735	36.4404	721.603	291.597
253	1737	93.2211	3605.6	275.689
254	1745	0.779998	306.648	393.135
255	1747	1.42003	570.462	410.118
256	1749	0.760058	291.117	383.013
257	1752	228.864	17883.4	132.961
258	1753	339.901	26911.4	148.485
259	1770	1.13996	372.911	349.233
260	1773	0.759965	397.093	522.503
261	1774	94.617	9803.31	146.99
262	1783	179.098	11918.2	153.22
263	1784	71.5407	7669.6	167.537
264	1785	1.54002	260.154	346.82
265	1815	89.3972	11337.9	172.541
266	1842	3.98006	909.322	376.421
267	1865	1.24001	280.968	239.949
268	1868	5.83604	1851.83	321.646
269	1869	10.9962	3065.93	355.261
270	1883	1.62004	335.203	251.604
271	1887	136.178	4948.62	160.14
272	1888	0.85991	587.667	683.399
273	1888	59.2646	4823.43	150.487
274	1889	0.480036	42.9214	99.3256
275	1895	13.8201	2176.9	227.038
276	1923	7.9202	1007.64	269.261
277	1956	0.600033	113.092	188.466
278	1960	87.7014	7300.03	139.42
279	1962	1.44005	451.234	312.812
280	1963	23.857	2493.88	662.045
281	1964	4.42004	874.2	209.673
282	1974	4.72014	1044.41	221.268
283	1986	3.20004	1049.36	327.922
284	1990	176.6	12208.9	143.694
285	1997	0.619985	339.249	616.404
286	2013	5.02012	502.503	439.466
287	2021	75.7008	2196.56	155.351
288	2027	124.982	7722.91	158.837
290	2068	1.52006	308.042	202.644
291	2077	0.540011	327.274	606.058
292	2078	0.860013	285.536	338.391
293	2081	152.403	10948.3	132.895
294	2091	29.8405	2972.25	143.07
295	2105	0.499987	209.781	418.582
296	2114	0.680023	310.716	468.901
297	2118	6.1201	958.086	299.066
298	2145	174.723	10439.3	131.673
299	2146	127.562	9558.79	141.319
300	2148	162.403	9177.39	144.517
301	2222	0.820006	298.079	363.505
302	2239	9.76016	1620.06	380.616
303	2254	0.899991	222.004	238.653
304	2259	1.66003	573.507	349.872
305	2259	70.1807	3792.78	147.01
306	2263	1.16003	635.169	547.545
307	2266	1.26003	216.656	171.938
308	2298	121.422	8351.4	139.259
309	2306	49.4405	1355.17	190.715
311	2313	0.439969	115.254	262.657
312	2317	0.760009	237.71	382.797
313	2322	11.3002	2090.12	279.791
314	2325	55.5606	1634.57	395.531
315	2330	2.84004	648.477	234.334
316	2340	8.66008	1110.68	204.172
317	2349	4.72003	1702.6	354.77
318	2353	18.2003	547.01	249.697
319	2356	15.479	3049.6	315.149
320	2374	0.820009	373.03	452.977
321	2377	84.6202	7424.52	167.151
322	2387	2.18004	541.848	246.567
323	2390	1.20003	425.221	354.337
324	2394	1.96009	557.734	284.067
325	2404	1.76005	606.244	344.456
326	2405	93.042	5547.15	180.088
327	2411	0.580288	161.529	278.453
328	2411	2.69974	1351.86	506.69
329	2447	1.38005	364.068	263.814
330	2454	0.799997	170.151	212.692
331	2462	1.0201	309.246	330.668
332	2464	211.523	10841.1	159.557
333	2476	12.4201	1706.8	274.973
334	2477	2.46006	1185.95	563.774
335	2480	0.700048	197.369	281.968
336	2483	0.379997	153.673	404.425
337	2491	0.580003	129.368	231.936
338	2496	135.782	4447.94	193.83
339	2510	9.48012	357.119	268.399
340	2522	0.560004	138.268	246.908
341	2524	29.9407	5482.2	208.857
342	2531	68.4411	4107.13	133.433
343	2531	4.02005	897.059	236.784
344	2541	1.84003	565.316	315.778
345	2561	0.840079	268.878	320.061
346	2563	4.42008	794.572	199.12
347	2565	58.0209	4379.84	129.254
348	2567	0.980001	639.834	652.896
349	2584	34.0404	2561.43	253.582
350	2594	2.18002	380.261	174.43
351	2598	95.8215	6042.25	161.569
352	2621	104.942	6468.36	198.412
353	2652	114.282	10821.9	154.722
354	2656	7.66016	765.329	242.567
355	2658	1.98007	876.405	563.104
356	2682	1.02001	395.208	387.451
357	2685	0.880051	221.989	252.233
358	2687	0.740071	199.661	271.836
359	2698	0.580013	111.69	192.561
360	2699	2.62001	540.05	209.107
361	2706	7.62009	1382.81	180.738
362	2747	146.262	8929.57	181.433
363	2749	108.783	8860.53	144.808
364	2757	0.760009	340.053	442.076
365	2758	2.22004	481.664	213.818
366	2775	15.9392	604.58	387.219
367	2802	117.642	4269.14	161.193
368	2802	1.7	722.303	424.886
369	2806	8.1201	334.939	409.371
370	2812	2.08003	195.141	114.034
371	2815	1.06002	466.457	440.057
372	2821	1.54003	526.977	342.185
373	2847	1.62007	503.088	310.538
374	2883	2.08005	733.49	352.273
375	2886	45.1407	2256.39	334.977
376	2888	0.800012	334.395	418.033
377	2890	3.38011	1453.67	487.419
378	2900	20.3987	3973.35	330.281
379	2907	1.06	736.502	687.931
380	2920	158.364	12331.6	134.159
381	2922	1.26002	229.447	182.092
382	2926	82.7414	5727.88	153.708
383	2937	487.228	22307.9	145.638
384	2955	20.7402	4011.89	205.059
385	2975	26.0604	3228.5	137.126
386	3033	0.759999	382.265	502.985
387	3036	0.580061	194.314	335.031
388	3038	1.29999	417.815	321.399
389	3040	0.520008	94.2655	185.088
390	3042	2.94007	692.513	235.546
391	3043	6.14016	2008.44	366.383
392	3047	3.04005	713.495	236.327
393	3051	0.440002	177.129	402.567
394	3054	111.342	7475.16	153.53
395	3066	28.243	3310.46	294.223
396	3073	145.882	4632.27	184.435
397	3081	4.04008	1418.86	355.089
398	3090	2.34006	847.886	362.335
399	3095	0.560014	283.047	505.444
400	3096	0.43971	198.461	451.359
401	3138	1.39999	806.649	576.493
402	3147	18.4203	607.561	113.773
403	3148	20.1003	893.703	132.118
404	3150	0.540019	271.354	522.034
405	3154	2.62004	689.384	263.122
406	3162	1.58006	149.55	147.964
407	3167	1.90002	272.365	175.961
408	3171	3.34005	1249.8	414.722
409	3207	0.740035	244.778	332.345
410	3220	3.52005	944.26	296.214
411	3229	0.720061	213.527	296.542
412	3230	1.94006	603.151	310.891
413	3232	2.36004	774.674	328.207
414	3236	0.860005	215.972	249.842
415	3250	1.65995	414.886	249.98
416	3252	49.9568	3662.99	167.569
417	3266	1.58	789.131	496.689
418	3277	2.20001	1091.23	496.008
419	3292	44.3206	2775.27	124.47
420	3299	1.62	288.011	183.942
421	3311	2.65974	526.543	224.144
422	3326	0.420002	197.073	469.234
423	3329	0.859827	228.518	265.902
424	3336	15.1405	3437.49	227.162
425	3346	47.5006	1414.23	166.468
426	3362	1.15941	286.225	250.444
427	3382	136.422	7318.03	197.51
428	3384	127.442	6585.56	140.418
429	3412	19.86	1241.83	125.608
430	3413	149.777	7805.74	122.531
431	3427	1.51936	342.634	335.999
432	3430	18.3208	3178.8	299.534
433	3434	2.54	1096.95	431.867
434	3437	3.16008	403.755	146.707
435	3445	2.9248	1714.55	609.698
436	3474	16.7803	354.969	230.526
437	3485	0.620026	180.884	332.296
438	3521	0.499445	168.117	336.788
439	3524	1.20003	468.526	390.044
440	3526	0.420003	182.779	436.34
441	3535	6.72009	1694.54	365.773
442	3536	0.680029	254.653	374.476
443	3537	18.4402	1138.43	366.939
444	3538	0.419982	117.124	303.591
445	3568	0.4601	193.371	412.508
446	3576	1.58002	288.49	182.59
447	3588	0.860028	127.426	148.161

## Sheet: Lab_Experiment_5
MosquitoID	Trajectory Start(secs)	Trajectory duration (secs)	Distance Traveled (mm)	Speed (mm/sec)
1	9	1.18001	638.993	580.039
2	10	0.740022	179.302	242.291
3	12	19.0202	3217.44	222.842
4	12	1.02004	350.961	342.765
5	34	1.63996	350.855	213.941
6	35	0.840027	305.792	364.031
7	36	0.919995	272.336	330.577
8	42	1.19997	170.88	154.127
9	44	1.3001	303.155	235.508
10	45	6.82003	1437.24	225.286
11	48	4.16006	1109.53	287.26
12	50	0.620032	157.74	259.937
13	51	7.46012	952.961	292.847
14	53	16.1002	2596.5	304.16
15	54	0.840058	220.163	269.484
16	54	20.7002	1245.87	315.692
17	55	6.2001	956.091	259.194
18	55	1.68	551.126	342.789
19	56	3.56003	498.34	312.761
20	56	256.102	22703.6	172.394
21	57	1.12001	333.593	297.848
22	66	0.560036	96.3029	183.633
23	66	11.7201	1589.43	236.962
24	67	0.720025	190.565	264.658
25	68	6.06005	1220.91	234.926
26	71	36.1405	3916.68	215.785
27	73	119.361	8543.94	162.884
28	78	0.659967	175.168	260.828
29	79	116.821	13817.2	166.744
30	94	0.919995	202.745	217.561
31	97	8.70009	297.175	206.765
32	100	1.58002	787.026	498.115
33	100	5.26008	630.259	264.058
34	102	2.94	576.791	193.35
35	104	70.4609	5151.71	179.327
36	105	208.782	15619.2	162.935
37	108	0.500042	141.515	279.183
38	109	88.3608	9685.53	195.34
39	109	1.68002	738.64	439.676
40	110	2.94004	385.209	233.801
41	111	2.39999	564.973	280.504
42	112	0.660033	92.7689	158.528
43	115	7.26012	1298.72	354.404
44	115	0.440051	83.6495	190.093
45	116	17.5802	1151.08	507.155
46	122	5.94006	1579.64	266.096
47	125	0.940034	138.813	147.68
48	129	0.620007	84.3383	165.686
49	130	51.5007	6181.11	217.527
50	132	0.960021	155.646	181.65
51	132	62.8418	5654.66	260.575
52	133	0.420002	115.108	274.066
53	133	19.4811	2308.39	249.151
54	135	6.75911	1985.14	325.526
55	143	2.17992	731.579	335.603
56	151	5.36011	1004.97	358.899
57	153	0.579996	163.651	282.171
58	153	24.7002	2437.22	228.235
59	159	2.06001	1091.41	529.811
60	162	17.3602	158.224	166.037
61	163	9.56017	1101.43	261.496
62	167	23.9202	2176.96	140.369
63	169	4.48006	740.506	181.371
64	170	6.6812	1438.19	308.696
65	176	0.780002	126.068	201.623
66	178	3.07996	867.085	279.519
67	183	2.48005	586.183	240.911
68	184	5.24008	357.471	241.234
69	185	15.1402	2066.28	289.765
70	187	11.5601	1317.92	437.67
71	187	17.6002	400.278	215.541
72	190	16.8202	2229	162.073
73	190	0.660043	301.787	457.218
74	194	1.74001	430.612	258.442
75	196	28.0203	2173.35	299.534
76	197	0.400009	118.963	297.403
77	197	1.57999	700.696	443.482
78	201	7.28009	2291.07	327.922
79	206	10.3401	1936.71	241.767
80	206	2.1201	465.298	219.463
81	214	0.820028	403.748	492.358
82	216	0.959984	228.265	275.182
83	216	0.700012	378.732	541.042
84	219	0.419962	210.048	500.152
85	220	0.620017	140.485	226.594
86	220	0.560005	249.683	445.486
87	221	11.7001	2397.67	307.106
88	222	1.96007	570.284	290.128
89	226	1.85993	408.224	269.327
90	228	150.301	18090.7	177.387
91	229	4.02003	1136.28	292.449
92	233	22.2017	2919.86	490.954
93	234	45.6006	2753.43	296.189
94	234	131.321	2330.98	183.864
95	235	4.66003	1444.57	322.822
96	239	4.52002	894.233	446.177
97	241	0.680038	352.945	519.026
98	241	4.90009	513.245	271.755
99	242	15.2402	2590.95	294.189
100	243	1.98005	852.622	430.61
101	244	1.26	709.877	555.948
102	245	1.30004	208.002	170.756
103	250	1.14002	577.04	507.616
104	251	153.641	15016.2	154.264
105	252	0.980041	166.361	183.868
106	254	0.980025	458	467.339
107	255	1.58002	323.677	274.372
108	256	22.8803	841.973	266.912
109	259	0.97999	232.27	237.012
110	259	35.9003	431.046	345.175
111	260	0.599992	171.888	316.204
112	261	28.1002	4130.97	297.858
113	261	84.0226	10310.6	193.357
114	263	64.3009	5993.49	273.512
115	264	8.98009	729.325	274.597
116	266	8.30008	1678.73	491.658
117	266	0.700025	179.15	255.921
118	268	110.699	8621.05	149.735
119	268	1.16002	394.544	347.333
120	269	2.42009	811.251	335.289
121	272	0.599988	217.353	362.247
122	273	251.022	23831.9	165.185
123	278	115.643	8752.24	178.826
124	279	5.36	1359.85	257.136
125	282	0.460002	257.661	560.117
126	284	10.7601	222.499	290.078
127	286	196.542	17386.9	151.798
128	288	0.640003	228.98	356.183
129	290	2.32008	849.279	371.611
130	294	0.420006	125.765	308.495
131	298	0.819983	128.603	253.993
132	298	6.64006	1765.45	274.233
133	302	53.6005	8730.47	214.072
134	306	150.001	16222.9	152.497
135	307	7.64013	1523.06	199.354
136	310	335.823	34593.5	173.647
137	316	7.24004	1656.72	228.827
138	317	6.7401	1547.02	306.391
139	318	222.742	19834.8	160.775
140	322	1.86005	516.922	283.551
141	324	0.560012	120.907	222.008
142	326	80.5788	13307.4	185.273
143	329	266.342	19824.2	170.796
144	334	54.5808	4215.11	260.398
145	338	26.0422	741.554	187.319
146	343	537.409	40974.9	173.38
147	352	2.92005	1098.33	375.785
148	355	0.379924	62.7254	165.097
149	357	160.719	14567	185.909
150	357	1.70002	874.983	514.688
151	360	4.52003	1084.58	288.346
152	361	16.4401	3133.99	215.188
153	365	12.9222	2991.51	284.99
154	367	0.90004	337.939	359.8
155	367	72.323	11619.5	185.703
156	373	7.36008	1830.28	279.917
157	377	156.924	11742.6	145.373
158	378	29.5003	1120.28	460.007
159	379	169.519	17532.3	156.905
160	379	9.52015	1405.35	189.738
162	395	127.101	13867.6	173.542
163	398	12.0202	1850.73	243.352
164	402	2.54002	1145.3	453.818
165	404	3.64005	823.208	264.9
166	409	0.539972	174.373	322.935
167	412	6.84011	411.079	249.822
168	413	0.560035	146.509	261.599
169	413	43.8004	4919.73	175.151
170	414	251.686	32996.4	179.336
171	414	24.5804	4618.95	255.14
172	426	2.48008	581.041	268.806
173	431	68.8206	9105.88	178.073
174	433	1.36	311.949	232.188
175	435	7.2201	142.642	172.305
176	441	9.39765	1889.11	222.717
177	443	2.80004	1068.41	381.572
178	448	297.082	18743.5	161.494
179	454	32.8202	1950.93	249.259
180	454	2.30002	661.673	303.518
181	457	53.5808	3759.78	204.024
182	457	215.922	21545.5	158.505
183	458	6.9601	2081.79	321.187
184	460	0.620051	222.518	358.875
185	462	2.88011	137.785	139.591
186	463	3.7	1126.08	308.894
187	466	9.13755	3374.35	376.04
188	470	367.563	29473	151.759
189	474	332.343	27980.8	145.258
190	477	1.47999	819.348	554.105
191	477	1.15997	433.582	373.782
192	478	2.40005	301.802	319.924
193	481	114.061	6419.69	166.613
194	499	5.14003	496.146	386.184
195	500	2.58003	920.42	355.457
196	504	0.880082	290.808	331.521
197	508	0.940016	418.327	451.603
198	514	0.879995	486.325	556.046
199	516	1.97997	363.316	186.742
200	516	1.68001	734.116	435.016
201	518	12.6401	1864.94	243.859
202	519	0.940098	540.642	575.094
203	519	2.02001	643.625	324.768
204	524	34.4403	737.87	470.269
205	532	217.182	18804.4	161.492
206	533	0.980029	452.917	462.117
207	536	6.00008	1968.57	336.063
208	538	20.4602	2593.54	220.712
209	543	160.985	11402.8	173.926
210	558	78.2206	8368.84	166.951
211	560	0.800036	163.489	232.624
212	562	8.48004	1326.81	382.134
213	565	4.10004	1262.25	322.698
214	568	36.9603	1019.21	329.224
215	579	2.74317	1411.8	558.617
216	581	5.40321	1643.53	345.628
217	581	9.86009	836.536	175.362
218	587	110.781	11135.4	174.776
219	590	1.36008	374.979	291.081
220	590	29.5004	4196.79	220.228
221	599	0.799973	279.276	366.892
222	599	24.4602	1092.05	189.868
223	600	6.30007	1135.69	408.906
224	601	33.9003	4013.59	200.023
225	603	395.043	30471	150.7
226	610	26.7802	3306.62	165.444
228	621	1.83999	561.157	309.507
229	622	135.021	15746.9	152.184
230	638	8.06009	1903.14	235.864
231	645	0.779977	395.645	507.249
232	647	2.96003	1072.68	405.656
233	649	13.1	2357.82	200.835
234	651	1.92004	885.394	461.134
235	652	1.58006	476.916	301.824
236	669	6.53647	1617.54	511.948
237	681	33.5805	667.412	152.938
238	692	0.920035	471.35	511.177
239	692	131.721	14168.3	150.546
240	694	14.8202	3051.67	217.275
241	696	103.961	10686.4	182.513
242	699	291.962	26239.7	149.463
243	700	1.40004	431.776	331.446
244	704	2.14009	558.809	275.106
245	704	3.56005	1199.82	337.024
246	709	1.28	515.17	404.167
247	709	1.17996	528.226	447.66
248	711	236.862	14595.4	154.425
249	718	1.38004	287.845	212.886
250	722	20.7001	2052.26	370.024
251	723	2.87999	1188.94	416.595
252	724	3.19999	406.258	218.413
253	726	2.95999	1046.68	360.11
254	729	3.06007	1136.97	371.551
255	734	1.64004	865.029	527.702
256	734	3.88001	1616.44	416.316
257	742	29.8005	543.554	411.767
258	747	1.38002	350.281	260.95
259	747	0.480043	226.011	470.854
260	748	0.999958	418.786	428.064
261	749	345.583	24998.4	151.352
262	751	1.76008	409.783	236.32
263	754	6.22002	1250.41	217.114
264	755	0.58002	153.006	246.868
265	757	20.6002	3369.01	217.657
266	760	19.9202	2456.21	219.438
267	770	87.4411	7424.44	176.352
268	773	53.0607	4551.88	229.406
269	773	81.8611	6304.55	269.839
270	774	4.62421	1155.48	306.19
271	774	5.86005	416.22	200.845
272	776	5.00004	984.991	220.584
273	779	94.4966	6950.44	224.603
274	782	154.721	14870	146.544
275	783	0.519998	198.798	382.309
276	787	0.539965	259.785	482.264
277	787	0.680009	324.164	477.017
278	791	363.669	33779.7	155.634
279	801	0.779952	320.258	411.381
280	801	169.961	17480.2	175.016
281	801	0.400043	209.97	531.861
282	802	81.9411	8589.34	182.449
283	807	0.520003	145.861	284.156
284	813	0.700015	325.794	463.473
285	816	9.48013	867.631	177.765
286	831	16.2602	1980.81	169.183
287	832	4.24	1543.34	363.991
288	838	1.51996	424.471	279.267
289	839	0.819996	89.6241	116.301
290	840	1.68	182.986	155.368
291	842	6.91998	1717.56	389.502
292	844	7.10009	1335.27	396.382
293	847	2.52004	991.008	393.264
294	851	0.640025	331.932	518.627
295	852	4.94006	250.435	108.284
296	852	1.02001	362.177	355.077
297	852	0.760043	396.14	521.2
298	855	1.27998	630.336	487.037
299	859	2.10003	969.591	460.585
300	861	1.33997	344.791	257.319
301	862	6.68475	2089.08	448.901
302	864	0.580032	219.506	378.45
303	867	0.61993	136.903	220.87
304	869	2.20002	601.561	427.956
305	875	245.688	19588.3	155.175
306	878	0.719965	176.366	273.585
307	879	2.36002	687.742	294.204
308	881	12.9554	3533.02	277.927
309	898	2.76	1105.71	399.29
310	901	40.5853	3413.46	421.793
311	906	19.3803	555.033	198.606
312	909	0.480041	206.342	429.846
313	919	1.2197	146.257	140.446
314	920	1.48001	709.49	477.124
315	934	0.600036	286.9	478.149
316	935	31.7753	5294.67	221.75
317	938	7.02007	1602.09	489.784
318	942	1.92001	580.649	304.963
319	945	0.639992	171.54	273.129
320	953	50.8407	1751.03	189.954
321	955	1.13999	362.3	330.637
322	956	3.96522	888.265	302.75
323	960	0.439972	241.871	549.737
324	961	6.12008	1026.68	417.234
325	973	0.979975	281.671	291.174
326	975	0.420005	290.093	687.555
327	977	13.9148	318.696	199.158
328	979	37.4802	1763.69	152.401
329	982	0.499966	191.012	382.055
330	983	199.476	15491.5	168.041
331	983	1.82002	636.448	349.682
332	985	43.2606	7306.86	203.398
333	985	11.6601	1132.25	387.903
334	986	1.74006	486.147	276.146
335	987	57.7604	6178.89	152.615
336	988	22.6803	4345.66	232.613
337	991	89.9866	5897.61	196.179
338	991	2.62002	925.606	353.279
339	996	1.71999	548.871	319.005
340	998	131.736	13634	174.047
341	1000	2.47997	981.896	399.187
342	1004	1.38006	668.815	484.633
343	1004	242.762	29307.1	166.604
344	1007	0.560104	267.639	477.837
345	1008	1.74	1023.76	589.288
346	1011	0.519951	191.699	368.7
347	1011	4.18007	1247.18	298.529
348	1014	8.08006	1690.11	336.164
349	1016	1.72003	694.592	404.415
350	1017	2.76001	1146.99	416.33
351	1018	0.919993	273.41	297.194
352	1021	0.780036	321.507	407.183
353	1023	1.16005	339.871	289.14
354	1025	1.84004	720.683	391.669
355	1027	0.779936	302.45	382.195
356	1027	2.36004	1178.52	499.065
357	1031	1.19997	351.437	301.7
358	1033	9.12016	950.306	286.368
359	1034	1.12	336.277	318.268
360	1035	55.6004	4527.47	156.811
361	1035	1.46	447.048	306.201
362	1036	9.22004	1356.68	175.25
363	1038	169.741	14199.6	163.066
364	1040	1.68	563.619	333.04
365	1041	11.3658	568.746	278.005
366	1046	1.64002	886.836	534.825
367	1049	0.999999	347.536	347.538
368	1053	9.22014	1918.27	430.615
369	1055	1.26004	448.865	356.232
370	1059	3.02005	1237.64	409.808
371	1061	0.699987	332.558	475.225
372	1065	12.1002	1233.8	261.133
373	1073	17.5143	2552.8	433.628
374	1075	3.25421	1112.52	331.893
375	1087	38.3803	3442.68	177.782
376	1089	0.679987	169.831	249.761
377	1089	2.74002	329.144	195.946
378	1091	2.39405	964.38	436.29
379	1093	0.38008	77.8119	204.717
380	1093	2.10005	1044.26	497.248
381	1094	41.2004	3927.56	161.315
382	1103	1.26001	483.074	382.875
383	1109	0.520004	282.281	545.081
384	1110	124.188	9922.1	153.329
385	1118	28.1202	4864.86	280.853
386	1123	4.68003	1021.82	304.641
387	1127	183.602	17713.8	157.415
388	1128	6.12004	1181.09	192.151
389	1133	22.2803	1787.16	448.365
390	1139	1.04004	414.988	399.015
391	1145	305.162	21924.8	159.252
392	1148	0.699994	305.508	436.442
393	1149	1.30001	620.828	477.557
394	1150	0.880008	230.094	262.497
395	1152	10.9402	935.154	116.789
396	1155	1.58	772.925	489.193
397	1164	60.1008	4409.45	190.355
398	1166	0.839993	101.455	122.288
399	1170	15.3402	3451.79	237.507
400	1174	5.62004	1375.74	270.248
401	1180	5.96002	1617.37	304.195
402	1188	75.521	7068.43	180.999
403	1195	0.800067	405.924	507.374
404	1199	37.2403	1201.77	298.601
405	1200	43.2672	3900.25	183.088
406	1203	1.64002	520.839	323.952
407	1217	0.980053	188.481	195.013
408	1220	1.34	304.108	241.825
409	1220	1.46001	234.313	193.343
410	1224	1.90001	596.08	314.708
411	1225	98.5408	9274.23	153.282
412	1226	0.680036	154.334	226.955
413	1239	3.59998	832.619	231.287
414	1239	2.06002	465.862	222.374
415	1243	46.5736	4785.61	276.689
416	1245	5.56006	1450.5	313.261
417	1245	2.56008	1194.79	466.695
418	1246	0.799949	122.661	277.152
419	1247	3.86006	654.984	309.729
420	1247	16.0002	2992.44	211.386
421	1248	8.22007	904.126	297.5
422	1251	79.4679	12608.3	178.216
423	1251	356.712	32976.5	152.953
424	1252	0.780082	189.866	243.399
425	1254	72.0606	4918.8	191.927
426	1257	114.381	5982.31	129.44
427	1258	0.860003	368.307	428.263
428	1258	9.00014	1147.8	189.814
429	1264	0.620019	162.677	274.818
430	1265	20.8802	2520.83	232.603
431	1266	0.520031	147.408	283.46
432	1266	1.78001	591.049	332.044
433	1268	12.1202	2167.88	277.205
434	1268	1.60003	283.772	306.142
435	1271	107.241	12229.8	179.101
436	1271	13.1002	2474.03	233.086
437	1272	0.379998	161.366	424.66
438	1277	1.02006	282.647	277.447
439	1278	43.8803	4676.18	158.607
440	1285	1.12003	350.588	313.014
441	1292	8.40012	2530.76	304.753
442	1294	76.5881	5720.16	161.649
443	1296	30.3802	3677.45	170.732
444	1302	3.98006	1260.6	322.653
445	1302	0.920007	367.105	400.11
446	1305	3.47285	1235.11	482.381
447	1306	0.87999	496.975	563.646
448	1307	1.38004	401.865	324.249
449	1308	34.4005	3290.8	213.205
450	1310	17.6202	2063.61	345.144
451	1310	14.1401	2031.9	211.627
452	1311	8.86003	678.412	376.084
453	1315	0.999986	349.4	349.401
454	1317	0.879981	271.816	334.797
455	1318	4.88007	724.725	403.942
456	1319	275.042	24530.4	161.974
457	1321	0.619993	280.108	456.362
458	1323	141.501	13383.3	160.806
459	1324	0.840099	236.918	287.758
460	1328	30.3929	3231.02	301.54
461	1332	2.02	773.726	378.902
462	1333	2.49999	914.723	374.581
463	1342	1.58004	553.049	350.023
464	1344	47.348	4919.82	310.469
465	1346	9.32011	1279.48	548.426
466	1349	0.420023	130.084	307.199
467	1352	0.639973	200.252	403.402
468	1354	0.380001	201.273	529.671
469	1358	52.1205	6364.56	208.922
470	1362	87.7007	7790.45	164.528
471	1363	1.08004	428.3	401.856
472	1374	148.781	8508.3	199.597
473	1378	160.021	11235	165.95
474	1380	7.13246	1590.64	663.285
475	1386	8.90014	1324.66	277.929
476	1388	2.20003	1014.87	452.687
477	1391	6.64008	2039.48	308.26
478	1395	0.799979	186.287	216.48
479	1396	1.40001	851.336	608.086
480	1402	4.58009	1447.53	319.333
481	1403	1.05999	312.956	317.977
482	1406	1.69997	557.58	334.613
483	1407	65.5006	5206.94	147.887
484	1407	2.31996	578.508	240.698
485	1409	1.86004	514.214	276.451
486	1411	3.50004	1107.46	316.418
487	1412	3.41999	1032.84	306.451
488	1413	0.740045	143.304	199.042
489	1414	9.16795	3158.48	384.885
490	1415	49.0284	4689.52	177.933
491	1425	4.02006	1247.04	309.266
492	1427	7.78004	2049.11	268.328
493	1428	3.12004	937.689	308.651
494	1429	230.662	21044.8	165.6
495	1436	1.61999	647.97	399.988
496	1439	1.62002	703.967	434.543
497	1441	2.22003	620.137	279.339
498	1444	0.839972	227.56	313.618
499	1445	0.860035	188.38	218.847
500	1446	1.56004	468.705	297.336
501	1447	1.73997	644.241	371.1
502	1452	157.733	15712.8	166.763
503	1455	52.6604	2318.99	321.63
504	1458	0.740028	280.467	378.996
505	1459	4.76006	1100.42	230.305
506	1459	0.500067	281.442	525.635
507	1465	0.480059	297.074	618.849
508	1465	1.73997	850.863	488.292
509	1472	0.980028	284.168	289.957
510	1477	0.860009	337.643	392.612
511	1481	19.4603	2443.44	300.947
512	1484	2.62005	884.982	365.324
513	1493	0.55998	189.228	353.82
514	1494	2.41997	442.138	182.628
515	1495	1.94003	465.099	265.684
516	1497	1.16001	205.877	194.016
517	1501	1.16001	539.043	464.7
518	1505	0.520003	130.139	292.041
519	1508	4.84008	1476.38	304.635
520	1512	0.920018	284.694	342.549
521	1513	252.702	24107.6	138.22
522	1513	1.99998	517.201	267.014
523	1516	96.3208	11473.7	170.739
524	1523	88.3607	5671.3	158.718
525	1526	14.9717	3950.38	272.886
526	1526	9.16004	909.94	131.222
527	1528	28.8802	2723.04	147.21
528	1528	29.6403	2265.68	172.047
529	1530	63.5608	4548.46	250.23
530	1544	412.563	38133.4	147.42
531	1547	0.820007	331.724	404.694
532	1548	3.18	448.274	328.142
533	1548	2.68003	664.35	258.508
534	1551	5.62003	1548.98	315.129
535	1554	1.22003	340.106	278.773
536	1556	3.35146	538.571	305.495
537	1573	1.46001	432.317	294.982
538	1581	300.482	18063.5	138.718
539	1587	1.82003	512.126	281.38
540	1599	72.2607	5649.17	164.509
541	1608	96.4608	6019.28	168.329
542	1613	1.52002	333.521	219.415
543	1616	17.1602	2429.08	275.315
544	1616	3.15998	543.704	219.478
545	1616	30.6203	3517.78	251.057
546	1620	60.3205	5792.96	199.215
547	1621	189.242	13878	145.767
548	1631	10.3401	1003.71	198.6
549	1634	1.38003	541.693	392.531
550	1634	1.66002	440.191	268.885
551	1638	1.17996	546.948	484.022
552	1641	3.30003	1017.64	309.56
553	1644	1.54007	133.452	131.458
554	1648	2.72	934.032	350.053
555	1648	1.13999	142.028	173.349
556	1650	15.5402	1117.28	273.732
557	1650	10.5002	2645.55	298.82
558	1655	1.88002	429.674	232.676
559	1660	15.0801	2059.01	347.386
560	1662	0.660033	165.595	255.476
561	1664	0.680007	175.62	278.028
562	1664	2.36004	747.656	330.792
563	1667	0.940034	654.759	696.533
564	1667	3.43997	881.013	263.19
565	1668	5.55083	2216.64	413.741
566	1671	6.46005	1379.67	330.834
567	1673	2.37996	1028.58	432.588
568	1673	35.5603	3068.4	210.296
569	1675	202.462	19692.7	147.901
570	1676	0.759984	279.66	367.986
571	1677	9.78011	2220.4	391.042
572	1677	74.6606	3491	148.707
573	1677	1.41998	727.753	518.691
574	1680	7.22	583.078	113.228
575	1688	54.3404	7591.27	227.909
576	1690	53.5005	2372.23	161.157
577	1693	325.463	28661.8	147.195
578	1729	117.851	8455.47	178.435
579	1745	6.38008	184.788	313.822
580	1747	16.7905	4320.71	347.047
581	1765	2.14002	497.784	234.357
582	1766	1.40003	276.939	304.121
583	1766	0.859974	298.54	380.821
584	1769	1.14002	453.174	400.616
585	1770	1.24001	559.641	450.835
586	1772	17.4002	1494.47	284.556
587	1784	37.5605	1042.44	236.2
588	1786	36.3003	4519.6	203.078
589	1792	78.0308	5793.48	141.588
590	1810	1.30006	302.154	246.303
591	1814	1.08	293.541	276.919
592	1819	29.7605	3097.49	190.709
593	1822	52.9604	4970.38	142.484
594	1823	1.98002	748.265	423.789
595	1826	2.68001	1288.72	480.722
596	1827	115.841	8818.81	147.786
597	1831	48.1804	4668.25	156.172
598	1834	4.82	1206.69	252.722
599	1834	2.22004	739.92	336.448
600	1835	6.64996	1225.64	212.51
601	1838	2.22008	688.22	307.567
602	1839	33.1403	3322.7	142.33
603	1840	7.22007	1669.89	308.97
604	1843	1.85998	491.905	263.063
605	1847	31.6402	2906.11	134.243
606	1853	1.99996	677.184	309.194
607	1853	1.28003	268.615	208.176
608	1853	2.68002	1182.76	441.395
609	1865	10.3801	1227.89	221.655
610	1866	38.4805	171.638	297.581
611	1866	0.860006	260.755	303.197
612	1868	6.28003	304.077	126.159
613	1871	7.34005	1059.29	168.902
614	1871	348.623	24267.9	144.361
615	1883	39.1406	6593.17	212.424
616	1894	0.580039	166.423	286.927
617	1907	7.68004	1754.73	250.191
618	1914	84.8502	7771.31	156.839
619	1929	208.722	15913.3	138.927
620	1931	0.379953	141.944	373.58
621	1933	2.64003	746.337	301.841
622	1935	4.03998	983.879	243.808
623	1938	37.9603	1882.07	188.176
624	1942	1.28005	391.376	315.636
625	1948	23.4202	1681.03	192.515
626	1948	23.0002	406.796	301.986
627	1948	1.16002	435.704	374.666
628	1965	2.68004	692.29	443.814
629	1970	0.560012	176.125	323.042
630	1972	136.981	8072.81	147.962
631	1974	2.34	572.303	249.93
632	1978	0.82003	298.534	364.05
633	1978	24.0203	1324.1	286.893
634	1986	1.16	352.027	303.482
635	1990	14.22	368.696	187.311
636	1993	1.56002	501.146	436.916
637	1998	1.57998	375.183	283.829
638	2003	1.04	551.215	531.178
639	2004	0.840004	164.28	195.573
640	2005	5.58007	1210.08	328.31
641	2008	4.88001	1106.61	227.095
642	2023	134.941	9239.89	191.785
643	2026	0.600013	303.537	505.882
644	2026	268.402	20189.7	161.718
645	2029	6.10011	1403.42	228.214
646	2029	0.799979	282.652	393.284
647	2036	5.7801	1628.58	272.148
648	2042	3.38006	933.226	277.203
649	2056	5.36016	1510.73	310.154
650	2057	7.80008	624.462	114.906
651	2063	1.66006	536.265	322.801
652	2086	57.5805	3594.54	159.402
653	2088	3.02006	815.348	311.439
654	2093	116.561	4069.94	196.997
655	2094	0.900013	320.736	343.683
656	2109	9.16005	1346.76	164.088
657	2116	20.1002	2512.75	198.419
658	2116	100.701	9683.07	153.294
659	2117	2.50006	297.465	122.722
660	2122	433.212	32219.3	142.87
661	2139	5.30004	789.259	407.819
662	2141	35.6087	3750.8	245.384
663	2158	1.72006	961.587	559.041
664	2165	136.521	10283.1	152.617
665	2174	0.820043	239.234	291.011
666	2178	1.30001	427.308	326.286
667	2180	1.90001	453.226	255.987
668	2182	0.600033	187.598	312.643
669	2188	3.00002	612.636	211.509
670	2189	1.32	370.993	330.98
671	2189	0.520045	72.6838	129.804
672	2192	2.14001	651.712	301.999
673	2193	3.10001	736.45	258.072
674	2197	5.792	1436.74	244.25
675	2198	1.2601	526.605	417.914
676	2198	1.88	850.848	452.581
677	2201	299.802	23339.9	140.662
678	2202	0.579978	154.966	267.2
679	2206	0.739989	98.7476	133.443
680	2213	198.842	19917.1	151.952
681	2222	0.480012	145.999	304.156
682	2228	10.5001	745.455	285.089
683	2229	7.24006	1544.19	281.344
684	2259	2.96	1141.12	385.512
685	2262	21.0125	3245.57	249.437
686	2265	1.31997	370.403	280.61
687	2278	30.9603	5874.73	226.249
688	2280	2.40007	555.524	242.909
689	2283	1.64004	438.134	260.19
690	2288	2.28002	854.796	374.909
691	2293	13.1925	1955.87	263.083
692	2298	32.6003	2490.83	166.977
693	2304	8.08008	831.834	310.509
694	2308	57.0005	4175.32	175.987
695	2309	7.78007	433.59	240.388
696	2311	55.0805	3726.84	182.275
697	2314	0.839993	287.032	341.715
698	2316	0.740027	269.898	366.489
699	2317	14.1601	2539.34	187.004
700	2330	11.5601	1087.18	249.235
701	2332	27.0929	2062.52	221.247
702	2339	3.00001	960.845	332.009
703	2348	105.261	4182.09	168.434
704	2353	1.58006	283.637	179.56
705	2353	1.98004	509.17	261.228
706	2356	0.539972	119.138	228.865
707	2362	34.5004	5076.44	218.77
708	2363	26.1203	750.28	221.812
709	2370	1.70001	605.778	356.336
710	2373	0.819989	305.348	372.372
711	2374	1.79998	355.456	212.981
712	2376	0.540002	91.7615	179.228
713	2377	0.919938	274.075	314.598
714	2377	9.54005	2566.7	297.509
715	2381	4.66009	815.712	194.757
716	2381	4.60005	1340.95	292.09
717	2384	0.460006	235.739	511.05
718	2386	124.421	1608.73	116.966
719	2388	8.40008	1736.98	271.625
720	2389	7.88005	2736	351.796
721	2390	53.3406	5127.93	139.02
722	2394	55.7536	6464.99	200.82
723	2395	0.70004	153.671	219.514
724	2398	0.679984	318.713	464.342
725	2399	90.6808	7467.74	188.317
726	2405	5.74004	1396.73	242.329
727	2406	1.06002	557.087	543.779
728	2409	1.46006	813.819	557.753
729	2410	41.2403	6059.27	152.551
730	2411	11.8401	1908.06	306.219
731	2414	48.3675	5355.6	230.536
732	2418	4.40002	502.476	125.796
733	2424	1.19998	355.184	295.992
734	2426	5.88005	1294.27	220.596
735	2435	1.61998	338.488	208.947
736	2437	0.440027	120.386	273.58
737	2444	45.1204	3577.75	142.5
738	2446	20.8802	321.162	240.557
739	2452	107.161	6821.54	187.991
740	2457	3.60002	934.676	367.005
741	2458	0.560046	154.838	276.468
742	2464	59.2408	9087.29	228.951
743	2464	1.73994	436.753	251.02
744	2464	0.780003	295.906	381.178
745	2469	0.579962	179.012	308.664
746	2471	5.74004	946.333	440.469
747	2471	4.64002	1313.18	306.896
748	2478	1.16001	474.641	412.88
749	2479	3.56003	1330.62	373.96
750	2479	20.4935	2650.32	189.693
751	2480	1.24003	607.061	489.553
752	2484	1.11999	426.033	384.589
753	2486	62.5605	745.073	165.929
754	2491	2.57969	610.894	238.419
755	2500	73.401	4152.83	247.969
756	2501	0.560011	226.203	403.937
757	2503	4.86666	1801.84	382.203
758	2509	2.72662	1198.3	483.619
759	2512	6.78001	1441.16	501.644
760	2513	0.579971	213.543	368.139
761	2519	1.78046	464.245	265.874
762	2520	1.94002	911.429	469.819
763	2521	0.98001	502.3	518.433
764	2522	239.758	2299.36	357.388
765	2525	1.49999	417.794	284.396
766	2526	1.47999	1193.51	723.641
767	2527	21.7267	2460.1	166.992
768	2534	1.12001	563.54	503.168
769	2536	2.20001	221.151	270.227
770	2543	13.0402	2628.27	281.043
771	2545	1.25997	449.82	357.019
772	2547	1.14045	320.462	281.003
773	2549	0.380008	90.8076	238.962
774	2551	2.22001	439.454	200.913
775	2552	1.61949	500.806	419.141
776	2552	3.46003	1116.45	321.635
777	2553	1.58001	778.441	491.353
778	2558	32.8939	4233.44	163.54
779	2560	24.754	1964.32	342.116
780	2563	1.48002	236.132	161.161
781	2566	2.62002	504.025	196.617
782	2573	1.36009	259.331	199.213
783	2575	0.399985	88.1811	226.625
784	2579	6.42008	1848.36	363.515
785	2586	3	1047.04	416.671
786	2588	11.1201	1267.89	330.562
787	2589	84.2169	3318.72	148.509
788	2589	56.957	1858.55	263.382
789	2592	2.32001	830.241	358.341
790	2592	0.620003	361.43	589.242
791	2597	0.580119	382.789	667.819
792	2597	4.08006	1077.04	282.52
793	2602	0.820085	302.203	362.001
794	2627	5.04003	1853.15	368.911
795	2641	1.59998	722.915	514.245
796	2644	9.31419	1581.39	431.304
797	2645	14.0002	1690.9	350.944
798	2646	1.12001	711.331	635.11
799	2649	7.34011	2396.88	324.72
800	2648	0.999993	380.53	380.606
801	2652	14.3002	1562.15	409.615
802	2656	175.381	9396.56	144.055
803	2657	3.36	811.019	344.822
804	2661	2.70008	996.267	369.735
805	2664	0.560034	260.37	464.922
806	2665	1.82004	554.15	304.495
807	2671	6.82006	304.753	137.146
808	2672	0.759998	311.843	426.98
809	2675	2.98009	1271.98	433.155
810	2679	1.30004	667.276	515.508
811	2688	0.899998	459.403	513.356
812	2689	44.9806	839.292	165.158
813	2690	1.84005	824.157	446.494
814	2690	9.80012	465.381	107.334
815	2694	25.6002	2032.7	390.996
816	2694	1.04001	567.514	545.681
817	2709	2.36	671.715	297.433
818	2710	2.18001	379.253	191.755
819	2712	0.920026	381.18	414.278
820	2713	2.52002	741.64	293.45
821	2720	0.600015	218.906	364.782
822	2725	2.02002	407.794	201.896
823	2731	11.0401	2937.95	276.997
824	2734	0.500048	286.543	573.027
825	2736	0.840019	253.272	327.064
826	2743	2.76004	1280.4	463.414
827	2747	6.0801	470.482	146.661
828	2748	22.2003	1120.97	384.394
829	2753	1.62007	700.036	426.824
830	2756	1.94003	804.632	473.055
831	2760	0.540006	94.9948	196.962
832	2760	65.766	3976.81	149.157
833	2762	4.40009	266.122	197.249
834	2763	41.6204	810.985	128.341
835	2766	0.740033	237.904	321.47
836	2773	32.7803	1083.72	175.855
837	2777	3.58003	963.944	266.643
838	2780	1.21999	481.126	399.722
839	2785	1.32003	418.449	313.873
840	2786	0.820001	140.526	183.34
841	2788	30.5602	3833.25	329.619
842	2789	1.54001	434.722	286.85
843	2793	28.5002	4883.08	175.407
844	2794	15.5398	1992.77	146.543
845	2801	12.1601	1334.35	441.674
846	2803	1.53997	511.294	332.018
847	2807	2.10001	569.463	361.834
848	2810	0.739933	159.402	215.454
849	2811	0.960024	378.97	394.771
850	2816	0.600042	261.51	435.891
851	2816	30.9603	645.568	209.971
852	2819	14.5601	2222.62	260.07
853	2820	38.6405	4777.81	192.378
854	2823	46.9606	2316.9	315.34
855	2824	2.44	522.861	237.122
856	2828	9.46512	773.843	390.835
857	2834	2.80005	917.007	327.376
858	2834	0.440057	235.441	533.154
859	2837	43.6604	8187.37	200.103
860	2843	16.0401	520.381	261.626
861	2847	128.482	3402.21	164.877
862	2856	3.24006	698.425	217.028
863	2857	1.06002	253.082	256.968
864	2858	1.40001	733.541	523.952
865	2858	50.4807	2041.23	314.777
866	2861	0.479978	205.286	427.704
867	2864	1.94003	437.437	225.484
868	2873	5.24004	1707.18	323.887
869	2879	2.98002	411.713	145.649
870	2881	1.39998	700.084	509.437
871	2883	0.4596	106.136	231.035
872	2890	3.52006	1044.67	370.255
873	2895	0.619961	278.038	448.484
874	2895	35.0804	2550.4	267.27
875	2899	4.12003	945.943	229.465
876	2902	14.0802	1173.2	380.192
877	2903	1.83955	620.546	389.741
878	2903	2.18001	585.443	268.557
879	2909	17.5204	2657.25	273.52
880	2918	96.461	2605.2	154.475
881	2919	1.92001	945.729	493.243
882	2924	1.49984	459.575	306.47
883	2927	9.98014	1641.65	243.436
884	2928	1.76001	413.614	275.521
885	2931	0.959979	402.435	419.225
886	2934	0.640731	292.673	457.651
887	2935	0.400685	202.646	505.8
888	2937	2.62011	759.223	299.035
889	2937	1.38003	365.839	265.097
890	2946	3.42001	992.222	291.795
891	2950	3.25981	797.549	259.779
892	2952	68.6409	3977.75	244.806
893	2953	5.48067	1640.08	292.197
894	2954	0.480009	311.491	649.014
895	2967	0.699886	317.71	448.592
896	2967	227.261	12444.7	130.858
897	2970	1.30038	465.961	370.299
898	2970	1.24038	311.978	247.251
899	2971	0.539985	247.875	459.186
900	2977	1.70004	524.444	333.474
901	2983	17.9403	1307.05	277.915
902	2993	50.305	5238.59	185.039
903	2999	0.639968	200.61	313.469
904	3000	14.9602	2714.52	258.752
905	3004	169.421	20238.2	147.333
906	3006	129.321	2725.55	164.407
907	3017	1.74005	419.62	241.155
908	3017	0.859428	263.554	302.476
909	3025	2.31998	996.684	429.612
910	3027	1.70005	799.12	470.308
911	3032	1.91939	244.748	264.464
912	3037	0.420061	112.336	267.42
913	3040	0.619952	206.369	332.88
914	3046	5.22005	1750.65	360.244
915	3058	2.97999	377.282	303.884
916	3075	6.98005	942.696	276.131
917	3087	1.31986	412.73	312.873
918	3087	116.981	8040.38	167.597
919	3090	9.60008	1450.26	348.564
920	3104	10.9194	762.268	248.061
921	3106	236.801	14403.9	140.832
922	3112	0.9998	298.024	305.747
923	3146	0.420287	188.659	449.038
924	3149	1.60002	800.051	500.282
925	3164	1.26002	173.841	161.332
926	3168	1.46002	372.894	337.75
927	3173	4.29666	1654.6	396.416
928	3188	1.13999	279.059	268.79
929	3193	7.32006	1293.19	227.692
930	3197	0.680033	210.963	299.397
931	3204	1.48003	557.308	372.831
932	3205	3.02003	1103.24	359.675
933	3213	4.18006	878.368	238.232
934	3213	0.639506	155.133	242.622
935	3218	0.680029	238.79	351.011
936	3227	37.7205	1146.05	270.19
937	3230	2.20001	827.088	375.944
938	3232	0.599377	142.465	263.959
939	3235	7.73708	1923.03	294.605
940	3236	1.76001	643.667	416.937
941	3245	16.4801	3919.36	240.958
942	3250	1.81998	270.529	148.646
943	3250	1.22004	313.814	257.216
944	3253	1.01999	484.041	474.552
945	3257	3.08005	893.79	303.1
946	3259	1.52002	569.488	380.321
947	3261	5.42005	1035.22	231.81
948	3263	0.840018	436.374	519.483
949	3264	2.96002	729.055	247.864
950	3266	2.00003	605.157	302.578
951	3269	0.920015	467.706	508.363
952	3270	0.520007	131.077	255.376
953	3276	3.20004	1079.73	345.503
954	3278	1.8	497.328	273.511
955	3278	2.65723	765.465	341.593
956	3298	0.960021	491.019	511.467
957	3302	1.00002	159.41	161.031
958	3304	1.78003	703.546	395.248
959	3306	2.12004	588.904	289.72
960	3313	0.600005	263.472	439.119
961	3314	2.05998	633.085	303.924
962	3315	1.35997	542.214	398.703
963	3319	3.26012	1449.94	444.752
964	3328	0.820012	242.693	310.242
965	3360	0.560107	287.782	513.02
966	3373	4.06003	1178.95	306.897
967	3374	1.24002	275.64	229.278
968	3379	0.780042	291.898	372.297
969	3387	14.7601	1690.1	264.693
970	3395	1.60003	508.815	317.73
971	3400	2.60003	948.145	366.182
972	3415	2.58	924.346	360.566
973	3417	0.860006	229.016	263.388
974	3417	1.56	573.433	374.14
975	3421	3.62004	635.331	197.218
976	3421	1.82005	646.295	355.095
977	3423	5.98005	1715.5	288.218
978	3442	1.60002	720.115	450.649
979	3444	0.559992	138.394	246.534
980	3447	1.29998	706.32	544.778
981	3461	64.6805	445.527	119.078
982	3465	0.519988	209.164	413.592
983	3498	2.1001	559.725	273.682
984	3502	1.12001	261.819	233.77
985	3504	0.800024	227.536	300.54
986	3505	1.72	502.732	286.945
987	3510	43.9604	2788.92	178.177
988	3559	2.40002	956.488	398.6
989	3565	5.96005	2137.14	358.504
990	3587	1.74127	688.921	398.609
991	3593	3.44003	1160.44	383.676

## Sheet: Lab_Experiment_6
Mosquito ID	Trajectory Start(secs)	Trajectory duration (secs)	Distance Traveled (mm)	Speed (mm/sec)
1	14	2.20006	927.014	420.88
2	15	27.4606	1647.08	272.557
3	16	0.49998	114.531	229.066
4	31	5.96011	1047.78	184.713
5	48	1.08002	278.914	244.915
6	72	11.4202	1347.39	239.349
7	77	84.2819	10603.4	202.669
8	80	1.93999	424.573	218.849
9	82	6.47373	1273.13	230.544
10	85	3.82006	968.386	253.504
11	91	3.20005	902.876	281.593
12	95	0.639949	185.851	289.491
13	97	13.4003	1054.47	324.021
14	102	0.779928	146.09	187.297
15	106	0.880043	216.591	246.113
16	107	333.019	28967.9	178.882
17	111	163.184	17798.6	174.939
18	119	10.7802	913.39	345.919
19	124	6.42008	1264.63	252.734
20	124	1.08011	219.541	237.927
21	126	10.0802	2102.82	321.367
22	130	1.07997	175.681	162.669
23	135	78.0219	8216.74	179.73
24	138	92.2221	9071.94	226.704
25	139	13.3402	2509.51	265.366
26	145	2.20008	655.442	297.929
27	155	0.860017	348.971	405.778
28	159	45.381	6657.99	196.959
29	170	1.32007	299.862	227.156
30	176	91.9748	6937.4	187.841
31	178	1.16006	359.392	332.281
32	179	5.31312	1862.53	361.105
33	186	2.20009	742.678	339.938
34	192	0.56003	93.8985	193.055
35	204	0.980052	265.805	271.216
36	205	1.38011	646.417	468.395
37	208	17.0803	1114.2	205.989
38	220	0.860002	205.963	239.494
39	221	24.9606	1044.77	270.13
40	226	45.1411	6684.07	183.333
41	228	6.32013	2207.19	356.666
42	234	0.760015	345.559	454.676
43	235	0.760058	299.515	394.049
44	235	1.62006	967.877	600.938
45	236	0.520027	205.156	394.514
46	236	1.39997	470.619	321.794
47	237	2.50003	657.705	280.773
48	241	40.3607	1578.49	270.404
49	241	0.739974	263.818	355.196
50	247	143.863	13397.4	219.054
51	248	5.3001	713.364	216.808
52	250	3.88011	1571.25	389.326
53	259	3.22014	1421.64	448.243
54	260	2.06007	509.46	247.3
55	264	26.5531	1670.42	408.93
56	267	1.1	294.63	267.866
57	269	2.58004	632.357	241.739
58	276	1.64007	608.961	367.488
59	280	0.400239	242.03	604.659
60	282	4.54012	950.479	345.407
61	283	9.96027	134.686	169.151
62	286	0.960086	439.299	452.903
63	288	3.98008	1625.32	616.732
64	288	0.680015	255.07	364.318
65	296	117.263	9079.82	172.039
66	296	14.1803	1046.82	392.651
67	299	3.18009	432.728	136.685
68	304	1.03995	294.155	282.852
69	306	2.10001	433.313	220.535
70	313	9.42785	1907.87	260.999
71	315	0.600007	326.066	543.421
72	329	7.80012	1487.26	197.921
73	334	0.840061	287.724	342.487
74	336	1.64001	549.089	334.801
75	343	0.840035	368.062	438.149
76	343	1.62008	720.295	446.034
77	345	7.02024	1322.11	190.635
78	346	31.6408	2671.28	209.049
79	349	0.700031	93.9941	176.124
80	354	3.0122	995.54	357.301
81	355	1.96008	601.002	342.901
82	359	3.84007	778.761	210.881
83	369	0.740041	96.0193	134.196
84	370	1.86005	547.51	304.791
85	371	0.600064	94.3719	171.692
86	375	1.27996	639.293	499.465
87	376	39.6728	4934.74	175.081
88	387	1.64037	616.718	375.983
89	399	0.659996	391.974	580.919
90	403	2.04007	206.408	233.604
91	405	4.06003	955.217	263.315
92	405	2.16006	723.162	334.779
93	406	0.660032	287.205	435.134
94	409	1.33998	503.86	376.021
95	412	2.2001	987.775	452.03
96	425	1.21997	576.046	471.601
97	427	1.59999	570.289	353.867
98	428	18.7321	1786.33	194.238
99	431	1.16003	512.318	441.648
100	434	0.48001	161.548	345.406
101	439	1.73999	912.379	533.227
102	443	1.00004	543.643	547.761
103	445	22.9121	1623.23	194.279
104	447	0.420085	267.639	636.125
105	449	6.00012	485.42	419.672
106	455	2.67998	856.495	319.583
107	456	1.45999	537.368	371.161
108	458	0.480012	107.345	219.408
109	458	1.82003	749.46	411.787
110	460	3.50004	926.143	314.58
111	461	0.860057	152.581	177.412
112	464	1.06005	346.011	326.421
113	465	1.38001	360.092	274.465
114	468	1.68006	396.556	237.836
115	470	100.311	9183.18	196.089
116	473	0.699916	300.557	429.419
117	474	13.1203	1722.23	321.791
118	478	1.03999	559.843	538.33
119	479	8.44013	536.976	238.516
120	480	9.64021	1962.83	384.682
121	482	0.520008	187.14	358.247
122	486	32.2321	2650.17	258.608
123	494	1.20001	445.921	371.61
124	494	1.12003	219.94	220.674
125	495	30.0007	4806.37	264.398
126	498	0.76001	225.577	296.803
127	503	37.8407	4384.05	210.773
128	504	0.640008	136.626	213.478
129	505	22.4405	2498.51	269.757
130	510	0.959997	457.068	475.304
131	514	0.979984	294.762	302.332
132	518	2.84007	1089.21	383.927
133	524	1.00006	395.126	402.354
134	528	2.90006	827.258	276.412
135	529	16.8004	2707.07	283.373
136	529	80.7619	10942.9	182.155
137	532	112.863	11418	179.736
138	532	0.460015	319.901	696.399
139	536	5.22004	888.446	289.277
140	540	2.44009	1147.1	470.114
141	548	1.78009	303.195	218.393
142	554	26.8516	922.771	169.756
143	557	9.28027	1131.86	233.915
144	558	1.78007	750.17	430.357
145	565	50.512	7052.86	157.883
146	569	1.32002	560.657	421.012
147	575	3.08013	693.027	343.208
148	583	187.154	6099.45	193.42
149	583	8.86018	1314.34	355.248
150	590	1.76	412.274	234.245
151	594	0.799951	236.28	295.367
152	596	15.8312	2270	309.356
153	599	0.879967	171.425	194.804
154	605	1.86001	456.809	245.593
155	605	346.777	25398.4	176.501
156	606	93.7725	5192.61	197.347
157	613	251.095	12230.6	156.749
158	614	9.96017	2938.65	304.36
159	616	0.820045	232.698	283.757
160	619	0.880045	203.386	231.105
161	624	1.78008	458.588	257.627
162	625	0.840059	170.355	202.791
163	626	0.520036	300.934	578.689
164	626	77.0214	4252.91	213.134
165	628	1.78008	440.049	247.211
166	629	0.379976	257.783	678.38
167	631	2.20011	586.432	440.731
168	634	22.1605	1364.06	220.487
169	635	3.16012	1052.56	351.056
170	642	25.8712	3314.39	276.48
171	648	1.10007	439.22	399.594
172	654	2.88009	793.363	333.426
173	655	112.083	8981.61	171.281
174	655	0.559953	203.613	370.158
175	655	7.86021	1852.96	269.97
176	657	0.86006	451.057	518.921
177	660	4.70018	1565.33	383.773
178	662	0.520048	127.21	244.618
179	672	0.379956	128.544	338.304
180	677	1.00005	486.033	489.289
181	677	4.58013	1227.44	274.338
182	684	0.700034	191.514	273.578
183	687	1.11997	213.961	243.789
184	708	6.5402	622.502	283.566
185	711	1.10004	223.969	226.958
186	722	85.0816	834.344	331.971
187	722	59.2711	6184.5	211.022
188	723	0.699982	285.585	407.984
189	737	21.6205	3253.15	194.616
190	744	3.62009	1194.35	339.16
191	748	1.38003	297.074	215.265
192	753	3.54006	382.546	312.204
193	755	64.0615	5581.28	167.458
194	756	1.06002	480.949	441.296
195	756	0.380074	72.7826	191.507
196	758	125.383	11489.1	158.095
197	759	213.945	10615.5	153.828
198	759	0.579978	241.726	420.557
199	762	3.44004	1019.82	296.453
200	765	1.12	364.22	325.195
201	766	0.379972	128.256	337.541
202	767	0.659991	280.677	425.274
203	770	4.30011	1528.87	356.839
204	771	8.38016	270.169	208.076
205	777	1.54006	440.92	310.318
206	777	6.38007	1021.84	342.204
207	786	2.74003	954.114	346.531
208	799	4.40009	1339.01	302.369
209	803	3.40009	700.676	257.517
210	805	8.24017	1007.11	254.06
211	808	3.10008	951.338	306.879
212	816	22.1604	2577.32	285.145
213	817	2.86003	903.248	314.333
214	820	55.0613	6270.14	184.578
215	827	2.92005	852.005	312.782
216	833	1.28001	532.591	415.079
217	835	0.899998	337.024	376.792
218	836	11.5705	2371.66	248.801
219	838	4.38014	1218.32	311.39
220	840	0.599966	198.762	299.899
221	840	1.48	513.638	349.752
222	842	0.580041	147.606	254.476
223	843	3.30005	952.196	427.052
224	847	1.00003	483.868	486.706
225	848	5.10014	1266.47	284.16
226	854	4.44017	1015.96	289.381
227	856	0.740022	219.571	296.72
228	860	50.9012	5001.31	162.971
229	868	194.584	13921.5	158.936
230	876	1.72004	765.911	445.292
231	879	3.96011	1057.81	450.665
232	880	143.983	9652.34	181.232
233	887	85.7821	9046.15	197.564
234	908	21.5898	3478.05	210.352
235	914	1.24006	726.588	584.74
236	917	58.0613	5523.9	146.561
237	924	359.928	18700	168.485
238	934	20.7313	1920.44	420.852
239	936	0.779976	146.427	195.486
240	937	16.0294	3087.99	255.443
241	942	1.80003	423.553	243.662
242	950	0.400053	111.374	278.385
243	953	12.2402	3448.29	305.523
244	956	1.06006	505.194	474.82
245	974	2.24016	942.034	426.274
246	975	1.60008	617.733	386.87
247	979	0.919938	432.493	470.146
248	984	0.419932	160.085	381.208
249	986	0.539994	194.63	360.439
250	998	1.50003	635.519	423.663
251	1008	146.852	12986.2	159.288
252	1011	2.20002	852.462	387.474
253	1012	0.680071	222.69	327.437
254	1019	2.70002	678.015	251.117
255	1028	1.72008	515.353	309.63
256	1053	1.78008	402.746	228.879
257	1057	6.46009	481.968	138.317
258	1059	1.68004	881.469	523.262
259	1061	1.37999	313.296	227.029
260	1064	2.34865	1114.45	540.308
261	1064	26.1207	1159.38	299.084
262	1071	16.1688	1720.92	185.812
263	1071	0.560035	77.5135	143.269
264	1076	1.34003	243.451	181.676
265	1087	1.79997	398.465	221.378
266	1090	3.60006	805.831	223.528
267	1097	187.192	13430.9	157.405
268	1101	1.76001	741.659	420.667
269	1101	2.52006	580.753	306.143
270	1105	55.6613	4367.46	171.509
271	1115	2.34006	642.972	289.765
272	1135	260.586	26041.4	143.574
273	1147	13.8203	341.343	173.414
274	1164	0.719995	242.798	337.221
275	1204	0.779988	211.265	270.885
276	1208	2.43999	826.645	397.577
277	1216	0.740055	378.656	515.316
278	1230	0.659994	388.637	586.279
279	1231	175.344	15803	174.944
280	1234	4.30008	1353.87	353.654
281	1251	6.14006	1808.17	332.353
282	1256	24.9604	3460.23	236.038
283	1269	0.479964	113.446	236.382
284	1272	0.65998	253.358	383.88
285	1273	2.50009	679.786	272.444
286	1275	21.2605	973.405	319.701
287	1277	171.044	16831.8	141.884
288	1287	5.90013	932.423	214.198
289	1289	2.09997	935.857	480.652
290	1292	8.4876	3017.47	394.496
291	1292	99.2024	9787.48	163.515
292	1306	1.76009	539.676	302.861
293	1307	36.9209	1916.41	227.361
294	1311	0.639997	138.904	217.045
295	1318	68.4613	9042.13	210.776
296	1320	0.72005	317.101	440.396
297	1337	0.839958	231.292	294.312
298	1344	0.759993	163.813	218.313
299	1351	1.42	334.177	235.329
300	1353	0.600005	66.2171	111.791
301	1359	432.895	34108.6	151.77
302	1364	2.80003	116.024	213.548
303	1369	131.743	7261.46	132.403
304	1377	6.18005	1059.14	278.482
305	1384	1.18004	146.353	131.304
306	1385	8.66018	508.091	403.921
307	1386	1.16006	449.009	386.258
308	1390	3.06004	1159.43	378.897
309	1391	43.6277	6956.08	263.592
310	1391	48.6211	3813.64	165.17
311	1392	33.1207	586.708	301.602
312	1400	0.84004	357.787	426.683
313	1403	49.2211	3935.83	159.698
314	1404	3.00006	464.712	189.516
315	1407	1.10008	454.761	414.174
316	1415	0.419991	192.27	457.798
317	1416	21.3004	552.218	150.354
318	1429	0.700021	158.656	226.626
319	1436	0.70004	130.469	204.591
320	1440	1.35998	591.993	438.098
321	1442	106.842	7756.66	142.701
322	1444	0.880021	317.53	360.823
323	1444	0.600018	148.389	258.367
324	1447	60.7275	6557.31	157.339
325	1449	13.8803	1495.29	257.88
326	1452	5.32008	1346.11	368.147
327	1453	28.7207	47.4856	54.5019
328	1458	0.860006	247.353	287.63
329	1470	3.70008	738.022	203.34
330	1480	8.87367	2129.7	359.593
331	1489	2.65996	807.617	313.07
332	1489	263.545	19707.5	160.025
333	1496	9.34034	1170.78	133.27
334	1498	1.7401	647.941	372.364
335	1510	3.28003	529.427	267.097
336	1516	5.32015	943.957	237.978
337	1517	19.5605	1378.45	322.944
338	1527	12.1803	1042.94	178.646
339	1532	2.02001	566.668	279.022
340	1536	1.32004	401.118	303.163
341	1537	0.560026	164.973	302.592
342	1540	1.56009	332.415	213.073
343	1544	5.54009	983.79	285.095
344	1552	0.520056	164.887	317.064
345	1558	2.95998	768.982	290.18
346	1558	52.421	5494.94	260.829
347	1561	32.5411	4407.81	141.26
348	1561	0.539983	121.184	231.712
349	1568	17.7403	2548.85	237.331
350	1570	0.640026	61.7516	114.089
351	1572	6.83406	1133.77	301.317
352	1577	0.980004	486.1	496.02
353	1579	1.02001	296.078	302.388
354	1581	9.10014	693.194	189.039
355	1587	3.28004	841.872	281.365
356	1594	1.26001	182.745	151.225
357	1597	0.580009	264.666	456.399
358	1601	38.5207	236.595	252.65
359	1610	0.780024	322.247	413.126
360	1620	1.11977	317.147	283.247
361	1623	0.599982	123.925	206.548
362	1625	0.91995	124.416	142.113
363	1640	1.78009	329.447	244.141
364	1647	27.7205	564.576	695.554
365	1649	0.679997	243.392	361.355
366	1652	1.12002	369.294	329.736
367	1651	1.06005	190.801	182.222
368	1682	0.380037	161.681	425.44
369	1688	13.1402	684.661	192.694
370	1693	3.64002	783.231	215.171
371	1696	10.6056	1517.97	385.219
372	1701	26.0858	6242.65	250.973
373	1702	2.64003	905.99	342.934
374	1703	1.26004	390.71	310.072
375	1705	1.88001	393.586	234.175
376	1708	0.380036	88.6323	233.219
377	1711	84.3015	5542.2	169.093
378	1713	15.1403	2168.9	226.192
379	1715	5.46014	1814.54	348.494
380	1728	0.659943	152.337	230.837
381	1730	60.9014	2250.17	146.569
382	1731	1.80007	494.905	352.8
383	1755	74.1417	5169.12	158.214
384	1761	1.08	345.488	323.526
385	1766	4.94518	1235.44	311.902
386	1773	2.96004	1066.46	360.284
387	1774	0.379971	203.134	534.601
388	1775	0.69999	332.671	471.952
389	1781	85.122	2098.42	133.741
390	1788	94.9668	6923.29	167.467
391	1796	9.18015	1345.88	269.863
392	1804	1.72005	657.658	382.352
393	1811	9.30016	1639.35	309.013
394	1826	1.28003	169.081	155.595
395	1831	3.08007	773.831	331.396
396	1834	28.2406	1896.62	186.532
397	1837	9.20021	1023.89	285.308
398	1840	3.24006	1072.71	332.182
399	1840	16.7403	3879.75	238.044
400	1847	8.02022	1761.98	350.946
401	1847	0.719991	212.893	375.688
402	1849	3.98009	1505.13	378.167
403	1857	2.32003	761.767	326.048
404	1856	15.2002	4238.69	367.266
405	1859	59.1411	11409.8	225.06
406	1872	0.939981	214.877	234.592
407	1872	15.7358	2122	320.108
408	1875	1.59996	387.082	241.947
409	1880	0.579912	121.635	238.465
410	1882	1.66001	523.666	315.462
411	1889	4.36014	1138.86	274.245
412	1889	4.44012	1687.04	381.712
413	1894	2.08011	1021.3	490.988
414	1895	11.0203	2768.2	303.652
415	1897	1.03999	443.825	426.764
416	1903	0.920034	216.452	314.933
417	1907	88.0421	7742.2	163.277
418	1917	0.420078	211.427	503.342
419	1920	8.86021	951.354	443.072
420	1920	148.167	9377.56	141.299
421	1924	2.66004	1093.97	411.262
422	1924	2.02009	421.692	223.673
423	1931	25.8964	2140.67	389.849
424	1933	0.599962	105.298	175.508
425	1935	0.560014	162.687	290.513
426	1938	2.04005	1009.64	488.87
427	1947	2.00004	467.006	240.497
428	1953	1.36006	780.898	574.342
429	1955	1.36003	260.46	276.351
430	1959	118.286	7999.62	301.345
431	1959	134.843	8423.7	164.412
432	1959	3.66135	599.725	169.63
433	1969	0.520068	152.717	303.976
434	1971	4.12015	1146.05	276.546
435	1976	95.9623	5983.94	158.432
436	1989	8.92032	2544.03	299.477
437	1995	8.04019	758.29	128.448
438	1999	3.20009	1137.16	355.361
439	2003	2.54003	987.965	388.964
440	2009	203.188	16804.8	156.245
441	2013	2.28006	709.81	370.284
442	2017	0.500003	199.782	399.565
443	2036	84.9052	4470.69	149.427
444	2050	286.165	6812.31	170.03
445	2079	202.241	13215	147.947
446	2088	1.12006	310.067	284.646
447	2090	219.804	18776.1	176.403
448	2096	0.540016	250.585	463.789
449	2098	1.2201	359.95	295.018
450	2113	14.9803	1443.99	202.876
451	2127	35.0408	3345.08	121.647
452	2129	10.5802	900.837	256.853
453	2164	1.76001	394.161	231.145
454	2163	117.522	11700.4	161.791
455	2168	2.26009	608.585	269.179
456	2168	3.44006	810.552	235.619
457	2173	1.26005	509.687	404.498
458	2175	0.520056	70.3002	138.277
459	2176	0.660026	200.671	304.038
460	2176	4.54016	1114.03	460.355
461	2183	4.60009	1215.6	279.008
462	2188	10.6802	1114.03	310.243
463	2193	2.10012	609.382	287.936
464	2193	1.06003	184.886	199.848
465	2194	0.700042	268.798	384.87
466	2197	1.02007	261.056	256.528
467	2199	4.20009	1504.9	358.306
468	2199	0.400007	117.394	293.463
469	2201	0.500076	194.721	389.388
470	2203	1.98002	798.342	408.924
471	2209	134.845	6678.73	153.684
472	2210	0.560074	231.986	414.208
473	2210	172.081	12203.8	160.616
474	2213	0.53999	163.925	313.751
475	2217	10.6402	2145.55	242.546
476	2230	48.7208	7570.54	175.417
477	2232	167.026	8857.39	161.67
478	2234	1.03996	329.128	316.485
479	2244	186.026	15831.9	200.899
480	2278	4.10005	241.133	192.995
481	2281	51.6209	3481.26	176.812
482	2292	2.74005	652.161	238.013
483	2295	2.30003	873.657	379.674
484	2296	2.74005	999.2	364.678
485	2322	21.0181	2899.4	255.598
486	2324	28.9807	1750.28	160.519
487	2326	21.1381	1953.13	219.234
488	2333	0.68003	128.471	191.343
489	2336	1.10002	271.345	252.965
490	2338	86.5019	9345.26	183.341
491	2354	0.600372	82.9256	150.401
492	2359	96.5023	5770.36	165.937
493	2372	6.1401	1186.26	366.628
494	2375	1.70003	848.148	501.093
495	2376	0.500004	100.579	201.148
496	2384	2.60007	867.052	340.611
497	2403	2.24007	749.633	340.507
498	2404	87.3835	2994.62	151.105
499	2412	8.16022	2820.12	348.343
500	2415	0.780061	462.458	592.877
501	2415	0.400057	162.468	406.14
502	2417	2.84007	922.61	324.726
503	2417	42.1606	2434.18	264.023
504	2421	2.00001	588.094	334.834
505	2423	2.44005	703.521	290.885
506	2426	1.12003	382.786	341.686
507	2431	1.3001	575.057	452.418
508	2432	2.75999	1084.14	411.229
509	2433	23.1605	2373.77	249.907
510	2450	0.480048	74.2283	163.809
511	2455	251.466	9732.9	126.091
512	2462	0.879998	214.37	243.57
513	2463	3.18005	1199.64	382.706
514	2464	5.90026	1193.54	335.21
515	2465	2.19993	481.551	224.379
516	2471	16.1205	3363.31	212.854
517	2472	0.439925	159.536	366.913
518	2473	127.543	3649.15	141.329
519	2477	25.4606	2089.17	347.132
520	2480	2.6798	734.705	340.626
521	2482	26.002	3257.88	229.228
522	2483	9.70024	965.672	193.123
523	2484	4.56012	1200.05	274.443
524	2490	1.29934	504.296	388.026
525	2497	2.43962	875.956	359.186
526	2505	1.72005	381.827	254.26
527	2508	5.38008	1541.41	313.612
528	2515	28.8806	446.758	405.844
529	2517	0.499982	188.887	377.804
530	2520	31.982	4820.93	298.387
531	2524	0.440031	103.253	234.655
532	2541	1.26003	349.293	332.606
533	2543	0.580071	252.288	434.917
534	2544	0.579973	247.791	427.247
535	2547	1.40004	517.286	369.529
536	2554	32.4606	2006.18	283.891
537	2558	71.3205	6458.62	166.416
538	2562	8.98129	1275.57	254.205
539	2577	27.6206	3017.1	203.576
540	2579	15.7603	2679.51	248.293
541	2591	1.50004	474.304	316.199
542	2597	20.2004	2305.96	277.887
543	2606	1.12009	317.204	274.634
544	2615	1.15994	223.465	204.84
545	2619	54.4013	4720.64	190.306
546	2619	0.500027	166.662	333.307
547	2625	1.38004	449.206	325.501
548	2629	24.9805	2458.24	231.859
549	2636	14.5804	783.532	122.362
550	2638	0.840008	295.466	351.75
551	2639	2.34005	916.612	407.026
552	2642	12.7996	1076.84	210.484
553	2645	2.96003	702.415	237.042
554	2654	9.52017	1124.88	388.02
555	2656	1.96063	817.991	427.163
556	2659	0.460065	181.986	391.108
557	2660	0.800016	276.213	345.264
558	2670	32.9008	2313.1	209.92
559	2679	43.7011	2265.34	192.867
560	2679	8.70018	1448.41	348.318
561	2682	0.900037	237.568	263.962
562	2685	30.0002	3669.32	180.192
563	2691	26.7005	2602.62	265.236
564	2694	23.1206	1054.65	214.978
565	2695	0.539989	120.484	223.122
566	2695	2.34004	694.984	364.013
567	2697	5.22015	1446.22	453.234
568	2707	2.4202	441.042	204.263
569	2708	2.24005	728.165	325.669
570	2719	104.482	12052.8	152.268
571	2722	283.846	27469.2	138.324
572	2724	0.959943	166.424	177.285
573	2733	2.78004	723.657	260.204
574	2736	1.04006	464.493	446.64
575	2738	2.38004	1047.02	437.441
576	2739	8.48018	2391.26	299.019
577	2740	0.620068	265.958	428.917
578	2744	171.064	16154.8	154.78
579	2752	5.88025	2021.71	345.307
580	2754	133.543	9641.92	163.728
581	2758	5.36003	1653.64	362.904
582	2761	244.846	17709.1	130.452
583	2766	10.1402	804.762	352.179
584	2771	1.86004	436.852	235.347
585	2772	1.10007	455.102	413.693
586	2776	0.479955	19.2342	45.4331
587	2781	0.420023	276.657	658.804
588	2796	9.6602	1815.87	510.341
589	2805	4.02003	1410.3	378.755
590	2816	4.98012	1253.74	253.92
591	2821	21.8405	944.725	151.379
592	2827	1.60004	432.476	270.3
593	2836	4.42015	979.728	221.171
594	2837	11.6202	2656.16	233.615
595	2842	64.0412	6921.84	257.405
596	2843	4.04012	1018.69	320.542
597	2874	5.62006	1023.43	226.976
598	2880	5.18016	872.662	227.462
599	2888	0.600013	134.305	223.832
600	2890	5.46006	1080.95	319.835
601	2898	1.88003	293.648	163.933
602	2902	33.9607	1082.18	119.418
603	2902	2.54004	604.362	237.938
604	2906	28.3605	1960	211.488
605	2909	1.66006	644.907	388.524
606	2912	1.36008	616.773	454.491
607	2915	3.90061	1676.03	456.802
608	2919	40.3209	310.266	103.376
609	2920	15.7604	1542.88	172.906
610	2925	6.32014	1730.2	297.459
611	2930	0.399988	119.653	299.374
612	2936	3.56009	992.717	284.435
613	2955	1.60001	533.123	340.519
614	2966	32.8999	4186.38	202.472
615	2968	1.30003	226.223	166.275
616	2996	1.20004	433.071	360.923
617	3009	0.599791	80.5771	137.502
618	3013	0.640046	195.691	305.749
619	3016	1.60003	604.12	377.573
620	3052	173.084	11191.1	129.916
621	3053	0.640018	209.384	324.364
622	3055	0.440007	264.288	600.647
623	3073	8.36017	1484.01	173.482
624	3077	119.683	11219.5	153.426
625	3081	16.5404	1999.89	357.332
626	3084	0.580026	397.45	685.229
627	3088	3.10014	1408.79	458.374
628	3094	0.880023	282.584	321.113
629	3095	1.00002	177.123	211.159
630	3097	0.599877	302.586	509.437
631	3100	2.32008	863.939	372.33
632	3100	1.10003	418.843	383.189
633	3107	45.1411	688.338	140.192
634	3108	10.9003	3323.27	364.093
635	3109	2.02006	807.506	395.854
636	3114	2.86001	806.008	285.376
637	3120	1.02001	256.492	251.459
638	3122	0.800044	448.578	560.7
639	3123	23.2405	6015.14	322.084
640	3124	33.3408	1870.26	367.872
641	3138	1.40012	527.06	376.447
642	3141	2.88004	968.688	328.829
643	3145	0.439326	161.084	366.68
644	3145	0.659998	144.574	219.514
645	3145	0.400028	73.7956	184.469
646	3147	1.37975	445.51	323.106
647	3147	1.86007	869.781	466.754
648	3147	4.98017	1220.52	272.963
649	3155	3.20006	1199.24	367.312
650	3155	39.9208	969.964	310.225
651	3159	0.759959	323.496	425.719
652	3160	136.481	9908.8	196.717
653	3162	3.12007	846.744	270.58
654	3165	1.14001	412.668	363.938
655	3170	0.999436	519.703	520.059
656	3170	212.564	14434.8	145.145
657	3177	0.879991	393.317	446.951
658	3185	0.639985	150.122	246.272
659	3188	1.62005	489.442	302.15
660	3196	1.59997	661.827	413.2
661	3198	2.92011	1112.86	372.781
662	3201	4.96001	2210.48	424.949
663	3203	0.819951	323.864	395.002
664	3204	99.0399	8183.13	177.288
665	3229	1.09942	415.908	371.359
666	3230	3.06008	1009.09	329.84
667	3237	5.23799	1559.38	364.068
668	3238	4.5401	665.25	355.125
669	3242	202.604	12653.2	137.341
670	3244	0.640113	264.957	413.921
671	3245	3.54005	1705.04	464.694
672	3247	4.03788	911.491	305.546
673	3252	356.328	23562.4	133.74
674	3251	280.429	19452.2	157.279
675	3259	4.42239	1731.84	447.154
676	3264	9.40014	1303.37	164.988
677	3279	3.98007	548.112	144.241
678	3289	1.58001	20.5994	33.1745
679	3306	6.44019	914.136	200.016
680	3314	0.580044	315.39	543.782
681	3321	3.98007	1672.15	415.994
682	3329	2.74005	333.581	122.149
683	3336	2.15996	414.861	194.578
684	3342	227.962	21244	158.26
685	3366	3.00007	386.167	130.505
686	3368	2.41967	831.716	339.359
687	3374	3.10009	923.399	297.86
688	3385	0.559994	72.2251	128.982
689	3389	1.12003	222.081	227.831
690	3392	1.28006	452.215	352.603
691	3396	0.439803	227.387	512.321
692	3396	3.90004	1064.59	280.262
693	3398	1.28003	284.207	222.044
694	3403	32.5208	944.164	148.881
695	3406	29.0007	2365.5	152.87
696	3411	0.479863	132.762	276.68
697	3436	1.36002	429.869	316.078
698	3437	0.519978	295.854	568.974
699	3446	111.642	5896.73	162.699
700	3453	1.45996	419.75	289.849
701	3455	42.3809	3525.66	210.107
702	3492	0.85998	327.595	380.94
703	3508	81.9219	10686	161.471
704	3508	24.0004	1453.55	191.616
705	3532	97.3659	9538.4	152.478
706	3573	22.4804	754.353	202.718
707	3583	50.4222	4795.87	152.587
708	3584	44.7811	5143.46	140.367
709	3590	17.1804	3193.91	215.956
710	3590	31.6806	2290.57	156.391
711	3602	32.9006	1338.7	153.701
712	3609	9.14011	479.168	151.68
713	3625	5.96018	967.37	177.933
714	3629	4.14011	327.142	121.989
715	3629	6.14014	486.169	168.416
716	3631	0.480002	106.762	222.417
717	3631	0.380024	79.362	208.834

## Sheet: Field_Experiment_1
MosquitoID	Trajectory Start(secs)	Trajectory duration (secs)	Distance Traveled (mm)	Speed (mm/sec)
1	0	4.20005	1785.18	425.654
2	10	0.280014	42.3643	151.364
3	10	22.2603	789.509	168.954
4	17	3.02004	1003.83	377.283
5	21	63.4809	5057.47	128.112
6	29	3.32005	453.546	149.849
7	32	0.300002	37.1802	123.933
8	32	5.04011	1284.08	411.434
9	35	4.86009	873.163	172.664
10	37	0.520076	123.474	328.629
11	37	1.86004	546.132	297.167
12	38	1.30002	308.95	364.39
13	39	0.840014	201.947	218.289
14	39	2.90005	813.953	280.155
15	39	0.680012	252.69	543.249
16	39	4.1198	2149.2	522.626
17	39	19.2802	1983.01	276.654
18	45	0.920165	206.039	452.855
19	46	0.58002	104.808	170.649
20	59	3.90004	1002.51	253.089
21	64	37.5605	515.569	200.161
22	73	2.46003	183.231	190.137
23	75	1.16002	217.698	188.195
24	78	2.12003	190.945	176.861
25	85	21.3403	3071.15	159.437
26	90	0.720013	94.1531	132.588
27	91	3.12004	653.33	262.1
28	94	0.980015	102.913	109.951
29	104	2.00002	251.225	201.908
30	105	0.840011	182.324	243.544
31	107	0.960061	245.176	258.431
32	108	0.560009	168.734	300.392
33	121	20.5803	949.248	204.555
34	123	0.940017	340.313	369.659
35	123	27.9186	1884.23	224.48
36	123	2.54004	145.141	185.664
37	147	5.53817	1926.41	366.738
38	152	0.480058	133.986	283.376
39	173	58.3608	3694.03	120.163
40	202	5.24007	898.724	171.385
41	213	0.380005	93.6844	246.528
42	230	1.34002	309.563	247.037
43	234	3.64005	999.991	286.434
44	238	6.48009	757.15	117.7
45	244	2.98003	717.252	239.398
47	251	1.30002	193.027	146.366
48	253	1.42002	260.705	194.332
49	255	0.860012	148.069	179.111
50	272	1.39997	142.698	106.653
51	276	0.520054	136.267	257.761
52	322	3.20004	833.876	259.389
53	327	18.6203	2457.85	137.73
54	327	0.840013	333.78	414.538
55	337	7.0201	1849.85	263.603
56	349	41.1806	3547.6	228.351
57	399	3.74006	450.653	191.086
58	355	16.2002	1317.75	260.98
59	356	5.76008	1079.94	192.222
60	363	4.14006	1128.02	273.566
61	373	1.52002	304.014	212.398
62	375	3.42005	649.4	192.532
63	381	9.5431	1302	271.507
64	391	6.00009	1064.68	197.108
65	402	5.14007	911.248	200.71
66	407	4.62006	741.538	174.959
67	462	3.30001	469.987	212.412
68	476	1.14002	258.118	233.54
69	484	97.8614	5349.49	125.758
70	487	3.56005	591.252	164.39
71	522	11.0202	3144.07	301.072
72	557	1.66002	300.574	181.08
73	566	0.580018	52.4531	99.1116
74	611	0.580007	119.026	225.616
75	646	4.8359	1291.94	352.517
76	651	13.5402	706.914	140.35
77	653	46.0606	6115.27	141.543
78	662	0.300006	52.5991	175.32
79	719	11.6002	998.742	167.527
80	726	16.7602	1026.06	204.55
81	728	1.28056	302.865	236.593
82	737	7.06013	1037.41	211.967
83	743	2.82004	924.751	326.723
84	757	3.14005	640.03	204.346
85	759	18.3602	1442.03	169.519
86	760	3.40004	282.96	114.823
87	764	1.06038	59.8249	129.512
88	769	0.580009	119.183	202.743
89	771	21.0403	1545.7	172.265
90	777	0.400006	40.068	117.417
91	781	4.1648	669.455	189.345
92	786	33.9205	1761.59	99.2921
93	786	0.499999	85.7235	174.262
94	790	2.24003	235.436	125.618
95	802	45.5806	2037.13	591.86
96	825	0.340007	154.61	470.706
97	826	8.16011	467.654	275.837
98	827	3.16004	658.359	215.198
99	848	28.8055	3565.08	146.816
100	877	26.7204	4218.05	168.885
101	906	2.30003	318.833	147.799
102	935	120.822	2414.01	84.5213
103	950	36.6805	5257.67	166.77
104	964	0.300013	97.6823	325.529
105	967	13.1006	4044.87	327.11
106	983	5.16009	1528.7	295.662
107	990	1.36003	389.169	286.186
108	994	69.0213	3642.39	224.15
109	999	0.419973	140.922	333.409
110	1000	0.400004	119.123	297.806
111	1001	0.900026	199.341	279.63
112	1007	2.26003	510.193	230.336
113	1010	1.68002	321.221	192.402
114	1027	0.320004	84.2788	263.37
115	1031	0.880013	148.633	173.358
116	1039	2.30005	1022.29	443.684
117	1055	9.54013	1378.07	154.683
118	1060	0.740014	158.007	222.763
119	1061	0.440007	77.1461	175.422
120	1064	1.80003	500.654	285.136
121	1064	7.1201	915.298	131.427
122	1069	4.12008	582.324	230.255
123	1071	2	678.086	363.021
124	1072	49.9807	1549.84	120.695
125	1085	0.840012	215.918	257.862
126	1090	1.15986	301.153	267.668
127	1096	86.6616	1430.14	488.272
128	1128	0.660013	217.177	334.102
129	1128	6.76002	1233.81	191.234
130	1188	0.500008	155.475	308.405
131	1190	44.6206	1397.72	117.43
132	1196	13.7602	721.744	113.798
133	1210	1.30003	103.411	81.8784
134	1221	1.85886	593.359	317.53
135	1221	12.4202	980.713	230.13
136	1226	5.90011	478.101	261.21
137	1227	3.71987	199.218	219.873
138	1228	3.40005	995.193	296.559
139	1233	0.960013	410.706	427.811
140	1257	1.96003	513.262	273.194
141	1274	0.940018	244.06	260.185
142	1277	7.36006	41.7348	87.438
143	1299	22.5003	585.128	83.8914
144	1346	1.12002	362.469	324.435
145	1368	1.66002	92.7324	93.8528
146	1370	1.40003	845.947	604.22
147	1372	6.42009	1674.91	258.289
148	1416	1.18002	800.343	726.135
149	1416	1.12002	688.109	624.23
150	1445	20.9524	2639.49	178.059
151	1446	0.780019	344.491	431.118
152	1468	124.422	369.63	82.2092
153	1473	2.86004	265.897	159.253
154	1500	83.8011	1197.56	78.7611
155	1504	2.20003	383.42	175.213
156	1547	3.94006	688.077	208.757
157	1549	21.6403	3105.35	151.749
158	1550	3.72005	656.644	180.129
159	1551	1.48001	292.165	208.365
160	1555	1.34002	97.5365	101.577
161	1560	4.48007	817.23	185.449
162	1567	0.760008	123.032	153.253
163	1571	10.5402	426.615	212.736
164	1584	0.779882	222.562	285.391
165	1600	8.58012	554.804	212.566
166	1618	6.68009	350.345	159.088
167	1647	156.182	4999.23	151.066
168	1654	20.5803	1288.29	181.118
169	1656	0.380004	88.7074	233.438
170	1662	1.08001	254.946	240.032
171	1665	0.620008	118.255	189.541
172	1671	2.14003	186.799	166.103
173	1674	2.06003	423.641	251.177
174	1674	2.32003	525.929	228.244
175	1683	3.32004	753.822	228.996
176	1694	108.641	1127.52	111.552
177	1807	0.360005	90.002	249.936
178	1854	28.9804	1103.5	164.414
179	1865	3.32006	804.666	243.023
180	1899	2.22009	1141.44	514.262
181	1901	11.6802	1549.89	144.044
182	1902	4.50006	442.926	249.84
183	1903	0.500008	64.754	139.859
184	1925	35.6708	2391.43	179.564
186	1944	1.26002	888.392	706.331
187	1960	10.0401	640.661	149.149
188	1978	5.8401	116.001	178.698
189	1994	94.1413	1738.15	114.124
190	2020	0.500007	75.9064	151.81
191	2060	0.820008	160.06	195.143
192	2061	3.72007	1099.14	296.698
193	2065	1.02002	166.668	160.274
194	2069	17.6403	1172.05	143.526
195	2081	1.17978	376.662	324.832
196	2090	12.8002	1734.1	181.077
197	2090	0.800006	144.522	181.902
198	2092	16.2002	1052.54	160.798
199	2093	0.320006	83.9426	262.316
200	2099	0.260002	148.071	565.693
201	2099	12.5293	1874.38	304.828
202	2112	8.98012	458.049	149.657
203	2125	2.68004	522.161	190.095
204	2138	1.70003	723.375	431.676
205	2145	47.0806	6827.9	165.735
206	2174	15.8915	3272.53	223.707
207	2179	0.480005	147.923	308.181
208	2191	1.00002	125.149	137.324
209	2193	37.6007	5486.8	190.925
210	2216	6.38012	1111.81	179.529
211	2231	0.439967	76.3358	173.526
212	2232	1.30001	218.1	201.287
213	2232	55.801	2752.84	183.083
214	2241	7.62014	770.834	117.056
215	2252	20.1803	2068.77	150.716
216	2267	23.3403	667.741	234.215
217	2272	3.86005	675.366	250.95
218	2276	2.24003	459.19	215.451
219	2280	2.28	1021.93	447.145
220	2281	8.86012	1352.81	241.045
221	2281	9.18013	111.695	152.481
222	2282	7.7001	1212.51	196.741
223	2286	2.62004	742.49	321.232
224	2287	0.360005	64.2117	181.874
225	2288	0.920013	215.298	205.054
226	2289	1.72003	451.639	266.641
227	2293	0.680013	186.496	306.751
228	2299	2.36007	471.404	200.822
229	2309	12.1802	1436.63	215.409
230	2313	0.880019	572.575	655.32
231	2320	0.74001	476.041	668.163
232	2346	1.08002	385.139	371.261
233	2354	65.4209	4091.1	169.248
234	2385	2.00004	416.914	216.608
235	2389	2.32004	541.595	234.666
236	2392	0.880012	223.952	254.482
237	2398	15.3802	970.505	185.315
238	2408	6.26784	1570.43	261.176
239	2419	6.74009	1020.94	175.932
240	2431	0.720046	98.7108	142.175
241	2432	6.48009	657.338	128.687
242	2440	6.40009	1337.68	237.436
243	2441	5.84008	938.408	175.02
244	2445	5.37247	1243.99	237.675
245	2445	1.68003	362.317	240.804
246	2445	109.822	6595.79	131.595
247	2446	37.4282	4353.91	201.878
248	2454	5.42007	1437.54	267.194
249	2454	10.9801	1357.18	205.161
250	2464	23.7804	1440.13	231.828
251	2469	1.72003	491.401	305.31
252	2469	1.28002	136.591	158.788
253	2473	1.42003	178.936	155.695
254	2514	3.74005	734.269	226.626
255	2522	5.36736	1415.3	279.863
256	2529	0.520006	187.369	365.483
257	2540	0.920012	175.947	242.981
258	2541	1.44002	403.603	282.957
259	2544	19.5204	2319.77	267.208
260	2559	74.941	1842.24	105.44
261	2559	3.34006	659.355	241.986
262	2559	2.62004	398.686	151.727
263	2619	91.5213	3169.25	109.293
264	2688	11.7402	597.058	153.046
265	2713	10.2801	1475.76	245.032
266	2722	3.36005	980.53	308.34
267	2731	115.762	1112.55	175.533
268	2733	2.90005	785.695	268.27
269	2735	0.660016	335.729	481.538
270	2749	92.8213	3412.19	118.841
271	2768	0.800013	117.058	151.839
272	2776	0.500027	75.2225	150.65
273	2781	23.5003	3752.49	167.738
274	2799	0.660008	97.6345	147.95
275	2801	0.880012	135.035	147.615
276	2849	28.8404	3127.14	157.89
277	2860	3.11992	986.335	373.293
278	2860	5.70008	147.219	145.428
279	2861	0.88001	151.34	201.757
280	2873	1.22001	838.211	687.712
281	2877	0.580015	122.983	208.545
282	2879	11.7857	1691.08	212.959
283	2891	7.20012	1075.57	149.47
284	2892	3.32005	961.933	304.968
285	2900	41.9006	1858.82	174.349
286	2907	6.90044	548.437	306.925
287	2921	1.06002	218.136	207.849
288	2927	0.920008	612.639	664.749
289	2927	1.72003	777.639	441.954
290	2936	11.7602	875.215	193.918
291	2936	37.5005	6266.38	202.797
292	2971	11.3402	1028.16	173.878
293	2984	1.92005	562.99	315.428
294	2985	4.98006	694.402	336.033
295	3031	3.98004	974.537	244.183
296	3044	2.2	548.194	252.773
297	3056	8.50011	647.637	173.892
298	3063	17.5803	434.053	170.195
299	3129	4.35984	1090.42	248.848
300	3177	29.6844	6136.04	211.641
302	3212	0.939978	264.943	282.946
303	3215	1.41993	563.426	401.649
304	3217	1.35999	404.852	305.058
305	3222	77.8811	2451.92	130.043
306	3228	0.680013	475.687	683.791
307	3257	1.25984	123.546	198.906
308	3272	12.5005	1244.98	181.553
309	3299	1.79984	262.306	189.52
310	3310	92.5813	2389.12	119.951
311	3314	2.67985	368.137	150.311
312	3317	5.47963	685.093	130.897
313	3323	16.7169	1202.03	110.747
314	3342	4.33982	324.519	214.584
315	3349	5.06073	14.5193	24.7698
316	3358	5.84071	873.457	149.346
317	3403	171.262	5152.74	122.218
318	3419	12.3802	1483.35	171.113
319	3420	8.96012	489.951	188.515
320	3459	12.5202	815.823	155.477
321	3491	14.7802	82.9472	210.515
323	3515	38.1005	2669.91	311.673
324	3520	1.00002	129.647	151.983
325	3526	2.30004	1028.25	442.427
326	3531	0.740672	78.5039	106.058
327	3546	0.340006	126.466	366.721
328	3557	4.54006	203.249	142.273
329	3565	8.36015	729.744	180.495
330	3575	1.30002	261.127	199.181
331	3576	24.5003	1002.25	125.03
332	3586	0.500009	115.665	228.389
333	3593	1.06001	174.861	169.739
334	743	8.06014	773.827	220.394
335	1774	92.3812	3644.98	132.371
336	351	84.6612	4282.59	132.712

## Sheet: Field_Experiment_2
MosquitoID	Trajectory Start(secs)	Trajectory duration (secs)	Distance Traveled (mm)	Speed (mm/sec)
1	20	1.65998	553.875	332.845
2	88	0.28	106.337	379.767
3	100	34.0802	1433.32	228.295
4	120	1.44002	435.98	321.523
5	242	10.4801	1446.88	146.183
6	260	0.379989	93.6777	246.764
7	341	0.940005	425.453	447.055
8	350	3.98002	465.51	138.578
9	387	12.88	182.53	81.1765
10	516	19.1	1465.89	739.099
13	534	16.34	1022.9	726.782
14	553	504.223	1896.98	98.9988
15	571	25.2801	736.002	234.264
16	613	8.26002	1634.17	208.473
17	696	57.3001	161.239	6.75024
18	758	6.96005	822.136	166.422
19	775	4.84003	1231.97	254.323
20	1027	3.04005	530.092	180.774
21	1060	3.08001	1646.58	633.381
22	1061	1.34001	462.274	732.41
24	1064	3.82614	926.905	248.204
25	1372	2.69999	146.567	175.575
26	1377	7.76031	245.184	106.872
27	1390	0.379957	115.11	300.69
28	1402	132.1	1167.58	85.3287
29	1435	26.2596	517.756	83.2201
30	1441	0.880019	132.063	150.287
31	1448	4.81964	169.099	116.343
32	1474	30.6197	1201.45	118.517
33	1483	2.5006	484.537	212.517
34	1500	2.69996	423.017	156.533
35	1505	0.619959	95.999	155.485
36	1507	2.38044	932.437	382.285
37	1525	7.47989	1631.18	217.24
38	1558	0.660132	127.652	193.379
39	1562	40.6401	496.626	84.6587
40	1562	2.62023	119.95	77.3452
41	1592	139.441	330.979	52.3442
42	1593	1.76002	392.995	229.681
43	1625	5.16058	1119.56	221.753
44	1635	54.9603	241.628	138.021
45	1637	13.7601	190.909	106.918
46	1643	26.2599	1485.94	230.762
47	1662	0.599926	29.3782	53.9336
48	1665	1.68001	755.037	449.87
49	1695	2.23999	762.307	347.011
50	1728	24.8802	391.069	215.127
51	1744	26.74	915.535	173.636
52	1766	1.52002	230.963	175.634
53	1775	1.51999	498.663	323.177
54	1797	114.7	1706.22	96.2754
55	1845	233	396.568	149.038
56	1846	0.700001	31.0341	72.0443
57	1849	9.98002	1691.07	169.281
58	1912	360.741	2284.16	94.1839
59	1961	1.39996	1000.12	714.393
60	2143	329.561	2653.2	89.6114
61	2202	1.32001	228.142	179.266
62	2227	6.98006	1046.82	194.463
63	2231	1.46001	170.6	249.375
64	2239	3.04001	608.031	214.801
65	2246	0.940002	160.802	184.676
66	2247	1.4	203.229	183.31
67	2253	2.94097	1031.84	373.352
68	2275	0.539993	377.487	700.954
69	2382	3.10001	705.576	232.618
70	2393	0.399977	70.233	181.773
71	2394	0.519971	76.1555	149.576
72	2500	2.05999	937.83	459.006
73	2509	25.3802	1569.36	179.184
74	2601	40.4802	2617.04	148.263
75	2620	2.40002	171.722	88.3719
76	2626	1.52002	590.326	387.723
77	2627	3.56001	1232.98	346.021
78	2627	4.77984	121.391	88.8266
79	2634	37.3801	1373.86	134.605
80	2646	8.71943	1845.03	227.616
81	2651	0.359975	29.005	83.455
82	2654	0.339992	48.041	141.301
83	2705	0.259973	65.1804	249.175
84	2731	72.8801	812.235	126.619
85	2746	85.6403	717.716	130.357
86	2817	4.60005	626.047	138.698
87	2829	15.4201	226.473	68.7344
89	2912	0.640031	156.472	244.474
91	2939	188.241	2160.84	483.315
92	2940	30.9601	1788.51	236.989
93	2947	11.34	1027.95	144.317
94	3046	3.42002	1001.15	292.609
95	3134	39.9403	137.299	3.99292
96	3136	6.18001	952.418	213.216
97	3177	18.5201	160.729	150.156
98	3239	1.76034	235.714	138.671
99	3262	151.22	2474.72	129.064
100	3291	41.4401	2125.69	104.352
101	3345	2.12002	824.391	381.032
102	3369	22.6201	348.835	122.545
103	3398	0.520003	256.459	493.184
104	3407	17.3651	1922.53	269.311
105	3414	10.26	92.8554	95.1003
106	3420	33.2201	1055.74	418.7
107	3425	0.299058	50.5511	169.117
108	3499	16.36	902.169	252.21
109	3499	12.2601	1865.17	211.472
110	3516	3.19998	339.423	141.6
111	3518	28.2198	1885.37	256.868
112	3547	10.9606	158.255	316.484
113	3555	4.28001	617.162	164.396
114	3576	140.66	3409.31	86.3432
115	3651	26.2201	197.264	115.167
116	3667	6.82002	1001.5	203.226
117	3676	2.44003	338.474	152.435
118	3690	14.06	2546.64	215.392
119	3698	16.0601	541.091	151.895
120	3721	0.579989	48.0962	91.7896
121	3722	2.12001	210.14	252.09
122	3725	5.84001	968.483	187.746
123	3744	2.95999	270.365	201.645
124	3746	7.72	1090.76	284.22
125	3748	1.06002	284.46	267.853
126	3756	5.12	108.562	35.9521
127	3786	0.419998	100.18	241.675
128	3788	7.56565	1762.37	239.231
129	1622	129.141	2993.27	124.058
130	3429	372.577	10560.4	94.0161
