# Supplementary material for: A novel video-tracking system to quantify the behaviour of nocturnal mosquitoes attacking human hosts in the field
Source: J R Soc Interface. 2016 Apr;13(117):20150974. doi: 10.1098/rsif.2015.0974 (PMC4874425; doi:10.1098/rsif.2015.0974)
Supplement: Figure8_velocity_tracks [file rsif20150974supp3.csv]

3984.5476190476193000	270.9047619047619300	678.0000000000000000	1.0000000000000000	1368115422.0000000000000000	198.0000000000000000	410.0000000000000000
3974.6907216494847000	295.2886597938144200	679.0000000000000000	1.0000000000000000	1368115422.0000000000000000	218.0000000000000000	421.0000000000000000
3960.3267326732675000	319.5445544554455600	680.0000000000000000	1.0000000000000000	1368115422.0000000000000000	238.0000000000000000	381.0000000000000000
3946.4298245614036000	341.9473684210526600	681.0000000000000000	1.0000000000000000	1368115422.0000000000000000	258.0000000000000000	373.0000000000000000
3931.6435643564355000	363.1683168316831700	682.0000000000000000	1.0000000000000000	1368115422.0000000000000000	278.0000000000000000	388.0000000000000000
3917.6728971962616000	383.4953271028037400	683.0000000000000000	1.0000000000000000	1368115422.0000000000000000	298.0000000000000000	409.0000000000000000
3903.4862385321103000	403.5137614678899400	684.0000000000000000	1.0000000000000000	1368115422.0000000000000000	318.0000000000000000	439.0000000000000000
3890.2641509433961000	424.2264150943396400	685.0000000000000000	1.0000000000000000	1368115422.0000000000000000	338.0000000000000000	395.0000000000000000
3876.8403361344535000	446.1008403361344700	686.0000000000000000	1.0000000000000000	1368115422.0000000000000000	358.0000000000000000	419.0000000000000000
3864.8064516129034000	468.6774193548387200	687.0000000000000000	1.0000000000000000	1368115422.0000000000000000	378.0000000000000000	438.0000000000000000
3852.8448275862070000	492.5000000000000000	688.0000000000000000	1.0000000000000000	1368115422.0000000000000000	398.0000000000000000	389.0000000000000000
3840.5999999999999000	517.2416666666666700	689.0000000000000000	1.0000000000000000	1368115422.0000000000000000	418.0000000000000000	466.0000000000000000
3829.4434782608696000	542.4608695652174200	690.0000000000000000	1.0000000000000000	1368115422.0000000000000000	438.0000000000000000	396.0000000000000000
3818.3703703703704000	568.1018518518518500	691.0000000000000000	1.0000000000000000	1368115422.0000000000000000	458.0000000000000000	461.0000000000000000
3807.7614678899081000	594.4587155963303100	692.0000000000000000	1.0000000000000000	1368115422.0000000000000000	478.0000000000000000	476.0000000000000000
3797.1401869158881000	621.2990654205607400	693.0000000000000000	1.0000000000000000	1368115422.0000000000000000	498.0000000000000000	398.0000000000000000
3787.6428571428569000	649.0089285714285600	694.0000000000000000	1.0000000000000000	1368115422.0000000000000000	518.0000000000000000	444.0000000000000000
3778.1531531531532000	677.1081081081081300	695.0000000000000000	1.0000000000000000	1368115422.0000000000000000	538.0000000000000000	406.0000000000000000
3769.7118644067796000	705.7288135593220200	696.0000000000000000	1.0000000000000000	1368115422.0000000000000000	558.0000000000000000	405.0000000000000000
3761.4000000000001000	732.4260869565217700	697.0000000000000000	1.0000000000000000	1368115422.0000000000000000	578.0000000000000000	479.0000000000000000
3752.7943925233644000	755.5887850467289600	698.0000000000000000	1.0000000000000000	1368115422.0000000000000000	598.0000000000000000	519.0000000000000000
3751.4479166666670000	764.8854166666666300	699.0000000000000000	1.0000000000000000	1368115422.0000000000000000	618.0000000000000000	466.0000000000000000
3756.0000000000000000	765.3235294117647500	700.0000000000000000	1.0000000000000000	1368115422.0000000000000000	638.0000000000000000	478.0000000000000000
3756.6428571428569000	765.9642857142856700	701.0000000000000000	1.0000000000000000	1368115422.0000000000000000	658.0000000000000000	391.0000000000000000
3757.5652173913040000	767.3913043478261200	702.0000000000000000	1.0000000000000000	1368115422.0000000000000000	678.0000000000000000	471.0000000000000000
3751.0000000000000000	765.2285714285714000	703.0000000000000000	1.0000000000000000	1368115422.0000000000000000	698.0000000000000000	423.0000000000000000
3748.1590909090910000	765.1136363636363700	704.0000000000000000	1.0000000000000000	1368115422.0000000000000000	718.0000000000000000	425.0000000000000000
3745.4307692307693000	765.4923076923076900	705.0000000000000000	1.0000000000000000	1368115422.0000000000000000	738.0000000000000000	482.0000000000000000
3741.7200000000003000	766.6000000000000200	706.0000000000000000	1.0000000000000000	1368115422.0000000000000000	758.0000000000000000	412.0000000000000000
3738.2207792207791000	768.6363636363636300	707.0000000000000000	1.0000000000000000	1368115422.0000000000000000	778.0000000000000000	474.0000000000000000
3733.8555555555558000	771.6555555555555700	708.0000000000000000	1.0000000000000000	1368115422.0000000000000000	798.0000000000000000	421.0000000000000000
3730.0510204081634000	775.5612244897959000	709.0000000000000000	1.0000000000000000	1368115422.0000000000000000	818.0000000000000000	453.0000000000000000
3725.5494505494507000	779.5604395604395900	710.0000000000000000	1.0000000000000000	1368115422.0000000000000000	838.0000000000000000	485.0000000000000000
3721.0543478260870000	785.0000000000000000	711.0000000000000000	1.0000000000000000	1368115422.0000000000000000	858.0000000000000000	412.0000000000000000
3716.0625000000000000	791.1458333333333700	712.0000000000000000	1.0000000000000000	1368115422.0000000000000000	878.0000000000000000	443.0000000000000000
3711.2058823529414000	798.0098039215686200	713.0000000000000000	1.0000000000000000	1368115422.0000000000000000	898.0000000000000000	408.0000000000000000
3705.8750000000000000	804.2708333333333700	714.0000000000000000	1.0000000000000000	1368115422.0000000000000000	918.0000000000000000	417.0000000000000000
3700.3846153846152000	810.6153846153846400	715.0000000000000000	1.0000000000000000	1368115422.0000000000000000	938.0000000000000000	478.0000000000000000
3694.5619047619048000	817.1047619047618600	716.0000000000000000	1.0000000000000000	1368115422.0000000000000000	958.0000000000000000	422.0000000000000000
3689.0625000000000000	824.2083333333333700	717.0000000000000000	1.0000000000000000	1368115422.0000000000000000	978.0000000000000000	453.0000000000000000
3683.2523364485978000	831.7383177570093300	718.0000000000000000	1.0000000000000000	1368115422.0000000000000000	998.0000000000000000	436.0000000000000000
3676.7079646017701000	839.6017699115044500	719.0000000000000000	1.0000000000000000	1368115423.0000000000000000	18.0000000000000000	467.0000000000000000
3670.1101694915251000	848.0508474576271300	720.0000000000000000	1.0000000000000000	1368115423.0000000000000000	38.0000000000000000	400.0000000000000000
3662.8086956521738000	856.0521739130434800	721.0000000000000000	1.0000000000000000	1368115423.0000000000000000	58.0000000000000000	617.0000000000000000
3655.6888888888889000	858.3999999999999800	722.0000000000000000	1.0000000000000000	1368115423.0000000000000000	78.0000000000000000	473.0000000000000000
3649.4096385542171000	856.7108433734939600	723.0000000000000000	1.0000000000000000	1368115423.0000000000000000	98.0000000000000000	442.0000000000000000
3644.0506329113923000	856.5443037974683900	724.0000000000000000	1.0000000000000000	1368115423.0000000000000000	118.0000000000000000	456.0000000000000000
3638.2207792207791000	855.9350649350649300	725.0000000000000000	1.0000000000000000	1368115423.0000000000000000	138.0000000000000000	424.0000000000000000
3632.0113636363640000	856.9431818181818700	726.0000000000000000	1.0000000000000000	1368115423.0000000000000000	158.0000000000000000	407.0000000000000000
3624.8703703703704000	859.1296296296296800	727.0000000000000000	1.0000000000000000	1368115423.0000000000000000	178.0000000000000000	452.0000000000000000
3616.4545454545455000	862.4181818181817800	728.0000000000000000	1.0000000000000000	1368115423.0000000000000000	198.0000000000000000	489.0000000000000000
3607.2975206611573000	866.6694214876033600	729.0000000000000000	1.0000000000000000	1368115423.0000000000000000	218.0000000000000000	480.0000000000000000
3597.1475409836066000	872.2295081967213300	730.0000000000000000	1.0000000000000000	1368115423.0000000000000000	238.0000000000000000	486.0000000000000000
3587.2196969696970000	878.7196969696970000	731.0000000000000000	1.0000000000000000	1368115423.0000000000000000	258.0000000000000000	420.0000000000000000
3576.6511627906975000	885.5736434108527000	732.0000000000000000	1.0000000000000000	1368115423.0000000000000000	278.0000000000000000	440.0000000000000000
3566.9230769230771000	892.8205128205128200	733.0000000000000000	1.0000000000000000	1368115423.0000000000000000	298.0000000000000000	413.0000000000000000
3552.7714285714283000	899.9285714285714400	734.0000000000000000	1.0000000000000000	1368115423.0000000000000000	318.0000000000000000	411.0000000000000000
3544.8080000000000000	909.5359999999999400	735.0000000000000000	1.0000000000000000	1368115423.0000000000000000	338.0000000000000000	449.0000000000000000
3534.4146341463415000	918.8780487804878000	736.0000000000000000	1.0000000000000000	1368115423.0000000000000000	358.0000000000000000	428.0000000000000000
3524.4453781512602000	928.6890756302520900	737.0000000000000000	1.0000000000000000	1368115423.0000000000000000	378.0000000000000000	413.0000000000000000
3513.0454545454545000	938.7272727272727500	738.0000000000000000	1.0000000000000000	1368115423.0000000000000000	398.0000000000000000	448.0000000000000000
3500.8444444444444000	948.7777777777778300	739.0000000000000000	1.0000000000000000	1368115423.0000000000000000	418.0000000000000000	441.0000000000000000
3489.6904761904761000	960.1190476190475900	740.0000000000000000	1.0000000000000000	1368115423.0000000000000000	438.0000000000000000	448.0000000000000000
3478.5957446808511000	971.8297872340425600	741.0000000000000000	1.0000000000000000	1368115423.0000000000000000	458.0000000000000000	591.0000000000000000
3467.3076923076924000	983.7115384615384500	742.0000000000000000	1.0000000000000000	1368115423.0000000000000000	478.0000000000000000	445.0000000000000000
3456.3015873015875000	995.8571428571428900	743.0000000000000000	1.0000000000000000	1368115423.0000000000000000	498.0000000000000000	457.0000000000000000
3445.8888888888887000	1008.6388888888889000	744.0000000000000000	1.0000000000000000	1368115423.0000000000000000	518.0000000000000000	435.0000000000000000
3433.4166666666670000	1021.1666666666666000	746.0000000000000000	1.0000000000000000	1368115423.0000000000000000	538.0000000000000000	512.0000000000000000
3407.5384615384614000	1048.4615384615386000	747.0000000000000000	1.0000000000000000	1368115423.0000000000000000	578.0000000000000000	423.0000000000000000
3398.0185185185182000	1064.0000000000000000	748.0000000000000000	1.0000000000000000	1368115423.0000000000000000	598.0000000000000000	428.0000000000000000
3386.5079365079364000	1078.5238095238096000	749.0000000000000000	1.0000000000000000	1368115423.0000000000000000	618.0000000000000000	412.0000000000000000
3374.7222222222222000	1092.2592592592594000	750.0000000000000000	1.0000000000000000	1368115423.0000000000000000	638.0000000000000000	509.0000000000000000
3362.0192307692305000	1105.6730769230769000	751.0000000000000000	1.0000000000000000	1368115423.0000000000000000	658.0000000000000000	454.0000000000000000
3350.2444444444445000	1119.1111111111111000	752.0000000000000000	1.0000000000000000	1368115423.0000000000000000	678.0000000000000000	455.0000000000000000
3338.9782608695650000	1133.7608695652175000	753.0000000000000000	1.0000000000000000	1368115423.0000000000000000	698.0000000000000000	472.0000000000000000
3327.4000000000001000	1148.2000000000000000	754.0000000000000000	1.0000000000000000	1368115423.0000000000000000	718.0000000000000000	416.0000000000000000
3315.8636363636360000	1162.5454545454545000	755.0000000000000000	1.0000000000000000	1368115423.0000000000000000	738.0000000000000000	428.0000000000000000
3304.8333333333330000	1176.3750000000000000	756.0000000000000000	1.0000000000000000	1368115423.0000000000000000	758.0000000000000000	445.0000000000000000
3292.5882352941176000	1189.0882352941176000	757.0000000000000000	1.0000000000000000	1368115423.0000000000000000	778.0000000000000000	505.0000000000000000
3281.0000000000000000	1201.2000000000000000	758.0000000000000000	1.0000000000000000	1368115423.0000000000000000	798.0000000000000000	446.0000000000000000
3270.0689655172414000	1215.6379310344828000	759.0000000000000000	1.0000000000000000	1368115423.0000000000000000	818.0000000000000000	454.0000000000000000
3261.5070422535209000	1230.7464788732395000	760.0000000000000000	1.0000000000000000	1368115423.0000000000000000	838.0000000000000000	427.0000000000000000
3249.4652777777778000	1245.6250000000000000	761.0000000000000000	1.0000000000000000	1368115423.0000000000000000	858.0000000000000000	446.0000000000000000
3238.3873239436621000	1261.8028169014085000	762.0000000000000000	1.0000000000000000	1368115423.0000000000000000	878.0000000000000000	438.0000000000000000
3227.3175675675675000	1278.8783783783783000	763.0000000000000000	1.0000000000000000	1368115423.0000000000000000	898.0000000000000000	442.0000000000000000
3216.5633802816901000	1296.0633802816901000	764.0000000000000000	1.0000000000000000	1368115423.0000000000000000	918.0000000000000000	446.0000000000000000
3204.7685950413224000	1313.5371900826447000	765.0000000000000000	1.0000000000000000	1368115423.0000000000000000	938.0000000000000000	433.0000000000000000
3193.6972477064219000	1331.6697247706422000	766.0000000000000000	1.0000000000000000	1368115423.0000000000000000	958.0000000000000000	544.0000000000000000
3181.5140186915887000	1349.1214953271028000	767.0000000000000000	1.0000000000000000	1368115423.0000000000000000	978.0000000000000000	444.0000000000000000
3169.4528301886794000	1366.2452830188679000	768.0000000000000000	1.0000000000000000	1368115423.0000000000000000	998.0000000000000000	445.0000000000000000
3156.9908256880735000	1383.2935779816514000	769.0000000000000000	1.0000000000000000	1368115424.0000000000000000	18.0000000000000000	421.0000000000000000
3145.1367521367520000	1401.1794871794871000	770.0000000000000000	1.0000000000000000	1368115424.0000000000000000	38.0000000000000000	451.0000000000000000
3133.4051724137930000	1419.3275862068965000	771.0000000000000000	1.0000000000000000	1368115424.0000000000000000	58.0000000000000000	447.0000000000000000
3121.5862068965516000	1437.4396551724137000	772.0000000000000000	1.0000000000000000	1368115424.0000000000000000	78.0000000000000000	406.0000000000000000
3109.3181818181820000	1455.0454545454545000	773.0000000000000000	1.0000000000000000	1368115424.0000000000000000	98.0000000000000000	447.0000000000000000
3097.5514018691588000	1472.4112149532709000	774.0000000000000000	1.0000000000000000	1368115424.0000000000000000	118.0000000000000000	425.0000000000000000
3085.6363636363640000	1490.1090909090908000	775.0000000000000000	1.0000000000000000	1368115424.0000000000000000	138.0000000000000000	437.0000000000000000
3074.4761904761904000	1508.2190476190476000	776.0000000000000000	1.0000000000000000	1368115424.0000000000000000	158.0000000000000000	440.0000000000000000
3063.3304347826088000	1527.0782608695652000	777.0000000000000000	1.0000000000000000	1368115424.0000000000000000	178.0000000000000000	442.0000000000000000
3052.2033898305085000	1546.3644067796611000	778.0000000000000000	1.0000000000000000	1368115424.0000000000000000	198.0000000000000000	451.0000000000000000
3040.7757009345796000	1565.8598130841121000	779.0000000000000000	1.0000000000000000	1368115424.0000000000000000	218.0000000000000000	449.0000000000000000
3029.4018691588785000	1585.0747663551401000	780.0000000000000000	1.0000000000000000	1368115424.0000000000000000	238.0000000000000000	444.0000000000000000
3016.9423076923076000	1603.8365384615386000	781.0000000000000000	1.0000000000000000	1368115424.0000000000000000	258.0000000000000000	423.0000000000000000
3005.2788461538462000	1621.9807692307693000	782.0000000000000000	1.0000000000000000	1368115424.0000000000000000	278.0000000000000000	472.0000000000000000
2992.6058394160582000	1639.9708029197079000	783.0000000000000000	1.0000000000000000	1368115424.0000000000000000	298.0000000000000000	454.0000000000000000
2980.4224137931033000	1657.0689655172414000	784.0000000000000000	1.0000000000000000	1368115424.0000000000000000	318.0000000000000000	476.0000000000000000
2968.0222222222224000	1674.2370370370370000	785.0000000000000000	1.0000000000000000	1368115424.0000000000000000	338.0000000000000000	467.0000000000000000
2956.0341880341880000	1691.2735042735044000	786.0000000000000000	1.0000000000000000	1368115424.0000000000000000	358.0000000000000000	458.0000000000000000
2944.2816901408451000	1709.3661971830986000	787.0000000000000000	1.0000000000000000	1368115424.0000000000000000	378.0000000000000000	461.0000000000000000
2932.8873239436621000	1728.3380281690140000	788.0000000000000000	1.0000000000000000	1368115424.0000000000000000	398.0000000000000000	474.0000000000000000
2129.0675675675675000	320.2972972972972900	3831.0000000000000000	8.0000000000000000	1368115485.0000000000000000	259.0000000000000000	913.0000000000000000
2135.0882352941176000	344.0955882352941400	3832.0000000000000000	8.0000000000000000	1368115485.0000000000000000	279.0000000000000000	896.0000000000000000
2141.0519480519479000	365.9220779220779000	3833.0000000000000000	8.0000000000000000	1368115485.0000000000000000	299.0000000000000000	859.0000000000000000
2147.1736526946106000	388.7305389221556900	3834.0000000000000000	8.0000000000000000	1368115485.0000000000000000	319.0000000000000000	904.0000000000000000
2154.4216216216219000	412.3999999999999800	3835.0000000000000000	8.0000000000000000	1368115485.0000000000000000	339.0000000000000000	829.0000000000000000
2163.8415300546449000	437.2950819672130900	3836.0000000000000000	8.0000000000000000	1368115485.0000000000000000	359.0000000000000000	905.0000000000000000
2173.6122448979590000	463.1428571428571700	3837.0000000000000000	8.0000000000000000	1368115485.0000000000000000	379.0000000000000000	904.0000000000000000
2184.9909502262444000	488.5972850678733200	3838.0000000000000000	8.0000000000000000	1368115485.0000000000000000	399.0000000000000000	850.0000000000000000
2198.1712962962965000	513.6203703703703200	3839.0000000000000000	8.0000000000000000	1368115485.0000000000000000	419.0000000000000000	840.0000000000000000
2212.2238095238095000	537.8333333333333700	3840.0000000000000000	8.0000000000000000	1368115485.0000000000000000	439.0000000000000000	851.0000000000000000
2227.2533936651585000	563.2986425339366900	3841.0000000000000000	8.0000000000000000	1368115485.0000000000000000	459.0000000000000000	872.0000000000000000
2242.2479674796750000	588.8252032520325700	3842.0000000000000000	8.0000000000000000	1368115485.0000000000000000	479.0000000000000000	850.0000000000000000
2258.2510638297872000	615.2553191489362200	3843.0000000000000000	8.0000000000000000	1368115485.0000000000000000	499.0000000000000000	822.0000000000000000
2273.7958333333331000	643.5958333333333000	3844.0000000000000000	8.0000000000000000	1368115485.0000000000000000	519.0000000000000000	914.0000000000000000
2289.9610894941634000	670.9766536964980300	3845.0000000000000000	8.0000000000000000	1368115485.0000000000000000	539.0000000000000000	859.0000000000000000
2304.7170542635658000	694.8759689922480900	3846.0000000000000000	8.0000000000000000	1368115485.0000000000000000	559.0000000000000000	828.0000000000000000
2313.7376237623762000	706.5495049504950200	3847.0000000000000000	8.0000000000000000	1368115485.0000000000000000	579.0000000000000000	901.0000000000000000
2322.1931818181820000	703.9659090909091200	3848.0000000000000000	8.0000000000000000	1368115485.0000000000000000	599.0000000000000000	865.0000000000000000
2326.7904761904761000	702.5428571428570900	3849.0000000000000000	8.0000000000000000	1368115485.0000000000000000	619.0000000000000000	902.0000000000000000
2333.7083333333335000	706.3333333333333700	3850.0000000000000000	8.0000000000000000	1368115485.0000000000000000	639.0000000000000000	909.0000000000000000
2341.3228346456694000	707.7716535433071400	3851.0000000000000000	8.0000000000000000	1368115485.0000000000000000	659.0000000000000000	856.0000000000000000
2348.8533333333335000	709.6066666666666800	3852.0000000000000000	8.0000000000000000	1368115485.0000000000000000	679.0000000000000000	906.0000000000000000
2355.9150326797385000	714.3856209150326300	3853.0000000000000000	8.0000000000000000	1368115485.0000000000000000	699.0000000000000000	864.0000000000000000
2362.5655172413794000	719.7034482758621200	3854.0000000000000000	8.0000000000000000	1368115485.0000000000000000	719.0000000000000000	907.0000000000000000
2369.9943820224717000	724.8033707865168900	3855.0000000000000000	8.0000000000000000	1368115485.0000000000000000	739.0000000000000000	905.0000000000000000
2375.1474358974360000	729.8717948717949200	3856.0000000000000000	8.0000000000000000	1368115485.0000000000000000	759.0000000000000000	828.0000000000000000
2377.7066666666665000	735.1666666666666300	3857.0000000000000000	8.0000000000000000	1368115485.0000000000000000	779.0000000000000000	887.0000000000000000
2380.2977528089887000	741.3595505617977300	3858.0000000000000000	8.0000000000000000	1368115485.0000000000000000	799.0000000000000000	826.0000000000000000
2381.5631067961167000	749.2815533980582400	3859.0000000000000000	8.0000000000000000	1368115485.0000000000000000	819.0000000000000000	862.0000000000000000
2382.5178571428573000	758.8630952380951800	3860.0000000000000000	8.0000000000000000	1368115485.0000000000000000	839.0000000000000000	932.0000000000000000
2380.0769230769229000	795.5961538461538100	3863.0000000000000000	8.0000000000000000	1368115485.0000000000000000	899.0000000000000000	845.0000000000000000
2375.5833333333335000	786.1666666666666300	4152.0000000000000000	8.0000000000000000	1368115485.0000000000000000	919.0000000000000000	838.0000000000000000
2374.8214285714284000	800.2142857142856700	4153.0000000000000000	8.0000000000000000	1368115491.0000000000000000	699.0000000000000000	999.0000000000000000
2381.6666666666665000	805.7666666666666500	4154.0000000000000000	8.0000000000000000	1368115491.0000000000000000	720.0000000000000000	48.0000000000000000
2388.8695652173915000	811.0000000000000000	4155.0000000000000000	8.0000000000000000	1368115491.0000000000000000	740.0000000000000000	16.0000000000000000
2386.5000000000000000	805.5454545454545000	4156.0000000000000000	8.0000000000000000	1368115491.0000000000000000	760.0000000000000000	6.0000000000000000
2384.8333333333335000	801.1944444444444600	4157.0000000000000000	8.0000000000000000	1368115491.0000000000000000	780.0000000000000000	43.0000000000000000
2409.8235294117649000	806.6470588235293900	4163.0000000000000000	8.0000000000000000	1368115491.0000000000000000	899.0000000000000000	982.0000000000000000
2418.4705882352941000	810.0000000000000000	4164.0000000000000000	8.0000000000000000	1368115491.0000000000000000	920.0000000000000000	35.0000000000000000
2422.6296296296296000	813.6296296296296800	4165.0000000000000000	8.0000000000000000	1368115491.0000000000000000	939.0000000000000000	995.0000000000000000
2428.7954545454545000	816.6590909090908800	4166.0000000000000000	8.0000000000000000	1368115491.0000000000000000	959.0000000000000000	990.0000000000000000
2429.3181818181820000	812.6363636363636300	4167.0000000000000000	8.0000000000000000	1368115491.0000000000000000	979.0000000000000000	980.0000000000000000
2446.9038461538462000	820.2884615384615500	4173.0000000000000000	8.0000000000000000	1368115492.0000000000000000	99.0000000000000000	966.0000000000000000
2449.7941176470590000	824.8235294117647500	4174.0000000000000000	8.0000000000000000	1368115492.0000000000000000	120.0000000000000000	26.0000000000000000
2451.4642857142858000	831.1190476190475900	4175.0000000000000000	8.0000000000000000	1368115492.0000000000000000	140.0000000000000000	35.0000000000000000
2456.7368421052633000	835.5263157894736400	4176.0000000000000000	8.0000000000000000	1368115492.0000000000000000	159.0000000000000000	986.0000000000000000
2456.1071428571427000	828.0119047619048200	4177.0000000000000000	8.0000000000000000	1368115492.0000000000000000	180.0000000000000000	10.0000000000000000
2455.7384615384617000	823.4307692307692200	4178.0000000000000000	8.0000000000000000	1368115492.0000000000000000	199.0000000000000000	986.0000000000000000
2459.5625000000000000	821.6875000000000000	4179.0000000000000000	8.0000000000000000	1368115492.0000000000000000	220.0000000000000000	34.0000000000000000
2470.7045454545455000	828.2272727272727500	4183.0000000000000000	8.0000000000000000	1368115492.0000000000000000	300.0000000000000000	188.0000000000000000
2473.7874999999999000	833.1000000000000200	4184.0000000000000000	8.0000000000000000	1368115492.0000000000000000	320.0000000000000000	15.0000000000000000
2479.3917525773195000	838.0206185567010400	4185.0000000000000000	8.0000000000000000	1368115492.0000000000000000	340.0000000000000000	6.0000000000000000
2483.7238095238095000	843.7428571428571300	4186.0000000000000000	8.0000000000000000	1368115492.0000000000000000	360.0000000000000000	44.0000000000000000
2490.9741379310344000	850.2068965517241800	4187.0000000000000000	8.0000000000000000	1368115492.0000000000000000	380.0000000000000000	27.0000000000000000
2498.7399999999998000	851.3200000000000500	4188.0000000000000000	8.0000000000000000	1368115492.0000000000000000	400.0000000000000000	35.0000000000000000
2495.4786324786323000	843.1965811965811800	4189.0000000000000000	8.0000000000000000	1368115492.0000000000000000	419.0000000000000000	995.0000000000000000
2498.3303571428573000	836.6964285714285600	4190.0000000000000000	8.0000000000000000	1368115492.0000000000000000	439.0000000000000000	979.0000000000000000
2500.7553191489360000	832.0212765957446700	4191.0000000000000000	8.0000000000000000	1368115492.0000000000000000	460.0000000000000000	3.0000000000000000
2505.4492753623190000	829.8115942028985000	4192.0000000000000000	8.0000000000000000	1368115492.0000000000000000	480.0000000000000000	25.0000000000000000
2505.1153846153848000	827.1923076923077400	4196.0000000000000000	8.0000000000000000	1368115492.0000000000000000	500.0000000000000000	30.0000000000000000
2502.0597014925374000	833.0298507462686100	4197.0000000000000000	8.0000000000000000	1368115492.0000000000000000	580.0000000000000000	56.0000000000000000
2501.1914893617022000	835.9574468085106700	4198.0000000000000000	8.0000000000000000	1368115492.0000000000000000	599.0000000000000000	997.0000000000000000
2502.5575221238937000	827.6017699115044500	4200.0000000000000000	8.0000000000000000	1368115492.0000000000000000	639.0000000000000000	994.0000000000000000
2502.5980392156862000	821.4901960784313800	4201.0000000000000000	8.0000000000000000	1368115492.0000000000000000	660.0000000000000000	0.0000000000000000
2503.8285714285712000	815.6095238095238100	4202.0000000000000000	8.0000000000000000	1368115492.0000000000000000	680.0000000000000000	17.0000000000000000
2505.3604651162791000	810.9651162790697800	4203.0000000000000000	8.0000000000000000	1368115492.0000000000000000	700.0000000000000000	5.0000000000000000
2500.0000000000000000	805.5000000000000000	4204.0000000000000000	8.0000000000000000	1368115492.0000000000000000	720.0000000000000000	58.0000000000000000
2501.0000000000000000	810.7659574468085600	4208.0000000000000000	8.0000000000000000	1368115492.0000000000000000	799.0000000000000000	998.0000000000000000
2499.9107142857142000	813.7142857142856700	4209.0000000000000000	8.0000000000000000	1368115492.0000000000000000	819.0000000000000000	977.0000000000000000
2496.2307692307691000	816.7435897435897200	4210.0000000000000000	8.0000000000000000	1368115492.0000000000000000	839.0000000000000000	998.0000000000000000
2491.7375000000002000	819.1000000000000200	4211.0000000000000000	8.0000000000000000	1368115492.0000000000000000	859.0000000000000000	988.0000000000000000
2484.4722222222222000	813.4444444444444600	4212.0000000000000000	8.0000000000000000	1368115492.0000000000000000	880.0000000000000000	86.0000000000000000
2483.1666666666665000	810.2083333333333700	4213.0000000000000000	8.0000000000000000	1368115492.0000000000000000	900.0000000000000000	95.0000000000000000
2476.1454545454544000	806.8545454545454700	4214.0000000000000000	8.0000000000000000	1368115492.0000000000000000	920.0000000000000000	6.0000000000000000
2467.9729729729729000	804.7567567567567700	4215.0000000000000000	8.0000000000000000	1368115492.0000000000000000	940.0000000000000000	69.0000000000000000
2461.6551724137930000	805.6551724137931400	4216.0000000000000000	8.0000000000000000	1368115492.0000000000000000	960.0000000000000000	7.0000000000000000
2455.7802197802198000	808.8791208791209300	4217.0000000000000000	8.0000000000000000	1368115492.0000000000000000	980.0000000000000000	8.0000000000000000
2448.8311688311687000	812.3766233766233400	4218.0000000000000000	8.0000000000000000	1368115492.0000000000000000	999.0000000000000000	982.0000000000000000
2441.7333333333336000	815.4555555555555200	4219.0000000000000000	8.0000000000000000	1368115493.0000000000000000	19.0000000000000000	983.0000000000000000
2423.8478260869565000	810.8695652173912500	4224.0000000000000000	8.0000000000000000	1368115493.0000000000000000	120.0000000000000000	70.0000000000000000
2420.7600000000002000	814.1333333333333300	4225.0000000000000000	8.0000000000000000	1368115493.0000000000000000	140.0000000000000000	38.0000000000000000
2415.5000000000000000	818.2954545454545000	4226.0000000000000000	8.0000000000000000	1368115493.0000000000000000	160.0000000000000000	110.0000000000000000
2410.6506024096384000	821.2409638554216800	4227.0000000000000000	8.0000000000000000	1368115493.0000000000000000	180.0000000000000000	2.0000000000000000
2408.4102564102564000	816.7435897435897200	4229.0000000000000000	8.0000000000000000	1368115493.0000000000000000	200.0000000000000000	50.0000000000000000
2396.7045454545455000	816.7500000000000000	4231.0000000000000000	8.0000000000000000	1368115493.0000000000000000	260.0000000000000000	21.0000000000000000
2391.4727272727273000	817.8363636363636700	4232.0000000000000000	8.0000000000000000	1368115493.0000000000000000	280.0000000000000000	27.0000000000000000
2386.7435897435898000	821.0384615384615500	4233.0000000000000000	8.0000000000000000	1368115493.0000000000000000	300.0000000000000000	44.0000000000000000
2379.8750000000000000	824.3181818181818700	4234.0000000000000000	8.0000000000000000	1368115493.0000000000000000	320.0000000000000000	37.0000000000000000
2374.5000000000000000	829.2844827586207000	4235.0000000000000000	8.0000000000000000	1368115493.0000000000000000	340.0000000000000000	24.0000000000000000
2368.4062500000000000	829.4062500000000000	4236.0000000000000000	8.0000000000000000	1368115493.0000000000000000	360.0000000000000000	35.0000000000000000
2368.0000000000000000	825.5161290322580500	4237.0000000000000000	8.0000000000000000	1368115493.0000000000000000	380.0000000000000000	32.0000000000000000
2357.9714285714285000	827.7714285714286000	4241.0000000000000000	8.0000000000000000	1368115493.0000000000000000	460.0000000000000000	34.0000000000000000
2355.5757575757575000	830.5151515151515000	4242.0000000000000000	8.0000000000000000	1368115493.0000000000000000	480.0000000000000000	34.0000000000000000
2353.4659090909090000	834.9431818181818700	4243.0000000000000000	8.0000000000000000	1368115493.0000000000000000	500.0000000000000000	25.0000000000000000
2352.3478260869565000	840.4456521739130000	4244.0000000000000000	8.0000000000000000	1368115493.0000000000000000	520.0000000000000000	29.0000000000000000
2351.2682926829266000	835.2195121951219800	4245.0000000000000000	8.0000000000000000	1368115493.0000000000000000	539.0000000000000000	998.0000000000000000
2353.5000000000000000	831.8586956521738800	4246.0000000000000000	8.0000000000000000	1368115493.0000000000000000	560.0000000000000000	87.0000000000000000
2353.5208333333335000	828.6250000000000000	4247.0000000000000000	8.0000000000000000	1368115493.0000000000000000	579.0000000000000000	997.0000000000000000
2343.4285714285716000	828.6428571428571100	4249.0000000000000000	8.0000000000000000	1368115493.0000000000000000	620.0000000000000000	34.0000000000000000
2345.4499999999998000	832.1499999999999800	4250.0000000000000000	8.0000000000000000	1368115493.0000000000000000	640.0000000000000000	28.0000000000000000
2343.0166666666664000	834.7500000000000000	4251.0000000000000000	8.0000000000000000	1368115493.0000000000000000	660.0000000000000000	30.0000000000000000
2341.6376811594205000	838.4057971014492500	4252.0000000000000000	8.0000000000000000	1368115493.0000000000000000	680.0000000000000000	34.0000000000000000
2339.2328767123290000	842.1643835616438300	4253.0000000000000000	8.0000000000000000	1368115493.0000000000000000	700.0000000000000000	25.0000000000000000
2336.6588235294116000	846.6000000000000200	4254.0000000000000000	8.0000000000000000	1368115493.0000000000000000	720.0000000000000000	8.0000000000000000
2334.7254901960787000	851.6764705882352500	4255.0000000000000000	8.0000000000000000	1368115493.0000000000000000	740.0000000000000000	97.0000000000000000
2332.1900000000001000	857.4400000000000500	4256.0000000000000000	8.0000000000000000	1368115493.0000000000000000	760.0000000000000000	59.0000000000000000
2330.0462962962965000	863.5833333333333700	4257.0000000000000000	8.0000000000000000	1368115493.0000000000000000	780.0000000000000000	33.0000000000000000
2326.9000000000001000	858.2000000000000500	4258.0000000000000000	8.0000000000000000	1368115493.0000000000000000	800.0000000000000000	38.0000000000000000
2328.0985915492956000	849.5422535211267800	4259.0000000000000000	8.0000000000000000	1368115493.0000000000000000	820.0000000000000000	49.0000000000000000
2326.9649122807018000	840.5701754385964900	4260.0000000000000000	8.0000000000000000	1368115493.0000000000000000	840.0000000000000000	40.0000000000000000
2324.3296703296701000	833.4835164835165000	4261.0000000000000000	8.0000000000000000	1368115493.0000000000000000	860.0000000000000000	29.0000000000000000
2322.2666666666664000	828.5733333333333800	4262.0000000000000000	8.0000000000000000	1368115493.0000000000000000	880.0000000000000000	42.0000000000000000
2317.1538461538462000	825.0769230769230900	4263.0000000000000000	8.0000000000000000	1368115493.0000000000000000	900.0000000000000000	28.0000000000000000
2306.6666666666665000	825.0476190476190400	4265.0000000000000000	8.0000000000000000	1368115493.0000000000000000	940.0000000000000000	44.0000000000000000
2303.2571428571428000	826.3714285714286200	4266.0000000000000000	8.0000000000000000	1368115493.0000000000000000	960.0000000000000000	33.0000000000000000
2298.9375000000000000	828.4375000000000000	4267.0000000000000000	8.0000000000000000	1368115493.0000000000000000	980.0000000000000000	106.0000000000000000
2295.1666666666665000	831.0740740740740200	4268.0000000000000000	8.0000000000000000	1368115494.0000000000000000	0.0000000000000000	28.0000000000000000
2290.0500000000002000	833.7999999999999500	4269.0000000000000000	8.0000000000000000	1368115494.0000000000000000	20.0000000000000000	41.0000000000000000
2284.6349206349205000	836.7142857142856700	4270.0000000000000000	8.0000000000000000	1368115494.0000000000000000	40.0000000000000000	18.0000000000000000
2279.1756756756758000	839.9054054054054200	4271.0000000000000000	8.0000000000000000	1368115494.0000000000000000	60.0000000000000000	17.0000000000000000
2274.7536231884060000	843.9420289855072500	4272.0000000000000000	8.0000000000000000	1368115494.0000000000000000	80.0000000000000000	11.0000000000000000
2270.1494252873563000	848.6436781609195400	4273.0000000000000000	8.0000000000000000	1368115494.0000000000000000	100.0000000000000000	22.0000000000000000
2264.7125000000001000	853.7374999999999500	4274.0000000000000000	8.0000000000000000	1368115494.0000000000000000	120.0000000000000000	19.0000000000000000
2265.4054054054054000	850.4594594594594800	4276.0000000000000000	8.0000000000000000	1368115494.0000000000000000	160.0000000000000000	30.0000000000000000
2268.4727272727273000	847.6909090909091400	4277.0000000000000000	8.0000000000000000	1368115494.0000000000000000	180.0000000000000000	38.0000000000000000
2271.4027777777778000	842.5833333333333700	4278.0000000000000000	8.0000000000000000	1368115494.0000000000000000	200.0000000000000000	63.0000000000000000
2274.7936507936506000	838.7619047619048200	4279.0000000000000000	8.0000000000000000	1368115494.0000000000000000	220.0000000000000000	50.0000000000000000
2277.0638297872342000	835.2553191489362200	4280.0000000000000000	8.0000000000000000	1368115494.0000000000000000	240.0000000000000000	25.0000000000000000
2280.8372093023254000	833.3720930232558400	4281.0000000000000000	8.0000000000000000	1368115494.0000000000000000	260.0000000000000000	36.0000000000000000
2283.8636363636365000	832.0000000000000000	4282.0000000000000000	8.0000000000000000	1368115494.0000000000000000	280.0000000000000000	29.0000000000000000
2290.4893617021276000	839.3617021276595600	4285.0000000000000000	8.0000000000000000	1368115494.0000000000000000	340.0000000000000000	41.0000000000000000
2292.9629629629630000	843.1481481481481500	4286.0000000000000000	8.0000000000000000	1368115494.0000000000000000	360.0000000000000000	77.0000000000000000
2294.6999999999998000	834.6124999999999500	4287.0000000000000000	8.0000000000000000	1368115494.0000000000000000	380.0000000000000000	18.0000000000000000
2298.7395833333335000	827.1458333333333700	4288.0000000000000000	8.0000000000000000	1368115494.0000000000000000	400.0000000000000000	59.0000000000000000
2303.8588235294119000	820.3411764705882700	4289.0000000000000000	8.0000000000000000	1368115494.0000000000000000	420.0000000000000000	23.0000000000000000
2310.0327868852460000	816.4426229508196700	4290.0000000000000000	8.0000000000000000	1368115494.0000000000000000	440.0000000000000000	33.0000000000000000
2318.0625000000000000	815.5625000000000000	4296.0000000000000000	8.0000000000000000	1368115494.0000000000000000	460.0000000000000000	60.0000000000000000
2319.8125000000000000	822.6875000000000000	4297.0000000000000000	8.0000000000000000	1368115494.0000000000000000	580.0000000000000000	59.0000000000000000
2319.7500000000000000	817.6527777777778300	4299.0000000000000000	8.0000000000000000	1368115494.0000000000000000	620.0000000000000000	101.0000000000000000
2318.3437500000000000	811.1093750000000000	4300.0000000000000000	8.0000000000000000	1368115494.0000000000000000	640.0000000000000000	34.0000000000000000
2317.5636363636363000	802.8909090909090800	4301.0000000000000000	8.0000000000000000	1368115494.0000000000000000	660.0000000000000000	67.0000000000000000
2317.2173913043480000	793.3043478260870000	4303.0000000000000000	8.0000000000000000	1368115494.0000000000000000	680.0000000000000000	60.0000000000000000
2336.2954545454545000	763.1136363636363700	4306.0000000000000000	8.0000000000000000	1368115494.0000000000000000	760.0000000000000000	77.0000000000000000
2336.6308411214955000	758.4345794392523900	4307.0000000000000000	8.0000000000000000	1368115494.0000000000000000	780.0000000000000000	53.0000000000000000
2337.7655502392345000	751.4306220095693300	4308.0000000000000000	8.0000000000000000	1368115494.0000000000000000	800.0000000000000000	51.0000000000000000
2336.8058252427186000	744.1116504854369400	4309.0000000000000000	8.0000000000000000	1368115494.0000000000000000	820.0000000000000000	53.0000000000000000
2334.1350000000002000	736.7849999999999700	4310.0000000000000000	8.0000000000000000	1368115494.0000000000000000	840.0000000000000000	73.0000000000000000
2331.5913978494623000	729.7688172043010600	4311.0000000000000000	8.0000000000000000	1368115494.0000000000000000	860.0000000000000000	73.0000000000000000
2328.3513513513512000	722.8540540540540200	4312.0000000000000000	8.0000000000000000	1368115494.0000000000000000	880.0000000000000000	77.0000000000000000
2325.9613259668508000	716.0386740331491600	4313.0000000000000000	8.0000000000000000	1368115494.0000000000000000	900.0000000000000000	68.0000000000000000
2323.0569948186530000	709.4300518134715500	4314.0000000000000000	8.0000000000000000	1368115494.0000000000000000	920.0000000000000000	76.0000000000000000
2319.8260869565220000	703.1576086956521300	4315.0000000000000000	8.0000000000000000	1368115494.0000000000000000	940.0000000000000000	63.0000000000000000
2314.6560509554138000	697.8025477707005800	4316.0000000000000000	8.0000000000000000	1368115494.0000000000000000	960.0000000000000000	73.0000000000000000
2310.1735537190084000	693.6528925619834400	4317.0000000000000000	8.0000000000000000	1368115494.0000000000000000	980.0000000000000000	77.0000000000000000
2305.1960784313724000	690.7254901960784500	4318.0000000000000000	8.0000000000000000	1368115495.0000000000000000	0.0000000000000000	72.0000000000000000
2299.1269841269841000	688.9365079365079500	4319.0000000000000000	8.0000000000000000	1368115495.0000000000000000	20.0000000000000000	70.0000000000000000
2294.2615384615383000	687.7230769230769700	4320.0000000000000000	8.0000000000000000	1368115495.0000000000000000	40.0000000000000000	61.0000000000000000
2291.0357142857142000	688.1190476190475900	4321.0000000000000000	8.0000000000000000	1368115495.0000000000000000	60.0000000000000000	48.0000000000000000
2288.9898989898988000	690.1414141414140900	4322.0000000000000000	8.0000000000000000	1368115495.0000000000000000	80.0000000000000000	58.0000000000000000
2284.6985294117649000	691.7941176470587800	4323.0000000000000000	8.0000000000000000	1368115495.0000000000000000	100.0000000000000000	63.0000000000000000
2280.6026490066224000	694.9337748344370300	4324.0000000000000000	8.0000000000000000	1368115495.0000000000000000	120.0000000000000000	81.0000000000000000
2275.6265822784808000	697.8607594936709100	4325.0000000000000000	8.0000000000000000	1368115495.0000000000000000	140.0000000000000000	81.0000000000000000
2269.5000000000000000	700.8915662650601900	4326.0000000000000000	8.0000000000000000	1368115495.0000000000000000	160.0000000000000000	113.0000000000000000
2263.1964285714284000	704.4583333333333700	4327.0000000000000000	8.0000000000000000	1368115495.0000000000000000	180.0000000000000000	49.0000000000000000
2257.1052631578946000	708.4578947368421500	4328.0000000000000000	8.0000000000000000	1368115495.0000000000000000	200.0000000000000000	76.0000000000000000
2249.5944444444444000	712.1611111111111500	4329.0000000000000000	8.0000000000000000	1368115495.0000000000000000	220.0000000000000000	54.0000000000000000
2242.8200000000002000	717.3600000000000100	4330.0000000000000000	8.0000000000000000	1368115495.0000000000000000	240.0000000000000000	95.0000000000000000
2235.6581632653060000	722.6938775510203600	4331.0000000000000000	8.0000000000000000	1368115495.0000000000000000	260.0000000000000000	89.0000000000000000
2227.5392156862745000	729.0637254901961300	4332.0000000000000000	8.0000000000000000	1368115495.0000000000000000	280.0000000000000000	83.0000000000000000
2219.1454545454544000	735.8500000000000200	4333.0000000000000000	8.0000000000000000	1368115495.0000000000000000	300.0000000000000000	43.0000000000000000
2210.3134328358210000	742.7661691542288100	4334.0000000000000000	8.0000000000000000	1368115495.0000000000000000	320.0000000000000000	60.0000000000000000
2201.6515151515150000	750.1212121212121200	4335.0000000000000000	8.0000000000000000	1368115495.0000000000000000	340.0000000000000000	102.0000000000000000
2193.3523316062174000	758.4922279792746200	4336.0000000000000000	8.0000000000000000	1368115495.0000000000000000	360.0000000000000000	104.0000000000000000
2183.6284153005463000	766.1639344262295000	4337.0000000000000000	8.0000000000000000	1368115495.0000000000000000	380.0000000000000000	102.0000000000000000
2166.6144578313251000	768.5602409638554500	4341.0000000000000000	8.0000000000000000	1368115495.0000000000000000	460.0000000000000000	93.0000000000000000
2167.6747572815534000	760.5631067961164700	4342.0000000000000000	8.0000000000000000	1368115495.0000000000000000	480.0000000000000000	71.0000000000000000
2168.5370370370370000	753.0432098765431900	4343.0000000000000000	8.0000000000000000	1368115495.0000000000000000	500.0000000000000000	51.0000000000000000
2168.2131147540986000	745.5901639344261900	4344.0000000000000000	8.0000000000000000	1368115495.0000000000000000	520.0000000000000000	81.0000000000000000
2167.9005524861877000	737.8342541436463800	4345.0000000000000000	8.0000000000000000	1368115495.0000000000000000	540.0000000000000000	75.0000000000000000
2166.6649746192893000	728.3045685279188300	4346.0000000000000000	8.0000000000000000	1368115495.0000000000000000	560.0000000000000000	58.0000000000000000
2166.5183246073298000	719.3298429319371500	4347.0000000000000000	8.0000000000000000	1368115495.0000000000000000	580.0000000000000000	56.0000000000000000
2164.6342857142859000	710.6228571428571300	4348.0000000000000000	8.0000000000000000	1368115495.0000000000000000	600.0000000000000000	77.0000000000000000
2162.8057142857142000	702.5599999999999500	4349.0000000000000000	8.0000000000000000	1368115495.0000000000000000	620.0000000000000000	60.0000000000000000
2160.0473372781066000	694.3372781065088500	4350.0000000000000000	8.0000000000000000	1368115495.0000000000000000	640.0000000000000000	59.0000000000000000
2156.5855263157896000	685.8157894736841600	4351.0000000000000000	8.0000000000000000	1368115495.0000000000000000	660.0000000000000000	68.0000000000000000
2151.2967741935486000	677.7870967741935100	4352.0000000000000000	8.0000000000000000	1368115495.0000000000000000	680.0000000000000000	74.0000000000000000
2147.2340425531916000	670.3971631205673700	4353.0000000000000000	8.0000000000000000	1368115495.0000000000000000	700.0000000000000000	54.0000000000000000
2142.5066666666667000	663.2000000000000500	4354.0000000000000000	8.0000000000000000	1368115495.0000000000000000	720.0000000000000000	69.0000000000000000
2137.3533333333335000	655.4933333333333400	4355.0000000000000000	8.0000000000000000	1368115495.0000000000000000	740.0000000000000000	89.0000000000000000
2131.2808219178082000	648.2945205479452400	4356.0000000000000000	8.0000000000000000	1368115495.0000000000000000	760.0000000000000000	60.0000000000000000
2125.2014925373132000	641.8358208955223700	4357.0000000000000000	8.0000000000000000	1368115495.0000000000000000	780.0000000000000000	113.0000000000000000
2118.3925233644859000	635.8691588785046600	4358.0000000000000000	8.0000000000000000	1368115495.0000000000000000	800.0000000000000000	60.0000000000000000
2108.5471698113206000	629.2452830188678900	4365.0000000000000000	8.0000000000000000	1368115495.0000000000000000	820.0000000000000000	82.0000000000000000
2103.8472222222222000	724.7222222222221700	4392.0000000000000000	8.0000000000000000	1368115496.0000000000000000	480.0000000000000000	161.0000000000000000
2119.3872832369943000	726.4797687861271200	4393.0000000000000000	8.0000000000000000	1368115496.0000000000000000	500.0000000000000000	152.0000000000000000
2131.1953125000000000	724.8515625000000000	4394.0000000000000000	8.0000000000000000	1368115496.0000000000000000	520.0000000000000000	108.0000000000000000
2141.5954198473282000	723.7251908396946200	4395.0000000000000000	8.0000000000000000	1368115496.0000000000000000	540.0000000000000000	151.0000000000000000
2151.5785123966944000	722.5867768595040800	4396.0000000000000000	8.0000000000000000	1368115496.0000000000000000	560.0000000000000000	86.0000000000000000
2160.8880597014927000	721.2238805970149500	4397.0000000000000000	8.0000000000000000	1368115496.0000000000000000	580.0000000000000000	101.0000000000000000
2169.3333333333335000	717.7209302325580900	4398.0000000000000000	8.0000000000000000	1368115496.0000000000000000	600.0000000000000000	93.0000000000000000
2178.7868852459014000	714.8688524590163500	4399.0000000000000000	8.0000000000000000	1368115496.0000000000000000	620.0000000000000000	92.0000000000000000
2187.4017094017095000	713.0341880341879900	4400.0000000000000000	8.0000000000000000	1368115496.0000000000000000	640.0000000000000000	99.0000000000000000
2196.4956521739132000	712.2173913043478700	4401.0000000000000000	8.0000000000000000	1368115496.0000000000000000	660.0000000000000000	124.0000000000000000
2203.6959999999999000	710.6639999999999900	4402.0000000000000000	8.0000000000000000	1368115496.0000000000000000	680.0000000000000000	166.0000000000000000
2211.9104477611941000	708.5223880597014800	4403.0000000000000000	8.0000000000000000	1368115496.0000000000000000	700.0000000000000000	164.0000000000000000
2220.0367647058824000	707.0661764705882900	4404.0000000000000000	8.0000000000000000	1368115496.0000000000000000	720.0000000000000000	135.0000000000000000
2227.8181818181820000	705.6446280991735900	4405.0000000000000000	8.0000000000000000	1368115496.0000000000000000	740.0000000000000000	162.0000000000000000
2237.2031250000000000	708.1250000000000000	4406.0000000000000000	8.0000000000000000	1368115496.0000000000000000	760.0000000000000000	128.0000000000000000
2242.7249999999999000	713.1000000000000200	4407.0000000000000000	8.0000000000000000	1368115496.0000000000000000	780.0000000000000000	171.0000000000000000
2247.4551282051284000	718.4358974358974600	4408.0000000000000000	8.0000000000000000	1368115496.0000000000000000	800.0000000000000000	177.0000000000000000
2251.2641509433961000	723.7295597484276200	4409.0000000000000000	8.0000000000000000	1368115496.0000000000000000	820.0000000000000000	238.0000000000000000
2255.7068965517242000	729.8448275862068600	4410.0000000000000000	8.0000000000000000	1368115496.0000000000000000	840.0000000000000000	148.0000000000000000
2259.2402234636870000	735.6256983240223200	4411.0000000000000000	8.0000000000000000	1368115496.0000000000000000	860.0000000000000000	145.0000000000000000
2262.7712765957449000	742.7712765957446700	4412.0000000000000000	8.0000000000000000	1368115496.0000000000000000	880.0000000000000000	105.0000000000000000
2268.4717948717948000	749.9282051282051500	4413.0000000000000000	8.0000000000000000	1368115496.0000000000000000	900.0000000000000000	158.0000000000000000
2273.1741293532336000	757.3283582089552500	4414.0000000000000000	8.0000000000000000	1368115496.0000000000000000	920.0000000000000000	109.0000000000000000
2278.3135135135135000	764.9297297297297300	4415.0000000000000000	8.0000000000000000	1368115496.0000000000000000	940.0000000000000000	142.0000000000000000
2295.9594594594596000	765.6418918918918700	4420.0000000000000000	8.0000000000000000	1368115497.0000000000000000	40.0000000000000000	169.0000000000000000
2298.0632411067195000	756.7905138339921200	4421.0000000000000000	8.0000000000000000	1368115497.0000000000000000	60.0000000000000000	105.0000000000000000
2303.1435185185187000	748.2685185185184800	4422.0000000000000000	8.0000000000000000	1368115497.0000000000000000	80.0000000000000000	84.0000000000000000
2310.5392156862745000	740.8774509803921500	4423.0000000000000000	8.0000000000000000	1368115497.0000000000000000	100.0000000000000000	119.0000000000000000
2319.7787234042553000	733.8042553191489800	4424.0000000000000000	8.0000000000000000	1368115497.0000000000000000	120.0000000000000000	171.0000000000000000
2329.7348837209302000	728.1674418604651500	4425.0000000000000000	8.0000000000000000	1368115497.0000000000000000	140.0000000000000000	104.0000000000000000
2341.1784037558687000	723.4037558685446400	4426.0000000000000000	8.0000000000000000	1368115497.0000000000000000	160.0000000000000000	143.0000000000000000
2353.6563876651981000	719.5418502202643400	4427.0000000000000000	8.0000000000000000	1368115497.0000000000000000	180.0000000000000000	172.0000000000000000
2364.0240384615386000	714.8798076923077400	4428.0000000000000000	8.0000000000000000	1368115497.0000000000000000	200.0000000000000000	139.0000000000000000
2377.9587155963304000	712.0458715596330400	4429.0000000000000000	8.0000000000000000	1368115497.0000000000000000	220.0000000000000000	147.0000000000000000
2388.9859813084113000	709.0887850467289600	4430.0000000000000000	8.0000000000000000	1368115497.0000000000000000	240.0000000000000000	144.0000000000000000
2401.1523809523810000	706.5380952380952500	4431.0000000000000000	8.0000000000000000	1368115497.0000000000000000	260.0000000000000000	146.0000000000000000
2411.3842592592591000	703.0833333333333700	4432.0000000000000000	8.0000000000000000	1368115497.0000000000000000	280.0000000000000000	99.0000000000000000
2422.6133333333332000	700.1777777777778100	4433.0000000000000000	8.0000000000000000	1368115497.0000000000000000	300.0000000000000000	107.0000000000000000
2434.3139013452915000	696.7802690582959700	4434.0000000000000000	8.0000000000000000	1368115497.0000000000000000	320.0000000000000000	159.0000000000000000
2446.1712962962965000	694.4074074074073900	4435.0000000000000000	8.0000000000000000	1368115497.0000000000000000	340.0000000000000000	148.0000000000000000
2457.0129870129872000	691.1558441558441900	4436.0000000000000000	8.0000000000000000	1368115497.0000000000000000	360.0000000000000000	151.0000000000000000
2470.0714285714284000	689.3258928571428900	4437.0000000000000000	8.0000000000000000	1368115497.0000000000000000	380.0000000000000000	109.0000000000000000
2481.6909090909089000	687.8590909090909200	4438.0000000000000000	8.0000000000000000	1368115497.0000000000000000	400.0000000000000000	143.0000000000000000
2494.1278538812785000	688.0867579908675700	4439.0000000000000000	8.0000000000000000	1368115497.0000000000000000	420.0000000000000000	115.0000000000000000
2505.9902912621360000	689.5728155339805900	4440.0000000000000000	8.0000000000000000	1368115497.0000000000000000	440.0000000000000000	131.0000000000000000
2517.1317073170731000	692.0390243902438700	4441.0000000000000000	8.0000000000000000	1368115497.0000000000000000	460.0000000000000000	136.0000000000000000
2527.6129032258063000	696.2956989247311400	4442.0000000000000000	8.0000000000000000	1368115497.0000000000000000	480.0000000000000000	137.0000000000000000
2537.7094972067039000	700.5810055865921400	4443.0000000000000000	8.0000000000000000	1368115497.0000000000000000	500.0000000000000000	155.0000000000000000
2546.4134078212292000	703.9162011173184500	4444.0000000000000000	8.0000000000000000	1368115497.0000000000000000	520.0000000000000000	197.0000000000000000
2554.8701298701299000	707.7077922077921800	4445.0000000000000000	8.0000000000000000	1368115497.0000000000000000	540.0000000000000000	108.0000000000000000
2562.4331550802140000	708.8823529411764600	4446.0000000000000000	8.0000000000000000	1368115497.0000000000000000	560.0000000000000000	148.0000000000000000
2569.0674846625766000	708.7116564417177600	4447.0000000000000000	8.0000000000000000	1368115497.0000000000000000	580.0000000000000000	105.0000000000000000
2575.1058201058204000	706.2486772486772700	4448.0000000000000000	8.0000000000000000	1368115497.0000000000000000	600.0000000000000000	124.0000000000000000
2581.6051502145924000	702.4334763948497800	4449.0000000000000000	8.0000000000000000	1368115497.0000000000000000	620.0000000000000000	121.0000000000000000
2588.7624999999998000	697.4208333333333500	4451.0000000000000000	8.0000000000000000	1368115497.0000000000000000	640.0000000000000000	92.0000000000000000
2604.3037542662114000	683.6348122866894500	4452.0000000000000000	8.0000000000000000	1368115497.0000000000000000	680.0000000000000000	115.0000000000000000
2612.5700000000002000	675.2066666666667100	4459.0000000000000000	8.0000000000000000	1368115497.0000000000000000	700.0000000000000000	119.0000000000000000
2664.7178571428572000	600.5285714285714700	4460.0000000000000000	8.0000000000000000	1368115497.0000000000000000	840.0000000000000000	121.0000000000000000
2672.1472602739727000	591.8458904109588700	4461.0000000000000000	8.0000000000000000	1368115497.0000000000000000	860.0000000000000000	135.0000000000000000
2679.9375000000000000	584.2573529411764600	4462.0000000000000000	8.0000000000000000	1368115497.0000000000000000	880.0000000000000000	179.0000000000000000
2688.7203065134099000	577.4674329501915500	4463.0000000000000000	8.0000000000000000	1368115497.0000000000000000	900.0000000000000000	188.0000000000000000
2697.6357388316151000	569.0206185567010400	4465.0000000000000000	8.0000000000000000	1368115497.0000000000000000	920.0000000000000000	142.0000000000000000
2716.4266666666667000	551.7633333333333200	4467.0000000000000000	8.0000000000000000	1368115497.0000000000000000	960.0000000000000000	216.0000000000000000
2738.2214532871972000	536.7335640138408100	4469.0000000000000000	8.0000000000000000	1368115498.0000000000000000	0.0000000000000000	186.0000000000000000
2761.6999999999998000	532.5333333333333000	4470.0000000000000000	8.0000000000000000	1368115498.0000000000000000	40.0000000000000000	137.0000000000000000
2773.0000000000000000	534.4301470588235400	4471.0000000000000000	8.0000000000000000	1368115498.0000000000000000	60.0000000000000000	174.0000000000000000
2783.8333333333335000	540.6893939393939900	4472.0000000000000000	8.0000000000000000	1368115498.0000000000000000	80.0000000000000000	98.0000000000000000
2793.9799196787149000	547.2811244979919800	4473.0000000000000000	8.0000000000000000	1368115498.0000000000000000	100.0000000000000000	125.0000000000000000
2802.8016194331985000	553.5829959514170500	4474.0000000000000000	8.0000000000000000	1368115498.0000000000000000	120.0000000000000000	145.0000000000000000
2810.6923076923076000	560.4841628959276200	4475.0000000000000000	8.0000000000000000	1368115498.0000000000000000	140.0000000000000000	157.0000000000000000
2817.9744680851063000	568.5957446808511100	4476.0000000000000000	8.0000000000000000	1368115498.0000000000000000	160.0000000000000000	148.0000000000000000
2823.6181818181817000	578.8318181818182200	4477.0000000000000000	8.0000000000000000	1368115498.0000000000000000	180.0000000000000000	145.0000000000000000
2830.3302325581394000	588.5627906976744700	4478.0000000000000000	8.0000000000000000	1368115498.0000000000000000	200.0000000000000000	138.0000000000000000
2836.6401869158881000	598.7803738317757100	4479.0000000000000000	8.0000000000000000	1368115498.0000000000000000	220.0000000000000000	207.0000000000000000
2843.2213114754099000	608.7663934426229800	4480.0000000000000000	8.0000000000000000	1368115498.0000000000000000	240.0000000000000000	140.0000000000000000
2851.0848214285716000	619.1473214285714400	4481.0000000000000000	8.0000000000000000	1368115498.0000000000000000	260.0000000000000000	205.0000000000000000
2859.4345991561181000	630.6371308016878200	4482.0000000000000000	8.0000000000000000	1368115498.0000000000000000	280.0000000000000000	194.0000000000000000
2867.6984126984125000	642.0079365079365100	4483.0000000000000000	8.0000000000000000	1368115498.0000000000000000	300.0000000000000000	129.0000000000000000
2877.2318840579710000	654.0797101449275000	4484.0000000000000000	8.0000000000000000	1368115498.0000000000000000	320.0000000000000000	172.0000000000000000
2886.7330677290838000	666.1713147410358700	4485.0000000000000000	8.0000000000000000	1368115498.0000000000000000	340.0000000000000000	158.0000000000000000
2896.2923076923075000	680.0000000000000000	4486.0000000000000000	8.0000000000000000	1368115498.0000000000000000	360.0000000000000000	127.0000000000000000
2905.3511450381679000	693.7175572519083700	4487.0000000000000000	8.0000000000000000	1368115498.0000000000000000	380.0000000000000000	146.0000000000000000
2915.1771653543306000	707.4448818897637900	4488.0000000000000000	8.0000000000000000	1368115498.0000000000000000	400.0000000000000000	142.0000000000000000
2923.9208333333336000	723.7958333333333500	4489.0000000000000000	8.0000000000000000	1368115498.0000000000000000	420.0000000000000000	157.0000000000000000
2932.9299363057326000	737.2929936305732800	4490.0000000000000000	8.0000000000000000	1368115498.0000000000000000	440.0000000000000000	131.0000000000000000
2924.4872881355932000	724.7161016949152100	4491.0000000000000000	8.0000000000000000	1368115498.0000000000000000	460.0000000000000000	169.0000000000000000
2918.7194570135748000	712.0361990950226500	4492.0000000000000000	8.0000000000000000	1368115498.0000000000000000	480.0000000000000000	198.0000000000000000
2913.3476190476190000	699.1333333333333300	4493.0000000000000000	8.0000000000000000	1368115498.0000000000000000	500.0000000000000000	126.0000000000000000
2908.9464285714284000	688.0119047619048200	4494.0000000000000000	8.0000000000000000	1368115498.0000000000000000	520.0000000000000000	204.0000000000000000
2907.5074626865671000	681.1691542288557500	4495.0000000000000000	8.0000000000000000	1368115498.0000000000000000	540.0000000000000000	156.0000000000000000
2909.7976190476193000	676.0000000000000000	4496.0000000000000000	8.0000000000000000	1368115498.0000000000000000	560.0000000000000000	197.0000000000000000
2913.0155440414510000	671.4663212435233400	4497.0000000000000000	8.0000000000000000	1368115498.0000000000000000	580.0000000000000000	177.0000000000000000
2916.1592356687897000	669.3885350318471400	4498.0000000000000000	8.0000000000000000	1368115498.0000000000000000	600.0000000000000000	173.0000000000000000
2920.4619883040937000	669.3742690058479600	4499.0000000000000000	8.0000000000000000	1368115498.0000000000000000	620.0000000000000000	143.0000000000000000
2924.7089552238804000	673.1940298507462300	4500.0000000000000000	8.0000000000000000	1368115498.0000000000000000	640.0000000000000000	203.0000000000000000
2928.0294117647059000	675.0352941176470300	4501.0000000000000000	8.0000000000000000	1368115498.0000000000000000	660.0000000000000000	210.0000000000000000
2932.7600000000002000	679.2250000000000200	4502.0000000000000000	8.0000000000000000	1368115498.0000000000000000	680.0000000000000000	190.0000000000000000
2937.0312500000000000	683.2604166666666300	4503.0000000000000000	8.0000000000000000	1368115498.0000000000000000	700.0000000000000000	159.0000000000000000
2942.8883495145628000	689.5388349514563500	4504.0000000000000000	8.0000000000000000	1368115498.0000000000000000	720.0000000000000000	182.0000000000000000
2948.9769585253457000	695.8986175115206800	4505.0000000000000000	8.0000000000000000	1368115498.0000000000000000	740.0000000000000000	182.0000000000000000
2955.4502369668244000	702.9952606635071100	4506.0000000000000000	8.0000000000000000	1368115498.0000000000000000	760.0000000000000000	181.0000000000000000
2962.8619246861927000	708.9121338912134400	4507.0000000000000000	8.0000000000000000	1368115498.0000000000000000	780.0000000000000000	233.0000000000000000
2970.4899999999998000	715.6849999999999500	4508.0000000000000000	8.0000000000000000	1368115498.0000000000000000	800.0000000000000000	141.0000000000000000
2979.1219512195121000	722.2154471544715800	4509.0000000000000000	8.0000000000000000	1368115498.0000000000000000	820.0000000000000000	191.0000000000000000
2988.4410256410256000	729.5589743589744100	4510.0000000000000000	8.0000000000000000	1368115498.0000000000000000	840.0000000000000000	189.0000000000000000
2995.6938775510203000	739.4489795918367500	4511.0000000000000000	8.0000000000000000	1368115498.0000000000000000	860.0000000000000000	134.0000000000000000
3006.2263374485597000	748.8641975308642000	4512.0000000000000000	8.0000000000000000	1368115498.0000000000000000	880.0000000000000000	192.0000000000000000
3016.3565573770493000	759.0122950819671800	4513.0000000000000000	8.0000000000000000	1368115498.0000000000000000	900.0000000000000000	142.0000000000000000
3027.0267857142858000	768.1205357142856700	4514.0000000000000000	8.0000000000000000	1368115498.0000000000000000	920.0000000000000000	195.0000000000000000
3037.3850267379680000	775.8716577540107000	4515.0000000000000000	8.0000000000000000	1368115498.0000000000000000	940.0000000000000000	194.0000000000000000
3048.9387755102043000	781.9183673469387900	4516.0000000000000000	8.0000000000000000	1368115498.0000000000000000	960.0000000000000000	132.0000000000000000
3055.4621212121210000	781.0833333333333700	4517.0000000000000000	8.0000000000000000	1368115498.0000000000000000	980.0000000000000000	192.0000000000000000
3055.7733333333335000	771.8933333333333200	4518.0000000000000000	8.0000000000000000	1368115499.0000000000000000	0.0000000000000000	143.0000000000000000
3058.0312500000000000	768.4218750000000000	4519.0000000000000000	8.0000000000000000	1368115499.0000000000000000	20.0000000000000000	208.0000000000000000
3062.1864406779659000	771.6610169491525500	4520.0000000000000000	8.0000000000000000	1368115499.0000000000000000	40.0000000000000000	199.0000000000000000
3062.4842105263160000	778.2631578947368800	4521.0000000000000000	8.0000000000000000	1368115499.0000000000000000	60.0000000000000000	149.0000000000000000
3066.6810344827586000	780.5000000000000000	4522.0000000000000000	8.0000000000000000	1368115499.0000000000000000	80.0000000000000000	139.0000000000000000
3071.8113207547171000	784.8018867924528200	4523.0000000000000000	8.0000000000000000	1368115499.0000000000000000	100.0000000000000000	130.0000000000000000
3077.3422818791946000	787.6510067114094200	4524.0000000000000000	8.0000000000000000	1368115499.0000000000000000	120.0000000000000000	178.0000000000000000
3081.5047619047618000	788.1047619047618600	4525.0000000000000000	8.0000000000000000	1368115499.0000000000000000	140.0000000000000000	219.0000000000000000
3086.4666666666667000	791.1151515151515200	4526.0000000000000000	8.0000000000000000	1368115499.0000000000000000	160.0000000000000000	177.0000000000000000
3090.3202614379088000	794.2091503267973800	4527.0000000000000000	8.0000000000000000	1368115499.0000000000000000	180.0000000000000000	205.0000000000000000
3095.3295454545455000	789.3068181818181300	4528.0000000000000000	8.0000000000000000	1368115499.0000000000000000	200.0000000000000000	146.0000000000000000
3100.0935251798564000	789.3956834532374400	4529.0000000000000000	8.0000000000000000	1368115499.0000000000000000	220.0000000000000000	206.0000000000000000
3106.6264367816093000	788.5574712643677900	4530.0000000000000000	8.0000000000000000	1368115499.0000000000000000	240.0000000000000000	204.0000000000000000
3113.8915094339623000	791.5047169811321100	4531.0000000000000000	8.0000000000000000	1368115499.0000000000000000	260.0000000000000000	202.0000000000000000
3122.5142857142855000	795.1142857142857600	4532.0000000000000000	8.0000000000000000	1368115499.0000000000000000	280.0000000000000000	203.0000000000000000
3131.6444444444442000	800.2277777777777600	4533.0000000000000000	8.0000000000000000	1368115499.0000000000000000	300.0000000000000000	208.0000000000000000
3138.9767441860467000	806.0000000000000000	4534.0000000000000000	8.0000000000000000	1368115499.0000000000000000	320.0000000000000000	222.0000000000000000
3147.9919354838712000	804.3387096774193900	4535.0000000000000000	8.0000000000000000	1368115499.0000000000000000	340.0000000000000000	169.0000000000000000
3155.7687861271679000	805.3583815028902100	4536.0000000000000000	8.0000000000000000	1368115499.0000000000000000	360.0000000000000000	156.0000000000000000
3162.5202312138726000	809.8901734104046000	4537.0000000000000000	8.0000000000000000	1368115499.0000000000000000	380.0000000000000000	224.0000000000000000
3168.8175675675675000	811.7027027027027100	4538.0000000000000000	8.0000000000000000	1368115499.0000000000000000	400.0000000000000000	228.0000000000000000
3175.1142857142859000	807.1142857142857600	4539.0000000000000000	8.0000000000000000	1368115499.0000000000000000	420.0000000000000000	201.0000000000000000
3176.5200000000000000	803.8200000000000500	4540.0000000000000000	8.0000000000000000	1368115499.0000000000000000	440.0000000000000000	231.0000000000000000
3178.6129032258063000	801.9032258064515900	4541.0000000000000000	8.0000000000000000	1368115499.0000000000000000	460.0000000000000000	191.0000000000000000
3180.4411764705883000	805.6176470588235400	4542.0000000000000000	8.0000000000000000	1368115499.0000000000000000	480.0000000000000000	219.0000000000000000
3179.0210526315786000	810.1473684210526500	4543.0000000000000000	8.0000000000000000	1368115499.0000000000000000	500.0000000000000000	234.0000000000000000
3178.3137254901958000	811.9215686274509400	4544.0000000000000000	8.0000000000000000	1368115499.0000000000000000	520.0000000000000000	160.0000000000000000
3171.6250000000000000	808.6250000000000000	4545.0000000000000000	8.0000000000000000	1368115499.0000000000000000	540.0000000000000000	149.0000000000000000
3182.2375000000002000	797.9624999999999800	4546.0000000000000000	8.0000000000000000	1368115499.0000000000000000	560.0000000000000000	158.0000000000000000
3180.8679245283020000	792.3773584905660500	4547.0000000000000000	8.0000000000000000	1368115499.0000000000000000	580.0000000000000000	209.0000000000000000
3179.0384615384614000	786.2451923076922600	4548.0000000000000000	8.0000000000000000	1368115499.0000000000000000	600.0000000000000000	241.0000000000000000
3177.2419354838712000	780.5591397849461800	4549.0000000000000000	8.0000000000000000	1368115499.0000000000000000	620.0000000000000000	173.0000000000000000
3175.2448979591836000	775.5714285714285600	4550.0000000000000000	8.0000000000000000	1368115499.0000000000000000	640.0000000000000000	173.0000000000000000
3170.3418803418804000	775.5897435897435300	4551.0000000000000000	8.0000000000000000	1368115499.0000000000000000	660.0000000000000000	147.0000000000000000
3165.7500000000000000	776.7291666666666300	4552.0000000000000000	8.0000000000000000	1368115499.0000000000000000	680.0000000000000000	189.0000000000000000
3161.6074766355141000	779.6448598130841700	4553.0000000000000000	8.0000000000000000	1368115499.0000000000000000	700.0000000000000000	228.0000000000000000
3157.2320000000000000	782.1359999999999700	4554.0000000000000000	8.0000000000000000	1368115499.0000000000000000	720.0000000000000000	200.0000000000000000
3151.3750000000000000	787.8750000000000000	4555.0000000000000000	8.0000000000000000	1368115499.0000000000000000	740.0000000000000000	215.0000000000000000
3146.9637681159420000	791.8840579710145000	4556.0000000000000000	8.0000000000000000	1368115499.0000000000000000	760.0000000000000000	162.0000000000000000
3142.3391304347824000	796.4869565217391000	4557.0000000000000000	8.0000000000000000	1368115499.0000000000000000	780.0000000000000000	240.0000000000000000
3138.7535211267605000	790.3380281690141400	4558.0000000000000000	8.0000000000000000	1368115499.0000000000000000	800.0000000000000000	171.0000000000000000
3134.1351351351350000	788.2770270270269700	4559.0000000000000000	8.0000000000000000	1368115499.0000000000000000	820.0000000000000000	187.0000000000000000
3127.8816568047337000	788.0650887573964400	4560.0000000000000000	8.0000000000000000	1368115499.0000000000000000	840.0000000000000000	244.0000000000000000
3121.6319018404911000	785.8220858895705300	4561.0000000000000000	8.0000000000000000	1368115499.0000000000000000	860.0000000000000000	187.0000000000000000
3114.0807453416146000	782.7453416149068100	4562.0000000000000000	8.0000000000000000	1368115499.0000000000000000	880.0000000000000000	243.0000000000000000
3105.6412213740459000	782.6717557251907900	4563.0000000000000000	8.0000000000000000	1368115499.0000000000000000	900.0000000000000000	249.0000000000000000
3097.2448979591836000	783.9523809523809600	4564.0000000000000000	8.0000000000000000	1368115499.0000000000000000	920.0000000000000000	218.0000000000000000
3087.4567901234568000	787.4506172839505800	4565.0000000000000000	8.0000000000000000	1368115499.0000000000000000	940.0000000000000000	242.0000000000000000
3079.0189873417721000	789.2784810126581800	4566.0000000000000000	8.0000000000000000	1368115499.0000000000000000	960.0000000000000000	243.0000000000000000
3071.4925373134329000	788.3955223880597000	4567.0000000000000000	8.0000000000000000	1368115499.0000000000000000	980.0000000000000000	213.0000000000000000
3063.4361702127662000	786.7978723404255600	4568.0000000000000000	8.0000000000000000	1368115500.0000000000000000	0.0000000000000000	226.0000000000000000
3055.4471544715448000	787.2520325203252000	4569.0000000000000000	8.0000000000000000	1368115500.0000000000000000	20.0000000000000000	162.0000000000000000
3047.0505050505053000	788.9696969696970000	4570.0000000000000000	8.0000000000000000	1368115500.0000000000000000	40.0000000000000000	222.0000000000000000
3038.5168539325841000	790.3033707865168900	4571.0000000000000000	8.0000000000000000	1368115500.0000000000000000	60.0000000000000000	241.0000000000000000
3033.1226415094338000	793.8867924528301500	4572.0000000000000000	8.0000000000000000	1368115500.0000000000000000	80.0000000000000000	219.0000000000000000
3027.1538461538462000	789.1538461538461900	4573.0000000000000000	8.0000000000000000	1368115500.0000000000000000	100.0000000000000000	161.0000000000000000
3022.6363636363635000	786.6212121212121200	4574.0000000000000000	8.0000000000000000	1368115500.0000000000000000	120.0000000000000000	147.0000000000000000
3018.0000000000000000	786.5934065934066000	4575.0000000000000000	8.0000000000000000	1368115500.0000000000000000	140.0000000000000000	229.0000000000000000
3012.7464788732395000	788.0000000000000000	4576.0000000000000000	8.0000000000000000	1368115500.0000000000000000	160.0000000000000000	215.0000000000000000
3007.3974358974360000	790.7692307692307200	4577.0000000000000000	8.0000000000000000	1368115500.0000000000000000	180.0000000000000000	196.0000000000000000
3001.7586206896549000	795.6896551724138400	4578.0000000000000000	8.0000000000000000	1368115500.0000000000000000	200.0000000000000000	242.0000000000000000
2996.3300970873788000	801.1650485436893000	4579.0000000000000000	8.0000000000000000	1368115500.0000000000000000	220.0000000000000000	179.0000000000000000
2989.8559322033898000	804.9830508474576600	4580.0000000000000000	8.0000000000000000	1368115500.0000000000000000	240.0000000000000000	253.0000000000000000
2983.5762711864409000	807.4830508474576600	4581.0000000000000000	8.0000000000000000	1368115500.0000000000000000	260.0000000000000000	213.0000000000000000
2980.7580645161288000	795.3064516129031700	4582.0000000000000000	8.0000000000000000	1368115500.0000000000000000	280.0000000000000000	151.0000000000000000
2980.4074074074074000	788.3333333333333700	4583.0000000000000000	8.0000000000000000	1368115500.0000000000000000	300.0000000000000000	190.0000000000000000
2977.5999999999999000	778.8266666666667100	4584.0000000000000000	8.0000000000000000	1368115500.0000000000000000	320.0000000000000000	159.0000000000000000
2974.0394736842104000	774.3552631578946800	4585.0000000000000000	8.0000000000000000	1368115500.0000000000000000	340.0000000000000000	187.0000000000000000
2971.0689655172414000	773.7068965517241800	4586.0000000000000000	8.0000000000000000	1368115500.0000000000000000	360.0000000000000000	245.0000000000000000
2967.5270270270271000	774.3378378378378100	4587.0000000000000000	8.0000000000000000	1368115500.0000000000000000	380.0000000000000000	204.0000000000000000
2963.6976744186045000	776.2441860465115700	4588.0000000000000000	8.0000000000000000	1368115500.0000000000000000	400.0000000000000000	276.0000000000000000
2958.6213592233007000	777.5922330097087100	4589.0000000000000000	8.0000000000000000	1368115500.0000000000000000	420.0000000000000000	201.0000000000000000
2953.9619047619049000	779.5142857142857300	4590.0000000000000000	8.0000000000000000	1368115500.0000000000000000	440.0000000000000000	213.0000000000000000
2949.1734693877552000	782.4081632653061400	4591.0000000000000000	8.0000000000000000	1368115500.0000000000000000	460.0000000000000000	209.0000000000000000
2944.9222222222224000	786.6888888888888700	4592.0000000000000000	8.0000000000000000	1368115500.0000000000000000	480.0000000000000000	197.0000000000000000
2941.7666666666664000	792.5444444444444800	4593.0000000000000000	8.0000000000000000	1368115500.0000000000000000	500.0000000000000000	186.0000000000000000
2939.0444444444447000	798.3333333333333700	4594.0000000000000000	8.0000000000000000	1368115500.0000000000000000	520.0000000000000000	189.0000000000000000
2936.2368421052633000	802.8026315789474000	4595.0000000000000000	8.0000000000000000	1368115500.0000000000000000	540.0000000000000000	172.0000000000000000
2934.2898550724640000	807.3623188405797500	4596.0000000000000000	8.0000000000000000	1368115500.0000000000000000	560.0000000000000000	185.0000000000000000
2933.0000000000000000	812.8450704225351700	4597.0000000000000000	8.0000000000000000	1368115500.0000000000000000	580.0000000000000000	222.0000000000000000
2933.2688172043008000	820.6881720430108100	4598.0000000000000000	8.0000000000000000	1368115500.0000000000000000	600.0000000000000000	262.0000000000000000
2932.8849557522126000	826.8141592920353600	4599.0000000000000000	8.0000000000000000	1368115500.0000000000000000	620.0000000000000000	263.0000000000000000
2932.6603773584907000	833.6226415094339500	4600.0000000000000000	8.0000000000000000	1368115500.0000000000000000	640.0000000000000000	223.0000000000000000
2933.4807692307695000	843.0384615384615500	4601.0000000000000000	8.0000000000000000	1368115500.0000000000000000	660.0000000000000000	217.0000000000000000
2932.6509433962265000	850.6226415094339500	4602.0000000000000000	8.0000000000000000	1368115500.0000000000000000	680.0000000000000000	195.0000000000000000
2933.3846153846152000	859.2857142857143300	4603.0000000000000000	8.0000000000000000	1368115500.0000000000000000	700.0000000000000000	210.0000000000000000
2930.4897959183672000	850.0204081632653000	4604.0000000000000000	8.0000000000000000	1368115500.0000000000000000	720.0000000000000000	214.0000000000000000
2932.7950819672133000	842.0737704918033200	4605.0000000000000000	8.0000000000000000	1368115500.0000000000000000	740.0000000000000000	210.0000000000000000
2932.8461538461538000	831.7403846153846400	4606.0000000000000000	8.0000000000000000	1368115500.0000000000000000	760.0000000000000000	274.0000000000000000
2934.2899408284025000	824.4260355029586000	4607.0000000000000000	8.0000000000000000	1368115500.0000000000000000	780.0000000000000000	207.0000000000000000
2931.2285714285713000	816.5809523809523400	4608.0000000000000000	8.0000000000000000	1368115500.0000000000000000	800.0000000000000000	211.0000000000000000
2929.9473684210525000	813.2280701754385700	4609.0000000000000000	8.0000000000000000	1368115500.0000000000000000	820.0000000000000000	242.0000000000000000
2925.9600000000000000	807.1599999999999700	4610.0000000000000000	8.0000000000000000	1368115500.0000000000000000	840.0000000000000000	175.0000000000000000
2922.3437500000000000	804.8593750000000000	4611.0000000000000000	8.0000000000000000	1368115500.0000000000000000	860.0000000000000000	266.0000000000000000
2917.5421686746986000	802.9397590361445500	4612.0000000000000000	8.0000000000000000	1368115500.0000000000000000	880.0000000000000000	194.0000000000000000
2914.0526315789475000	803.7500000000000000	4613.0000000000000000	8.0000000000000000	1368115500.0000000000000000	900.0000000000000000	201.0000000000000000
2910.1904761904761000	803.5476190476190400	4614.0000000000000000	8.0000000000000000	1368115500.0000000000000000	920.0000000000000000	198.0000000000000000
2905.7523809523809000	802.8380952380952100	4615.0000000000000000	8.0000000000000000	1368115500.0000000000000000	940.0000000000000000	163.0000000000000000
2902.5340909090910000	802.1818181818181300	4616.0000000000000000	8.0000000000000000	1368115500.0000000000000000	960.0000000000000000	201.0000000000000000
2897.6842105263158000	799.1684210526316300	4617.0000000000000000	8.0000000000000000	1368115500.0000000000000000	980.0000000000000000	171.0000000000000000
2891.7586206896549000	796.8189655172413900	4618.0000000000000000	8.0000000000000000	1368115501.0000000000000000	0.0000000000000000	230.0000000000000000
2887.4152542372881000	797.2627118644068100	4619.0000000000000000	8.0000000000000000	1368115501.0000000000000000	20.0000000000000000	226.0000000000000000
2881.6991150442477000	796.9380530973451200	4620.0000000000000000	8.0000000000000000	1368115501.0000000000000000	40.0000000000000000	196.0000000000000000
2875.8333333333335000	796.7916666666666300	4621.0000000000000000	8.0000000000000000	1368115501.0000000000000000	60.0000000000000000	291.0000000000000000
2869.3913043478260000	796.9927536231883800	4622.0000000000000000	8.0000000000000000	1368115501.0000000000000000	80.0000000000000000	209.0000000000000000
2864.0461538461541000	798.4769230769230700	4623.0000000000000000	8.0000000000000000	1368115501.0000000000000000	100.0000000000000000	238.0000000000000000
2857.1276595744680000	799.8156028368794100	4624.0000000000000000	8.0000000000000000	1368115501.0000000000000000	120.0000000000000000	166.0000000000000000
2850.1486486486488000	802.4527027027027100	4625.0000000000000000	8.0000000000000000	1368115501.0000000000000000	140.0000000000000000	213.0000000000000000
2843.9736842105262000	806.6710526315789600	4626.0000000000000000	8.0000000000000000	1368115501.0000000000000000	160.0000000000000000	239.0000000000000000
2836.7088607594937000	811.0949367088608100	4627.0000000000000000	8.0000000000000000	1368115501.0000000000000000	180.0000000000000000	263.0000000000000000
2829.5903614457829000	815.9638554216867300	4628.0000000000000000	8.0000000000000000	1368115501.0000000000000000	200.0000000000000000	272.0000000000000000
2823.2578616352203000	821.6603773584905600	4629.0000000000000000	8.0000000000000000	1368115501.0000000000000000	220.0000000000000000	273.0000000000000000
2817.2675159235669000	827.8343949044585800	4630.0000000000000000	8.0000000000000000	1368115501.0000000000000000	240.0000000000000000	212.0000000000000000
2811.3354838709679000	834.9548387096774600	4631.0000000000000000	8.0000000000000000	1368115501.0000000000000000	260.0000000000000000	259.0000000000000000
2806.5679012345681000	842.9691358024691700	4632.0000000000000000	8.0000000000000000	1368115501.0000000000000000	280.0000000000000000	262.0000000000000000
2801.4814814814818000	851.5432098765431900	4633.0000000000000000	8.0000000000000000	1368115501.0000000000000000	300.0000000000000000	241.0000000000000000
2796.3136094674555000	860.4556213017751800	4634.0000000000000000	8.0000000000000000	1368115501.0000000000000000	320.0000000000000000	271.0000000000000000
2792.7245508982037000	870.4491017964071500	4635.0000000000000000	8.0000000000000000	1368115501.0000000000000000	340.0000000000000000	215.0000000000000000
2789.2848101265822000	881.0063291139240400	4636.0000000000000000	8.0000000000000000	1368115501.0000000000000000	360.0000000000000000	244.0000000000000000
2785.1338028169012000	890.0352112676056300	4637.0000000000000000	8.0000000000000000	1368115501.0000000000000000	380.0000000000000000	241.0000000000000000
2781.3355263157896000	898.9802631578946800	4638.0000000000000000	8.0000000000000000	1368115501.0000000000000000	400.0000000000000000	246.0000000000000000
2777.9838709677420000	906.5080645161290200	4640.0000000000000000	8.0000000000000000	1368115501.0000000000000000	420.0000000000000000	240.0000000000000000
2779.0396039603961000	899.6336633663365800	4641.0000000000000000	8.0000000000000000	1368115501.0000000000000000	460.0000000000000000	254.0000000000000000
2781.5148514851485000	895.3663366336634200	4642.0000000000000000	8.0000000000000000	1368115501.0000000000000000	480.0000000000000000	222.0000000000000000
2784.6463414634145000	892.0487804878048300	4643.0000000000000000	8.0000000000000000	1368115501.0000000000000000	500.0000000000000000	199.0000000000000000
2790.5625000000000000	892.8125000000000000	4644.0000000000000000	8.0000000000000000	1368115501.0000000000000000	520.0000000000000000	274.0000000000000000
2793.2745098039213000	898.5294117647058600	4645.0000000000000000	8.0000000000000000	1368115501.0000000000000000	540.0000000000000000	245.0000000000000000
2793.5698924731182000	902.2365591397849600	4646.0000000000000000	8.0000000000000000	1368115501.0000000000000000	560.0000000000000000	276.0000000000000000
2795.1698113207549000	907.3018867924528200	4647.0000000000000000	8.0000000000000000	1368115501.0000000000000000	580.0000000000000000	271.0000000000000000
2797.0510204081634000	913.7448979591836200	4648.0000000000000000	8.0000000000000000	1368115501.0000000000000000	600.0000000000000000	211.0000000000000000
2798.0701754385964000	917.0350877192981900	4649.0000000000000000	8.0000000000000000	1368115501.0000000000000000	620.0000000000000000	277.0000000000000000
2797.0769230769229000	909.6826923076922600	4650.0000000000000000	8.0000000000000000	1368115501.0000000000000000	640.0000000000000000	202.0000000000000000
2795.3428571428572000	904.2095238095238300	4651.0000000000000000	8.0000000000000000	1368115501.0000000000000000	660.0000000000000000	260.0000000000000000
2793.4596774193551000	897.8145161290323100	4652.0000000000000000	8.0000000000000000	1368115501.0000000000000000	680.0000000000000000	225.0000000000000000
2791.2727272727270000	893.1298701298701400	4653.0000000000000000	8.0000000000000000	1368115501.0000000000000000	700.0000000000000000	211.0000000000000000
2788.8181818181820000	890.1818181818181300	4657.0000000000000000	8.0000000000000000	1368115501.0000000000000000	720.0000000000000000	253.0000000000000000
2794.4687500000000000	899.9687500000000000	4658.0000000000000000	8.0000000000000000	1368115501.0000000000000000	800.0000000000000000	239.0000000000000000
2801.1326530612246000	905.1938775510203600	4659.0000000000000000	8.0000000000000000	1368115501.0000000000000000	820.0000000000000000	223.0000000000000000
2807.1599999999999000	906.3600000000000100	4660.0000000000000000	8.0000000000000000	1368115501.0000000000000000	840.0000000000000000	240.0000000000000000
2804.9444444444443000	900.3888888888889100	4661.0000000000000000	8.0000000000000000	1368115501.0000000000000000	860.0000000000000000	267.0000000000000000
2799.7692307692305000	897.1538461538461900	4662.0000000000000000	8.0000000000000000	1368115501.0000000000000000	880.0000000000000000	248.0000000000000000
2808.0000000000000000	898.0833333333333700	4665.0000000000000000	8.0000000000000000	1368115501.0000000000000000	900.0000000000000000	249.0000000000000000
2809.1538461538462000	905.9807692307692800	4666.0000000000000000	8.0000000000000000	1368115501.0000000000000000	960.0000000000000000	269.0000000000000000
2809.8045977011493000	908.8160919540230200	4667.0000000000000000	8.0000000000000000	1368115501.0000000000000000	980.0000000000000000	215.0000000000000000
2810.5267857142858000	912.4017857142856700	4668.0000000000000000	8.0000000000000000	1368115502.0000000000000000	0.0000000000000000	222.0000000000000000
2812.3968253968255000	916.6666666666666300	4669.0000000000000000	8.0000000000000000	1368115502.0000000000000000	20.0000000000000000	288.0000000000000000
2814.4022988505749000	920.5747126436781400	4675.0000000000000000	8.0000000000000000	1368115502.0000000000000000	40.0000000000000000	242.0000000000000000
2813.1315789473683000	917.3684210526315600	4676.0000000000000000	8.0000000000000000	1368115502.0000000000000000	160.0000000000000000	206.0000000000000000
2812.6363636363635000	920.0000000000000000	4677.0000000000000000	8.0000000000000000	1368115502.0000000000000000	180.0000000000000000	251.0000000000000000
2812.9811320754716000	924.3584905660377400	4678.0000000000000000	8.0000000000000000	1368115502.0000000000000000	200.0000000000000000	259.0000000000000000
2814.1836734693879000	928.9387755102041000	4679.0000000000000000	8.0000000000000000	1368115502.0000000000000000	220.0000000000000000	249.0000000000000000
2815.4499999999998000	934.6833333333332800	4680.0000000000000000	8.0000000000000000	1368115502.0000000000000000	240.0000000000000000	247.0000000000000000
2818.3835616438355000	941.0410958904109300	4681.0000000000000000	8.0000000000000000	1368115502.0000000000000000	260.0000000000000000	222.0000000000000000
2819.4179104477612000	947.1940298507462300	4682.0000000000000000	8.0000000000000000	1368115502.0000000000000000	280.0000000000000000	280.0000000000000000
2820.0714285714284000	938.8928571428571100	4683.0000000000000000	8.0000000000000000	1368115502.0000000000000000	300.0000000000000000	212.0000000000000000
2821.3055555555557000	929.4907407407407600	4684.0000000000000000	8.0000000000000000	1368115502.0000000000000000	320.0000000000000000	300.0000000000000000
2823.5164835164833000	922.0549450549450500	4685.0000000000000000	8.0000000000000000	1368115502.0000000000000000	340.0000000000000000	293.0000000000000000
2827.2537313432836000	916.8507462686567400	4686.0000000000000000	8.0000000000000000	1368115502.0000000000000000	360.0000000000000000	226.0000000000000000
2830.5599999999999000	914.1200000000000000	4687.0000000000000000	8.0000000000000000	1368115502.0000000000000000	380.0000000000000000	287.0000000000000000
2838.0869565217390000	915.3913043478261200	4688.0000000000000000	8.0000000000000000	1368115502.0000000000000000	400.0000000000000000	274.0000000000000000
2840.3499999999999000	916.7000000000000500	4689.0000000000000000	8.0000000000000000	1368115502.0000000000000000	420.0000000000000000	299.0000000000000000
2842.5599999999999000	918.7599999999999900	4690.0000000000000000	8.0000000000000000	1368115502.0000000000000000	440.0000000000000000	270.0000000000000000
2848.3666666666668000	923.5166666666666500	4691.0000000000000000	8.0000000000000000	1368115502.0000000000000000	460.0000000000000000	236.0000000000000000
2853.1333333333332000	927.5333333333333000	4692.0000000000000000	8.0000000000000000	1368115502.0000000000000000	480.0000000000000000	258.0000000000000000
2855.2127659574467000	931.8085106382978900	4693.0000000000000000	8.0000000000000000	1368115502.0000000000000000	500.0000000000000000	235.0000000000000000
2859.3000000000002000	937.6375000000000500	4694.0000000000000000	8.0000000000000000	1368115502.0000000000000000	520.0000000000000000	256.0000000000000000
2862.4939759036142000	943.6746987951806900	4695.0000000000000000	8.0000000000000000	1368115502.0000000000000000	540.0000000000000000	231.0000000000000000
2866.5555555555557000	950.6172839506173200	4696.0000000000000000	8.0000000000000000	1368115502.0000000000000000	560.0000000000000000	281.0000000000000000
2868.8602150537636000	957.5591397849461800	4697.0000000000000000	8.0000000000000000	1368115502.0000000000000000	580.0000000000000000	251.0000000000000000
2870.3265306122448000	964.2959183673469900	4698.0000000000000000	8.0000000000000000	1368115502.0000000000000000	600.0000000000000000	259.0000000000000000
2869.5520833333335000	970.7812500000000000	4699.0000000000000000	8.0000000000000000	1368115502.0000000000000000	620.0000000000000000	275.0000000000000000
2868.4838709677420000	974.2096774193548800	4700.0000000000000000	8.0000000000000000	1368115502.0000000000000000	640.0000000000000000	244.0000000000000000
2868.6966292134830000	967.2247191011235800	4701.0000000000000000	8.0000000000000000	1368115502.0000000000000000	660.0000000000000000	319.0000000000000000
2866.7864077669901000	961.7961165048543500	4702.0000000000000000	8.0000000000000000	1368115502.0000000000000000	680.0000000000000000	238.0000000000000000
2859.8021978021980000	956.1318681318681500	4703.0000000000000000	8.0000000000000000	1368115502.0000000000000000	700.0000000000000000	261.0000000000000000
2852.1410256410254000	952.8717948717949200	4704.0000000000000000	8.0000000000000000	1368115502.0000000000000000	720.0000000000000000	269.0000000000000000
2842.2467532467531000	953.0389610389610200	4705.0000000000000000	8.0000000000000000	1368115502.0000000000000000	740.0000000000000000	277.0000000000000000
2835.2380952380954000	955.4404761904761500	4706.0000000000000000	8.0000000000000000	1368115502.0000000000000000	760.0000000000000000	257.0000000000000000
2826.8867924528304000	958.8773584905660500	4707.0000000000000000	8.0000000000000000	1368115502.0000000000000000	780.0000000000000000	303.0000000000000000
2817.8220338983051000	963.5677966101694700	4708.0000000000000000	8.0000000000000000	1368115502.0000000000000000	800.0000000000000000	289.0000000000000000
2810.8596491228072000	968.8245614035088200	4709.0000000000000000	8.0000000000000000	1368115502.0000000000000000	820.0000000000000000	226.0000000000000000
2811.3750000000000000	963.2692307692307200	4710.0000000000000000	8.0000000000000000	1368115502.0000000000000000	840.0000000000000000	285.0000000000000000
2810.9105691056911000	958.7479674796748000	4711.0000000000000000	8.0000000000000000	1368115502.0000000000000000	860.0000000000000000	247.0000000000000000
2811.5476190476193000	955.3452380952380700	4712.0000000000000000	8.0000000000000000	1368115502.0000000000000000	880.0000000000000000	307.0000000000000000
2807.0652173913045000	953.3913043478261200	4713.0000000000000000	8.0000000000000000	1368115502.0000000000000000	900.0000000000000000	309.0000000000000000
2802.8771929824561000	956.6491228070175300	4714.0000000000000000	8.0000000000000000	1368115502.0000000000000000	920.0000000000000000	233.0000000000000000
2800.5108695652175000	959.7608695652173800	4715.0000000000000000	8.0000000000000000	1368115502.0000000000000000	940.0000000000000000	261.0000000000000000
2796.4579439252338000	963.3457943925233200	4716.0000000000000000	8.0000000000000000	1368115502.0000000000000000	960.0000000000000000	249.0000000000000000
2792.7163120567375000	968.2411347517730700	4717.0000000000000000	8.0000000000000000	1368115502.0000000000000000	980.0000000000000000	252.0000000000000000
2787.6234567901233000	973.8827160493826800	4718.0000000000000000	8.0000000000000000	1368115503.0000000000000000	0.0000000000000000	314.0000000000000000
2782.1632653061224000	980.4897959183673500	4719.0000000000000000	8.0000000000000000	1368115503.0000000000000000	20.0000000000000000	243.0000000000000000
2779.2577319587626000	983.5876288659793500	4720.0000000000000000	8.0000000000000000	1368115503.0000000000000000	40.0000000000000000	310.0000000000000000
2780.9805825242720000	977.2621359223301200	4721.0000000000000000	8.0000000000000000	1368115503.0000000000000000	60.0000000000000000	249.0000000000000000
2782.0206185567013000	973.9793814432989600	4722.0000000000000000	8.0000000000000000	1368115503.0000000000000000	80.0000000000000000	309.0000000000000000
2782.1125000000002000	971.7999999999999500	4723.0000000000000000	8.0000000000000000	1368115503.0000000000000000	100.0000000000000000	312.0000000000000000
2778.9268292682927000	977.1585365853658200	4725.0000000000000000	8.0000000000000000	1368115503.0000000000000000	140.0000000000000000	217.0000000000000000
2778.9565217391305000	980.2000000000000500	4726.0000000000000000	8.0000000000000000	1368115503.0000000000000000	160.0000000000000000	216.0000000000000000
2778.0639999999999000	984.7119999999999900	4727.0000000000000000	8.0000000000000000	1368115503.0000000000000000	180.0000000000000000	319.0000000000000000
2777.3576158940396000	990.2119205298013200	4728.0000000000000000	8.0000000000000000	1368115503.0000000000000000	200.0000000000000000	316.0000000000000000
2778.3750000000000000	996.5000000000000000	4729.0000000000000000	8.0000000000000000	1368115503.0000000000000000	220.0000000000000000	257.0000000000000000
2778.0096153846152000	1000.6153846153846000	4730.0000000000000000	8.0000000000000000	1368115503.0000000000000000	240.0000000000000000	314.0000000000000000
2778.5000000000000000	993.4416666666667200	4731.0000000000000000	8.0000000000000000	1368115503.0000000000000000	260.0000000000000000	294.0000000000000000
2780.8581560283687000	987.6453900709219600	4732.0000000000000000	8.0000000000000000	1368115503.0000000000000000	280.0000000000000000	290.0000000000000000
2783.2946428571431000	982.9107142857143300	4733.0000000000000000	8.0000000000000000	1368115503.0000000000000000	300.0000000000000000	244.0000000000000000
2788.8351648351650000	980.3516483516483500	4734.0000000000000000	8.0000000000000000	1368115503.0000000000000000	320.0000000000000000	226.0000000000000000
2795.0555555555557000	979.2777777777778300	4735.0000000000000000	8.0000000000000000	1368115503.0000000000000000	340.0000000000000000	256.0000000000000000
2802.4875000000002000	980.8374999999999800	4736.0000000000000000	8.0000000000000000	1368115503.0000000000000000	360.0000000000000000	244.0000000000000000
2807.9347826086955000	983.1413043478261200	4737.0000000000000000	8.0000000000000000	1368115503.0000000000000000	380.0000000000000000	259.0000000000000000
2813.2727272727270000	985.9636363636364000	4738.0000000000000000	8.0000000000000000	1368115503.0000000000000000	400.0000000000000000	322.0000000000000000
2819.8646616541355000	989.7819548872180300	4739.0000000000000000	8.0000000000000000	1368115503.0000000000000000	420.0000000000000000	302.0000000000000000
2826.8372093023254000	994.1937984496123600	4740.0000000000000000	8.0000000000000000	1368115503.0000000000000000	440.0000000000000000	320.0000000000000000
2831.6666666666665000	1000.1319444444445000	4741.0000000000000000	8.0000000000000000	1368115503.0000000000000000	460.0000000000000000	322.0000000000000000
2838.5625000000000000	1000.1458333333334000	4742.0000000000000000	8.0000000000000000	1368115503.0000000000000000	480.0000000000000000	253.0000000000000000
2831.5042016806724000	994.0588235294117100	4743.0000000000000000	8.0000000000000000	1368115503.0000000000000000	500.0000000000000000	319.0000000000000000
2830.4649122807018000	990.1403508771929900	4744.0000000000000000	8.0000000000000000	1368115503.0000000000000000	520.0000000000000000	262.0000000000000000
2830.1827956989246000	986.4301075268816700	4745.0000000000000000	8.0000000000000000	1368115503.0000000000000000	540.0000000000000000	311.0000000000000000
2828.8550724637680000	984.4202898550725000	4747.0000000000000000	8.0000000000000000	1368115503.0000000000000000	560.0000000000000000	325.0000000000000000
2826.7222222222222000	989.1666666666666300	4748.0000000000000000	8.0000000000000000	1368115503.0000000000000000	600.0000000000000000	323.0000000000000000
2831.8666666666668000	991.1333333333333300	4749.0000000000000000	8.0000000000000000	1368115503.0000000000000000	620.0000000000000000	245.0000000000000000
2838.2307692307695000	990.7307692307692800	4750.0000000000000000	8.0000000000000000	1368115503.0000000000000000	640.0000000000000000	315.0000000000000000
2832.2792792792793000	983.8558558558559100	4751.0000000000000000	8.0000000000000000	1368115503.0000000000000000	660.0000000000000000	326.0000000000000000
2834.9795918367345000	979.7346938775509700	4752.0000000000000000	8.0000000000000000	1368115503.0000000000000000	680.0000000000000000	254.0000000000000000
2837.1546391752577000	976.6494845360824700	4753.0000000000000000	8.0000000000000000	1368115503.0000000000000000	700.0000000000000000	262.0000000000000000
2839.8666666666668000	975.5066666666666600	4754.0000000000000000	8.0000000000000000	1368115503.0000000000000000	720.0000000000000000	250.0000000000000000
2845.9777777777776000	975.8222222222221900	4755.0000000000000000	8.0000000000000000	1368115503.0000000000000000	740.0000000000000000	324.0000000000000000
2848.6896551724139000	977.2931034482758200	4756.0000000000000000	8.0000000000000000	1368115503.0000000000000000	760.0000000000000000	328.0000000000000000
2849.8000000000002000	978.9846153846153800	4757.0000000000000000	8.0000000000000000	1368115503.0000000000000000	780.0000000000000000	273.0000000000000000
2851.8378378378379000	981.0945945945945800	4758.0000000000000000	8.0000000000000000	1368115503.0000000000000000	800.0000000000000000	275.0000000000000000
2851.1891891891892000	984.1891891891891600	4759.0000000000000000	8.0000000000000000	1368115503.0000000000000000	820.0000000000000000	302.0000000000000000
2854.2352941176468000	987.8235294117647500	4760.0000000000000000	8.0000000000000000	1368115503.0000000000000000	840.0000000000000000	311.0000000000000000
2850.7422680412374000	978.8556701030927300	4761.0000000000000000	8.0000000000000000	1368115503.0000000000000000	860.0000000000000000	288.0000000000000000
2850.0824742268042000	975.9278350515463700	4762.0000000000000000	8.0000000000000000	1368115503.0000000000000000	880.0000000000000000	252.0000000000000000
2846.9607843137255000	973.4117647058823200	4763.0000000000000000	8.0000000000000000	1368115503.0000000000000000	900.0000000000000000	297.0000000000000000
2840.7471264367814000	970.8160919540230200	4764.0000000000000000	8.0000000000000000	1368115503.0000000000000000	920.0000000000000000	284.0000000000000000
2834.3846153846152000	968.6703296703296900	4765.0000000000000000	8.0000000000000000	1368115503.0000000000000000	940.0000000000000000	301.0000000000000000
2826.7972972972975000	969.2837837837837500	4766.0000000000000000	8.0000000000000000	1368115503.0000000000000000	960.0000000000000000	258.0000000000000000
2822.0721649484535000	971.4948453608248000	4767.0000000000000000	8.0000000000000000	1368115503.0000000000000000	980.0000000000000000	250.0000000000000000
2816.6355932203387000	973.8474576271186200	4768.0000000000000000	8.0000000000000000	1368115504.0000000000000000	0.0000000000000000	331.0000000000000000
2811.0000000000000000	976.6048387096774400	4769.0000000000000000	8.0000000000000000	1368115504.0000000000000000	20.0000000000000000	337.0000000000000000
2807.8461538461538000	971.2923076923076500	4770.0000000000000000	8.0000000000000000	1368115504.0000000000000000	40.0000000000000000	329.0000000000000000
2806.9611650485435000	968.0000000000000000	4771.0000000000000000	8.0000000000000000	1368115504.0000000000000000	60.0000000000000000	337.0000000000000000
2802.6470588235293000	964.4352941176470000	4772.0000000000000000	8.0000000000000000	1368115504.0000000000000000	80.0000000000000000	254.0000000000000000
2797.7530864197533000	962.0000000000000000	4773.0000000000000000	8.0000000000000000	1368115504.0000000000000000	100.0000000000000000	271.0000000000000000
2789.5176470588235000	960.4235294117646600	4774.0000000000000000	8.0000000000000000	1368115504.0000000000000000	120.0000000000000000	263.0000000000000000
2783.6326530612246000	959.8061224489796400	4775.0000000000000000	8.0000000000000000	1368115504.0000000000000000	140.0000000000000000	233.0000000000000000
2777.1855670103091000	960.3814432989690900	4776.0000000000000000	8.0000000000000000	1368115504.0000000000000000	160.0000000000000000	235.0000000000000000
2770.2129629629630000	961.9907407407407600	4777.0000000000000000	8.0000000000000000	1368115504.0000000000000000	180.0000000000000000	271.0000000000000000
2764.3484848484850000	965.2348484848485000	4778.0000000000000000	8.0000000000000000	1368115504.0000000000000000	200.0000000000000000	251.0000000000000000
2757.1999999999998000	969.1916666666667200	4779.0000000000000000	8.0000000000000000	1368115504.0000000000000000	220.0000000000000000	248.0000000000000000
2749.8245614035086000	968.3859649122806600	4780.0000000000000000	8.0000000000000000	1368115504.0000000000000000	240.0000000000000000	280.0000000000000000
2751.2526315789473000	963.0105263157894300	4781.0000000000000000	8.0000000000000000	1368115504.0000000000000000	260.0000000000000000	363.0000000000000000
2745.6973684210525000	960.0000000000000000	4782.0000000000000000	8.0000000000000000	1368115504.0000000000000000	280.0000000000000000	288.0000000000000000
2739.4857142857145000	959.6142857142857600	4783.0000000000000000	8.0000000000000000	1368115504.0000000000000000	300.0000000000000000	337.0000000000000000
2733.0930232558139000	961.0116279069767400	4784.0000000000000000	8.0000000000000000	1368115504.0000000000000000	320.0000000000000000	333.0000000000000000
2727.0582524271845000	962.6601941747572900	4785.0000000000000000	8.0000000000000000	1368115504.0000000000000000	340.0000000000000000	273.0000000000000000
2719.0092592592591000	964.7777777777778300	4786.0000000000000000	8.0000000000000000	1368115504.0000000000000000	360.0000000000000000	331.0000000000000000
2715.5666666666666000	959.7666666666666500	4787.0000000000000000	8.0000000000000000	1368115504.0000000000000000	380.0000000000000000	271.0000000000000000
2712.0210526315791000	956.0105263157894300	4788.0000000000000000	8.0000000000000000	1368115504.0000000000000000	400.0000000000000000	295.0000000000000000
2704.8823529411766000	953.7294117647059000	4789.0000000000000000	8.0000000000000000	1368115504.0000000000000000	420.0000000000000000	342.0000000000000000
2696.2222222222222000	952.3703703703703200	4790.0000000000000000	8.0000000000000000	1368115504.0000000000000000	440.0000000000000000	293.0000000000000000
2687.9019607843138000	952.5196078431372400	4791.0000000000000000	8.0000000000000000	1368115504.0000000000000000	460.0000000000000000	341.0000000000000000
2680.4587155963304000	954.4495412844037200	4792.0000000000000000	8.0000000000000000	1368115504.0000000000000000	480.0000000000000000	272.0000000000000000
2671.1617647058824000	957.4852941176470700	4793.0000000000000000	8.0000000000000000	1368115504.0000000000000000	500.0000000000000000	341.0000000000000000
2663.1068702290077000	960.9541984732824200	4794.0000000000000000	8.0000000000000000	1368115504.0000000000000000	520.0000000000000000	343.0000000000000000
2657.6170212765956000	956.1276595744681100	4795.0000000000000000	8.0000000000000000	1368115504.0000000000000000	540.0000000000000000	265.0000000000000000
2658.0963855421687000	953.1927710843373200	4796.0000000000000000	8.0000000000000000	1368115504.0000000000000000	560.0000000000000000	347.0000000000000000
2653.8656716417909000	950.2238805970149500	4797.0000000000000000	8.0000000000000000	1368115504.0000000000000000	580.0000000000000000	347.0000000000000000
2647.4189189189192000	949.0270270270269700	4798.0000000000000000	8.0000000000000000	1368115504.0000000000000000	600.0000000000000000	351.0000000000000000
2640.7349397590360000	949.3855421686746500	4799.0000000000000000	8.0000000000000000	1368115504.0000000000000000	620.0000000000000000	345.0000000000000000
2636.1264367816093000	951.2528735632183700	4800.0000000000000000	8.0000000000000000	1368115504.0000000000000000	640.0000000000000000	269.0000000000000000
2630.8058252427186000	953.7961165048543500	4801.0000000000000000	8.0000000000000000	1368115504.0000000000000000	660.0000000000000000	353.0000000000000000
2624.0639999999999000	957.0320000000000400	4802.0000000000000000	8.0000000000000000	1368115504.0000000000000000	680.0000000000000000	304.0000000000000000
2618.5208333333335000	952.6875000000000000	4803.0000000000000000	8.0000000000000000	1368115504.0000000000000000	700.0000000000000000	274.0000000000000000
2619.3571428571431000	950.2380952380951800	4804.0000000000000000	8.0000000000000000	1368115504.0000000000000000	720.0000000000000000	334.0000000000000000
2612.2978723404258000	949.1063829787234500	4805.0000000000000000	8.0000000000000000	1368115504.0000000000000000	740.0000000000000000	298.0000000000000000
2608.8923076923074000	951.1846153846154300	4806.0000000000000000	8.0000000000000000	1368115504.0000000000000000	760.0000000000000000	297.0000000000000000
2605.5000000000000000	953.3409090909091200	4807.0000000000000000	8.0000000000000000	1368115504.0000000000000000	780.0000000000000000	280.0000000000000000
2600.4642857142858000	955.5714285714285600	4808.0000000000000000	8.0000000000000000	1368115504.0000000000000000	800.0000000000000000	279.0000000000000000
2596.6153846153848000	951.5641025641025400	4809.0000000000000000	8.0000000000000000	1368115504.0000000000000000	820.0000000000000000	299.0000000000000000
2596.1372549019607000	949.3333333333333700	4810.0000000000000000	8.0000000000000000	1368115504.0000000000000000	840.0000000000000000	321.0000000000000000
2590.0769230769229000	948.4615384615384500	4811.0000000000000000	8.0000000000000000	1368115504.0000000000000000	860.0000000000000000	288.0000000000000000
2588.5599999999999000	950.8800000000000000	4813.0000000000000000	8.0000000000000000	1368115504.0000000000000000	900.0000000000000000	305.0000000000000000
2592.2816901408451000	954.7887323943662100	4814.0000000000000000	8.0000000000000000	1368115504.0000000000000000	920.0000000000000000	296.0000000000000000
2591.8217821782177000	958.2475247524752100	4815.0000000000000000	8.0000000000000000	1368115504.0000000000000000	940.0000000000000000	313.0000000000000000
2590.9067796610170000	963.2542372881356400	4816.0000000000000000	8.0000000000000000	1368115504.0000000000000000	960.0000000000000000	349.0000000000000000
2590.5467625899282000	969.7194244604317000	4817.0000000000000000	8.0000000000000000	1368115504.0000000000000000	980.0000000000000000	309.0000000000000000
2590.6236559139784000	974.1075268817204500	4818.0000000000000000	8.0000000000000000	1368115505.0000000000000000	0.0000000000000000	306.0000000000000000
2593.0777777777776000	968.1444444444443900	4819.0000000000000000	8.0000000000000000	1368115505.0000000000000000	20.0000000000000000	349.0000000000000000
2593.9797979797981000	964.4040404040404200	4820.0000000000000000	8.0000000000000000	1368115505.0000000000000000	40.0000000000000000	306.0000000000000000
2593.8235294117649000	961.7500000000000000	4821.0000000000000000	8.0000000000000000	1368115505.0000000000000000	60.0000000000000000	308.0000000000000000
2592.0500000000002000	960.5000000000000000	4822.0000000000000000	8.0000000000000000	1368115505.0000000000000000	80.0000000000000000	280.0000000000000000
2588.1886792452829000	964.6226415094339500	4823.0000000000000000	8.0000000000000000	1368115505.0000000000000000	100.0000000000000000	310.0000000000000000
2587.9204545454545000	967.2272727272727500	4824.0000000000000000	8.0000000000000000	1368115505.0000000000000000	120.0000000000000000	369.0000000000000000
2585.0707070707072000	971.0101010101010400	4825.0000000000000000	8.0000000000000000	1368115505.0000000000000000	140.0000000000000000	310.0000000000000000
2582.7372881355932000	976.2711864406779800	4826.0000000000000000	8.0000000000000000	1368115505.0000000000000000	160.0000000000000000	296.0000000000000000
2578.4330708661419000	981.3385826771653900	4827.0000000000000000	8.0000000000000000	1368115505.0000000000000000	180.0000000000000000	300.0000000000000000
2575.2159999999999000	988.0159999999999600	4828.0000000000000000	8.0000000000000000	1368115505.0000000000000000	200.0000000000000000	267.0000000000000000
2572.0943396226417000	994.0377358490566200	4829.0000000000000000	8.0000000000000000	1368115505.0000000000000000	220.0000000000000000	362.0000000000000000
2569.7596153846152000	986.8461538461538100	4830.0000000000000000	8.0000000000000000	1368115505.0000000000000000	240.0000000000000000	354.0000000000000000
2568.6838709677418000	978.0967741935484100	4831.0000000000000000	8.0000000000000000	1368115505.0000000000000000	260.0000000000000000	365.0000000000000000
2565.6865671641790000	970.2089552238805900	4832.0000000000000000	8.0000000000000000	1368115505.0000000000000000	280.0000000000000000	359.0000000000000000
2559.7272727272730000	964.6776859504132100	4833.0000000000000000	8.0000000000000000	1368115505.0000000000000000	300.0000000000000000	285.0000000000000000
2553.7596153846152000	961.1730769230769100	4834.0000000000000000	8.0000000000000000	1368115505.0000000000000000	320.0000000000000000	368.0000000000000000
2544.2624999999998000	960.1000000000000200	4835.0000000000000000	8.0000000000000000	1368115505.0000000000000000	340.0000000000000000	364.0000000000000000
2536.5250000000001000	960.4500000000000500	4836.0000000000000000	8.0000000000000000	1368115505.0000000000000000	360.0000000000000000	344.0000000000000000
2528.6296296296296000	961.3703703703703200	4837.0000000000000000	8.0000000000000000	1368115505.0000000000000000	380.0000000000000000	343.0000000000000000
2521.7684210526318000	963.3263157894737100	4838.0000000000000000	8.0000000000000000	1368115505.0000000000000000	400.0000000000000000	291.0000000000000000
2514.7884615384614000	965.5192307692307200	4839.0000000000000000	8.0000000000000000	1368115505.0000000000000000	420.0000000000000000	345.0000000000000000
2508.2654867256638000	969.2566371681415400	4840.0000000000000000	8.0000000000000000	1368115505.0000000000000000	440.0000000000000000	343.0000000000000000
2501.1217391304349000	973.9913043478260300	4841.0000000000000000	8.0000000000000000	1368115505.0000000000000000	460.0000000000000000	275.0000000000000000
2495.5038167938933000	979.8244274809160300	4842.0000000000000000	8.0000000000000000	1368115505.0000000000000000	480.0000000000000000	336.0000000000000000
2490.4715447154472000	986.2926829268292300	4843.0000000000000000	8.0000000000000000	1368115505.0000000000000000	500.0000000000000000	351.0000000000000000
2485.2015503875969000	993.2403100775193300	4844.0000000000000000	8.0000000000000000	1368115505.0000000000000000	520.0000000000000000	351.0000000000000000
2481.1048387096776000	999.8225806451613400	4846.0000000000000000	8.0000000000000000	1368115505.0000000000000000	540.0000000000000000	345.0000000000000000
2484.7959183673470000	990.7210884353741000	4847.0000000000000000	8.0000000000000000	1368115505.0000000000000000	580.0000000000000000	364.0000000000000000
2491.0808823529410000	982.1691176470587800	4848.0000000000000000	8.0000000000000000	1368115505.0000000000000000	600.0000000000000000	309.0000000000000000
2500.5041322314050000	976.1404958677685500	4849.0000000000000000	8.0000000000000000	1368115505.0000000000000000	620.0000000000000000	347.0000000000000000
2511.0098039215686000	972.7647058823529300	4850.0000000000000000	8.0000000000000000	1368115505.0000000000000000	640.0000000000000000	345.0000000000000000
2521.3734939759038000	972.3253012048193100	4851.0000000000000000	8.0000000000000000	1368115505.0000000000000000	660.0000000000000000	322.0000000000000000
2533.4368932038833000	974.1262135922330600	4852.0000000000000000	8.0000000000000000	1368115505.0000000000000000	680.0000000000000000	344.0000000000000000
2542.3018867924529000	977.0943396226415400	4853.0000000000000000	8.0000000000000000	1368115505.0000000000000000	700.0000000000000000	357.0000000000000000
2552.0172413793102000	980.3965517241379100	4854.0000000000000000	8.0000000000000000	1368115505.0000000000000000	720.0000000000000000	301.0000000000000000
2560.9279279279281000	984.8468468468468000	4855.0000000000000000	8.0000000000000000	1368115505.0000000000000000	740.0000000000000000	311.0000000000000000
2570.3909090909092000	990.5545454545454000	4856.0000000000000000	8.0000000000000000	1368115505.0000000000000000	760.0000000000000000	315.0000000000000000
2578.1475409836066000	997.3524590163934800	4857.0000000000000000	8.0000000000000000	1368115505.0000000000000000	780.0000000000000000	338.0000000000000000
2585.7352941176468000	1004.2720588235294000	4858.0000000000000000	8.0000000000000000	1368115505.0000000000000000	800.0000000000000000	339.0000000000000000
2592.0322580645161000	1000.6774193548387000	4859.0000000000000000	8.0000000000000000	1368115505.0000000000000000	820.0000000000000000	367.0000000000000000
2587.7750000000001000	995.4833333333333500	4860.0000000000000000	8.0000000000000000	1368115505.0000000000000000	840.0000000000000000	378.0000000000000000
2590.0606060606060000	989.2020202020202100	4861.0000000000000000	8.0000000000000000	1368115505.0000000000000000	860.0000000000000000	462.0000000000000000
2593.4756097560976000	983.3658536585365900	4862.0000000000000000	8.0000000000000000	1368115505.0000000000000000	880.0000000000000000	373.0000000000000000
2598.8857142857141000	977.8285714285714200	4863.0000000000000000	8.0000000000000000	1368115505.0000000000000000	900.0000000000000000	386.0000000000000000
2606.5294117647059000	973.9411764705882900	4864.0000000000000000	8.0000000000000000	1368115505.0000000000000000	920.0000000000000000	379.0000000000000000
2613.6296296296296000	972.2962962962963000	4865.0000000000000000	8.0000000000000000	1368115505.0000000000000000	940.0000000000000000	386.0000000000000000
2620.7500000000000000	972.6458333333333700	4866.0000000000000000	8.0000000000000000	1368115505.0000000000000000	960.0000000000000000	310.0000000000000000
2626.0689655172414000	974.8620689655172100	4867.0000000000000000	8.0000000000000000	1368115505.0000000000000000	980.0000000000000000	375.0000000000000000
2631.9705882352941000	977.1323529411764600	4868.0000000000000000	8.0000000000000000	1368115506.0000000000000000	0.0000000000000000	374.0000000000000000
2638.5918367346940000	979.8571428571428900	4869.0000000000000000	8.0000000000000000	1368115506.0000000000000000	20.0000000000000000	376.0000000000000000
2643.5964912280701000	983.8070175438596200	4870.0000000000000000	8.0000000000000000	1368115506.0000000000000000	40.0000000000000000	378.0000000000000000
2647.6125000000002000	989.4874999999999500	4871.0000000000000000	8.0000000000000000	1368115506.0000000000000000	60.0000000000000000	314.0000000000000000
2651.8840579710145000	996.0072463768116200	4872.0000000000000000	8.0000000000000000	1368115506.0000000000000000	80.0000000000000000	339.0000000000000000
2652.8076923076924000	989.1538461538461900	4873.0000000000000000	8.0000000000000000	1368115506.0000000000000000	100.0000000000000000	317.0000000000000000
2651.4516129032259000	982.2150537634408900	4874.0000000000000000	8.0000000000000000	1368115506.0000000000000000	120.0000000000000000	303.0000000000000000
2650.1565217391303000	975.1913043478260800	4875.0000000000000000	8.0000000000000000	1368115506.0000000000000000	140.0000000000000000	362.0000000000000000
2649.3027522935781000	970.1376146788991300	4876.0000000000000000	8.0000000000000000	1368115506.0000000000000000	160.0000000000000000	322.0000000000000000
2647.3780487804879000	967.0975609756097800	4877.0000000000000000	8.0000000000000000	1368115506.0000000000000000	180.0000000000000000	309.0000000000000000
2646.8888888888887000	965.4444444444444600	4879.0000000000000000	8.0000000000000000	1368115506.0000000000000000	200.0000000000000000	284.0000000000000000
2649.4339622641510000	971.5283018867924100	4880.0000000000000000	8.0000000000000000	1368115506.0000000000000000	240.0000000000000000	376.0000000000000000
2650.0795454545455000	975.0681818181818700	4881.0000000000000000	8.0000000000000000	1368115506.0000000000000000	260.0000000000000000	307.0000000000000000
2651.7529411764708000	979.0352941176470300	4882.0000000000000000	8.0000000000000000	1368115506.0000000000000000	280.0000000000000000	383.0000000000000000
2651.0303030303030000	972.9242424242423800	4883.0000000000000000	8.0000000000000000	1368115506.0000000000000000	300.0000000000000000	359.0000000000000000
2650.1081081081084000	968.5405405405405200	4884.0000000000000000	8.0000000000000000	1368115506.0000000000000000	320.0000000000000000	329.0000000000000000
2649.3225806451615000	963.7419354838709800	4885.0000000000000000	8.0000000000000000	1368115506.0000000000000000	340.0000000000000000	363.0000000000000000
2646.5772357723577000	957.9105691056910200	4886.0000000000000000	8.0000000000000000	1368115506.0000000000000000	360.0000000000000000	339.0000000000000000
2643.6551724137930000	952.9396551724138400	4887.0000000000000000	8.0000000000000000	1368115506.0000000000000000	380.0000000000000000	396.0000000000000000
2638.9277108433735000	949.1686746987951400	4888.0000000000000000	8.0000000000000000	1368115506.0000000000000000	400.0000000000000000	393.0000000000000000
2632.9298245614036000	947.4385964912280500	4889.0000000000000000	8.0000000000000000	1368115506.0000000000000000	420.0000000000000000	357.0000000000000000
2626.8604651162791000	949.3720930232558400	4890.0000000000000000	8.0000000000000000	1368115506.0000000000000000	440.0000000000000000	360.0000000000000000
2625.5128205128203000	952.0769230769230900	4891.0000000000000000	8.0000000000000000	1368115506.0000000000000000	460.0000000000000000	395.0000000000000000
2621.6559139784945000	955.3978494623655700	4892.0000000000000000	8.0000000000000000	1368115506.0000000000000000	480.0000000000000000	383.0000000000000000
2618.0526315789475000	959.5894736842104700	4893.0000000000000000	8.0000000000000000	1368115506.0000000000000000	500.0000000000000000	387.0000000000000000
2616.3015873015875000	953.6825396825396400	4894.0000000000000000	8.0000000000000000	1368115506.0000000000000000	520.0000000000000000	324.0000000000000000
2616.4175824175823000	949.6043956043955600	4895.0000000000000000	8.0000000000000000	1368115506.0000000000000000	540.0000000000000000	305.0000000000000000
2613.3815789473683000	945.4736842105263600	4896.0000000000000000	8.0000000000000000	1368115506.0000000000000000	560.0000000000000000	370.0000000000000000
2608.3103448275861000	942.7413793103448800	4897.0000000000000000	8.0000000000000000	1368115506.0000000000000000	580.0000000000000000	328.0000000000000000
2600.7777777777778000	942.4920634920634900	4898.0000000000000000	8.0000000000000000	1368115506.0000000000000000	600.0000000000000000	327.0000000000000000
2595.7399999999998000	943.8200000000000500	4899.0000000000000000	8.0000000000000000	1368115506.0000000000000000	620.0000000000000000	315.0000000000000000
2591.1369863013697000	946.0273972602740300	4900.0000000000000000	8.0000000000000000	1368115506.0000000000000000	640.0000000000000000	327.0000000000000000
2584.5384615384614000	948.0769230769230900	4901.0000000000000000	8.0000000000000000	1368115506.0000000000000000	660.0000000000000000	332.0000000000000000
2578.9879518072289000	950.3373493975904000	4902.0000000000000000	8.0000000000000000	1368115506.0000000000000000	680.0000000000000000	331.0000000000000000
2577.9264705882351000	945.1617647058823200	4903.0000000000000000	8.0000000000000000	1368115506.0000000000000000	700.0000000000000000	332.0000000000000000
2576.1186440677966000	942.1186440677965900	4904.0000000000000000	8.0000000000000000	1368115506.0000000000000000	720.0000000000000000	318.0000000000000000
2568.3600000000001000	941.0800000000000400	4905.0000000000000000	8.0000000000000000	1368115506.0000000000000000	740.0000000000000000	319.0000000000000000
2565.2500000000000000	943.4791666666666300	4906.0000000000000000	8.0000000000000000	1368115506.0000000000000000	760.0000000000000000	318.0000000000000000
2560.4745762711864000	944.8474576271186200	4907.0000000000000000	8.0000000000000000	1368115506.0000000000000000	780.0000000000000000	295.0000000000000000
2554.2807017543860000	946.3508771929824700	4908.0000000000000000	8.0000000000000000	1368115506.0000000000000000	800.0000000000000000	335.0000000000000000
2547.6140350877195000	943.3333333333333700	4909.0000000000000000	8.0000000000000000	1368115506.0000000000000000	820.0000000000000000	318.0000000000000000
2543.5135135135133000	942.2702702702703200	4910.0000000000000000	8.0000000000000000	1368115506.0000000000000000	840.0000000000000000	359.0000000000000000
2536.0476190476193000	941.1904761904761500	4911.0000000000000000	8.0000000000000000	1368115506.0000000000000000	860.0000000000000000	332.0000000000000000
2530.7857142857142000	941.7142857142856700	4912.0000000000000000	8.0000000000000000	1368115506.0000000000000000	880.0000000000000000	312.0000000000000000
2522.0384615384614000	941.5384615384615500	4913.0000000000000000	8.0000000000000000	1368115506.0000000000000000	900.0000000000000000	335.0000000000000000
2514.5277777777778000	943.4722222222221700	4914.0000000000000000	8.0000000000000000	1368115506.0000000000000000	920.0000000000000000	314.0000000000000000
2506.9268292682927000	946.1219512195122000	4915.0000000000000000	8.0000000000000000	1368115506.0000000000000000	940.0000000000000000	337.0000000000000000
2505.0000000000000000	941.8666666666666700	4916.0000000000000000	8.0000000000000000	1368115506.0000000000000000	960.0000000000000000	337.0000000000000000
2503.5365853658536000	937.7804878048780200	4917.0000000000000000	8.0000000000000000	1368115506.0000000000000000	980.0000000000000000	319.0000000000000000
2497.4400000000001000	933.9199999999999600	4918.0000000000000000	8.0000000000000000	1368115507.0000000000000000	0.0000000000000000	338.0000000000000000
2490.2500000000000000	930.2999999999999500	4919.0000000000000000	8.0000000000000000	1368115507.0000000000000000	20.0000000000000000	309.0000000000000000
2481.2799999999997000	928.7599999999999900	4920.0000000000000000	8.0000000000000000	1368115507.0000000000000000	40.0000000000000000	346.0000000000000000
2475.1111111111113000	929.7407407407407600	4921.0000000000000000	8.0000000000000000	1368115507.0000000000000000	60.0000000000000000	382.0000000000000000
2469.4000000000001000	932.4571428571429100	4922.0000000000000000	8.0000000000000000	1368115507.0000000000000000	80.0000000000000000	373.0000000000000000
2462.6562500000000000	936.0312500000000000	4923.0000000000000000	8.0000000000000000	1368115507.0000000000000000	100.0000000000000000	385.0000000000000000
2457.7727272727270000	941.7500000000000000	4924.0000000000000000	8.0000000000000000	1368115507.0000000000000000	120.0000000000000000	379.0000000000000000
2451.5263157894738000	948.0263157894736400	4925.0000000000000000	8.0000000000000000	1368115507.0000000000000000	140.0000000000000000	321.0000000000000000
2446.0243902439024000	954.8780487804878000	4927.0000000000000000	8.0000000000000000	1368115507.0000000000000000	160.0000000000000000	379.0000000000000000
2444.1250000000000000	947.6250000000000000	4928.0000000000000000	8.0000000000000000	1368115507.0000000000000000	200.0000000000000000	316.0000000000000000
2443.8666666666668000	941.7999999999999500	4929.0000000000000000	8.0000000000000000	1368115507.0000000000000000	220.0000000000000000	340.0000000000000000
2443.0400000000000000	937.6799999999999500	4930.0000000000000000	8.0000000000000000	1368115507.0000000000000000	240.0000000000000000	372.0000000000000000
2440.3478260869565000	934.4782608695652500	4931.0000000000000000	8.0000000000000000	1368115507.0000000000000000	260.0000000000000000	366.0000000000000000
2433.0000000000000000	934.1666666666666300	4933.0000000000000000	8.0000000000000000	1368115507.0000000000000000	280.0000000000000000	352.0000000000000000
2430.7857142857142000	938.0000000000000000	4934.0000000000000000	8.0000000000000000	1368115507.0000000000000000	320.0000000000000000	403.0000000000000000
2427.1212121212120000	940.6060606060606200	4935.0000000000000000	8.0000000000000000	1368115507.0000000000000000	340.0000000000000000	401.0000000000000000
2422.5294117647059000	943.2352941176470700	4937.0000000000000000	8.0000000000000000	1368115507.0000000000000000	360.0000000000000000	398.0000000000000000
2417.1199999999999000	939.6000000000000200	4938.0000000000000000	8.0000000000000000	1368115507.0000000000000000	400.0000000000000000	400.0000000000000000
2415.1111111111113000	936.4074074074073900	4939.0000000000000000	8.0000000000000000	1368115507.0000000000000000	420.0000000000000000	345.0000000000000000
2413.6176470588234000	932.3235294117647500	4940.0000000000000000	8.0000000000000000	1368115507.0000000000000000	440.0000000000000000	310.0000000000000000
2411.2978723404258000	926.1063829787234500	4941.0000000000000000	8.0000000000000000	1368115507.0000000000000000	460.0000000000000000	333.0000000000000000
2409.0204081632655000	919.0204081632653000	4942.0000000000000000	8.0000000000000000	1368115507.0000000000000000	480.0000000000000000	344.0000000000000000
2408.2083333333335000	911.1875000000000000	4943.0000000000000000	8.0000000000000000	1368115507.0000000000000000	500.0000000000000000	358.0000000000000000
2406.5909090909090000	903.0454545454545000	4944.0000000000000000	8.0000000000000000	1368115507.0000000000000000	520.0000000000000000	413.0000000000000000
2405.2280701754385000	894.0000000000000000	4945.0000000000000000	8.0000000000000000	1368115507.0000000000000000	540.0000000000000000	356.0000000000000000
2404.4561403508774000	884.8596491228070100	4946.0000000000000000	8.0000000000000000	1368115507.0000000000000000	560.0000000000000000	414.0000000000000000
2403.4000000000001000	875.5454545454545000	4947.0000000000000000	8.0000000000000000	1368115507.0000000000000000	580.0000000000000000	357.0000000000000000
2401.5714285714284000	865.8775510204081900	4948.0000000000000000	8.0000000000000000	1368115507.0000000000000000	600.0000000000000000	406.0000000000000000
2400.2954545454545000	855.8636363636363700	4949.0000000000000000	8.0000000000000000	1368115507.0000000000000000	620.0000000000000000	424.0000000000000000
2398.0769230769229000	845.3269230769230900	4950.0000000000000000	8.0000000000000000	1368115507.0000000000000000	640.0000000000000000	361.0000000000000000
2396.8222222222221000	834.5111111111110600	4951.0000000000000000	8.0000000000000000	1368115507.0000000000000000	660.0000000000000000	399.0000000000000000
2394.2258064516127000	823.4838709677419500	4952.0000000000000000	8.0000000000000000	1368115507.0000000000000000	680.0000000000000000	336.0000000000000000
2393.4166666666665000	813.5416666666666300	4972.0000000000000000	8.0000000000000000	1368115507.0000000000000000	700.0000000000000000	393.0000000000000000
2419.1500000000001000	800.7000000000000500	4973.0000000000000000	8.0000000000000000	1368115508.0000000000000000	100.0000000000000000	349.0000000000000000
2426.4230769230771000	798.5384615384615500	4974.0000000000000000	8.0000000000000000	1368115508.0000000000000000	120.0000000000000000	397.0000000000000000
2433.5909090909090000	795.3181818181818700	4981.0000000000000000	8.0000000000000000	1368115508.0000000000000000	140.0000000000000000	350.0000000000000000
2482.5906735751296000	752.2176165803108500	4982.0000000000000000	8.0000000000000000	1368115508.0000000000000000	280.0000000000000000	341.0000000000000000
2486.7096774193546000	743.3924731182795500	4983.0000000000000000	8.0000000000000000	1368115508.0000000000000000	300.0000000000000000	415.0000000000000000
2490.7191011235955000	734.6853932584269800	4984.0000000000000000	8.0000000000000000	1368115508.0000000000000000	320.0000000000000000	401.0000000000000000
2494.5934065934066000	726.1428571428571100	4985.0000000000000000	8.0000000000000000	1368115508.0000000000000000	340.0000000000000000	389.0000000000000000
2497.1470588235293000	716.9166666666666300	4986.0000000000000000	8.0000000000000000	1368115508.0000000000000000	360.0000000000000000	400.0000000000000000
2499.3972602739727000	707.1324200913242100	4987.0000000000000000	8.0000000000000000	1368115508.0000000000000000	380.0000000000000000	402.0000000000000000
2500.6225490196080000	697.6715686274509400	4988.0000000000000000	8.0000000000000000	1368115508.0000000000000000	400.0000000000000000	539.0000000000000000
2502.5862068965516000	687.9605911330049800	4989.0000000000000000	8.0000000000000000	1368115508.0000000000000000	420.0000000000000000	428.0000000000000000
2503.0616113744077000	678.2701421800948100	4990.0000000000000000	8.0000000000000000	1368115508.0000000000000000	440.0000000000000000	377.0000000000000000
2503.5374449339206000	668.6740088105726700	4991.0000000000000000	8.0000000000000000	1368115508.0000000000000000	460.0000000000000000	445.0000000000000000
2503.9449541284403000	659.4633027522935400	4992.0000000000000000	8.0000000000000000	1368115508.0000000000000000	480.0000000000000000	425.0000000000000000
2504.1705069124423000	649.6912442396313700	4993.0000000000000000	8.0000000000000000	1368115508.0000000000000000	500.0000000000000000	367.0000000000000000
2504.2767857142858000	640.9955357142856700	4994.0000000000000000	8.0000000000000000	1368115508.0000000000000000	520.0000000000000000	442.0000000000000000
2504.4782608695650000	632.9758454106280400	4995.0000000000000000	8.0000000000000000	1368115508.0000000000000000	540.0000000000000000	370.0000000000000000
2504.9842931937173000	625.3298429319371500	4996.0000000000000000	8.0000000000000000	1368115508.0000000000000000	560.0000000000000000	389.0000000000000000
2506.9588235294118000	619.0176470588235100	4997.0000000000000000	8.0000000000000000	1368115508.0000000000000000	580.0000000000000000	432.0000000000000000
2508.7236842105262000	614.5921052631579200	4998.0000000000000000	8.0000000000000000	1368115508.0000000000000000	600.0000000000000000	377.0000000000000000
2509.7647058823532000	611.8627450980392300	4999.0000000000000000	8.0000000000000000	1368115508.0000000000000000	620.0000000000000000	442.0000000000000000
2511.1568627450979000	611.1960784313726000	5001.0000000000000000	8.0000000000000000	1368115508.0000000000000000	640.0000000000000000	421.0000000000000000
2511.5937500000000000	618.6406250000000000	5002.0000000000000000	8.0000000000000000	1368115508.0000000000000000	680.0000000000000000	443.0000000000000000
2512.2545454545452000	621.7000000000000500	5003.0000000000000000	8.0000000000000000	1368115508.0000000000000000	700.0000000000000000	479.0000000000000000
2513.7925925925924000	625.7407407407407600	5004.0000000000000000	8.0000000000000000	1368115508.0000000000000000	720.0000000000000000	444.0000000000000000
2515.8687500000001000	631.3250000000000500	5005.0000000000000000	8.0000000000000000	1368115508.0000000000000000	740.0000000000000000	423.0000000000000000
2517.8224852071007000	637.6627218934911500	5006.0000000000000000	8.0000000000000000	1368115508.0000000000000000	760.0000000000000000	361.0000000000000000
2521.2890173410406000	643.8843930635838400	5007.0000000000000000	8.0000000000000000	1368115508.0000000000000000	780.0000000000000000	383.0000000000000000
2524.8407643312103000	650.1273885350318600	5008.0000000000000000	8.0000000000000000	1368115508.0000000000000000	800.0000000000000000	357.0000000000000000
2529.2311827956992000	656.8225806451613400	5009.0000000000000000	8.0000000000000000	1368115508.0000000000000000	820.0000000000000000	383.0000000000000000
2534.0662983425414000	663.4530386740331100	5010.0000000000000000	8.0000000000000000	1368115508.0000000000000000	840.0000000000000000	448.0000000000000000
2540.4000000000001000	669.7945945945946300	5011.0000000000000000	8.0000000000000000	1368115508.0000000000000000	860.0000000000000000	381.0000000000000000
2547.2526881720432000	675.1075268817204500	5012.0000000000000000	8.0000000000000000	1368115508.0000000000000000	880.0000000000000000	464.0000000000000000
2555.6690647482014000	676.9352517985611300	5013.0000000000000000	8.0000000000000000	1368115508.0000000000000000	900.0000000000000000	393.0000000000000000
2563.8275862068967000	675.2827586206896100	5014.0000000000000000	8.0000000000000000	1368115508.0000000000000000	920.0000000000000000	466.0000000000000000
2570.7961783439491000	674.1146496815287000	5015.0000000000000000	8.0000000000000000	1368115508.0000000000000000	940.0000000000000000	428.0000000000000000
2578.2242424242422000	671.8242424242424700	5016.0000000000000000	8.0000000000000000	1368115508.0000000000000000	960.0000000000000000	383.0000000000000000
2585.4418604651164000	667.8313953488371900	5017.0000000000000000	8.0000000000000000	1368115508.0000000000000000	980.0000000000000000	426.0000000000000000
2591.9132653061224000	662.1428571428571100	5018.0000000000000000	8.0000000000000000	1368115509.0000000000000000	0.0000000000000000	384.0000000000000000
2598.1658536585364000	655.5902439024390600	5019.0000000000000000	8.0000000000000000	1368115509.0000000000000000	20.0000000000000000	366.0000000000000000
2604.2150537634407000	648.2096774193548800	5020.0000000000000000	8.0000000000000000	1368115509.0000000000000000	40.0000000000000000	378.0000000000000000
2609.0232558139533000	639.2511627906976600	5021.0000000000000000	8.0000000000000000	1368115509.0000000000000000	60.0000000000000000	354.0000000000000000
2613.2777777777778000	629.8148148148147800	5022.0000000000000000	8.0000000000000000	1368115509.0000000000000000	80.0000000000000000	446.0000000000000000
2616.4137931034484000	619.3275862068965100	5023.0000000000000000	8.0000000000000000	1368115509.0000000000000000	100.0000000000000000	401.0000000000000000
2618.2454545454548000	608.8863636363636300	5024.0000000000000000	8.0000000000000000	1368115509.0000000000000000	120.0000000000000000	459.0000000000000000
2621.0786026200872000	598.7292576419214400	5025.0000000000000000	8.0000000000000000	1368115509.0000000000000000	140.0000000000000000	386.0000000000000000
2621.7069767441862000	587.8139534883721400	5026.0000000000000000	8.0000000000000000	1368115509.0000000000000000	160.0000000000000000	400.0000000000000000
2622.4955752212391000	576.7787610619468500	5027.0000000000000000	8.0000000000000000	1368115509.0000000000000000	180.0000000000000000	440.0000000000000000
2622.9458128078818000	565.6995073891625900	5028.0000000000000000	8.0000000000000000	1368115509.0000000000000000	200.0000000000000000	394.0000000000000000
2621.9730941704038000	554.5739910313901600	5029.0000000000000000	8.0000000000000000	1368115509.0000000000000000	220.0000000000000000	388.0000000000000000
2619.8375634517765000	543.6649746192893000	5030.0000000000000000	8.0000000000000000	1368115509.0000000000000000	240.0000000000000000	372.0000000000000000
2617.6849315068494000	532.6438356164383100	5031.0000000000000000	8.0000000000000000	1368115509.0000000000000000	260.0000000000000000	385.0000000000000000
2614.5066666666667000	521.9955555555556000	5032.0000000000000000	8.0000000000000000	1368115509.0000000000000000	280.0000000000000000	412.0000000000000000
2612.4186046511627000	510.2279069767441800	5033.0000000000000000	8.0000000000000000	1368115509.0000000000000000	300.0000000000000000	393.0000000000000000
2610.5488372093023000	499.2465116279069500	5034.0000000000000000	8.0000000000000000	1368115509.0000000000000000	320.0000000000000000	422.0000000000000000
2609.2246696035245000	488.3876651982378700	5035.0000000000000000	8.0000000000000000	1368115509.0000000000000000	340.0000000000000000	424.0000000000000000
2608.2731481481483000	477.8333333333333100	5036.0000000000000000	8.0000000000000000	1368115509.0000000000000000	360.0000000000000000	362.0000000000000000
2608.3794642857142000	467.9553571428571700	5037.0000000000000000	8.0000000000000000	1368115509.0000000000000000	380.0000000000000000	427.0000000000000000
2609.3249999999998000	458.3700000000000000	5038.0000000000000000	8.0000000000000000	1368115509.0000000000000000	400.0000000000000000	423.0000000000000000
2611.8669950738918000	450.2216748768473200	5039.0000000000000000	8.0000000000000000	1368115509.0000000000000000	420.0000000000000000	408.0000000000000000
2614.1718750000000000	442.5208333333333100	5040.0000000000000000	8.0000000000000000	1368115509.0000000000000000	440.0000000000000000	419.0000000000000000
2619.0116279069766000	435.8139534883720800	5041.0000000000000000	8.0000000000000000	1368115509.0000000000000000	460.0000000000000000	402.0000000000000000
2623.7696629213483000	430.7696629213483000	5042.0000000000000000	8.0000000000000000	1368115509.0000000000000000	480.0000000000000000	467.0000000000000000
2629.7302631578946000	427.5921052631579200	5043.0000000000000000	8.0000000000000000	1368115509.0000000000000000	500.0000000000000000	466.0000000000000000
2635.0416666666665000	424.2638888888889100	5044.0000000000000000	8.0000000000000000	1368115509.0000000000000000	520.0000000000000000	393.0000000000000000
2641.2171052631579000	423.7500000000000000	5045.0000000000000000	8.0000000000000000	1368115509.0000000000000000	540.0000000000000000	442.0000000000000000
2647.7959183673470000	422.8843537414966200	5046.0000000000000000	8.0000000000000000	1368115509.0000000000000000	560.0000000000000000	400.0000000000000000
2654.1285714285714000	424.1499999999999800	5047.0000000000000000	8.0000000000000000	1368115509.0000000000000000	580.0000000000000000	429.0000000000000000
2659.8904109589039000	424.6849315068493000	5048.0000000000000000	8.0000000000000000	1368115509.0000000000000000	600.0000000000000000	441.0000000000000000
2665.8815789473683000	427.9736842105263000	5049.0000000000000000	8.0000000000000000	1368115509.0000000000000000	620.0000000000000000	386.0000000000000000
2670.4761904761904000	432.5850340136054200	5050.0000000000000000	8.0000000000000000	1368115509.0000000000000000	640.0000000000000000	437.0000000000000000
2675.4093959731545000	437.1476510067113800	5051.0000000000000000	8.0000000000000000	1368115509.0000000000000000	660.0000000000000000	395.0000000000000000
2680.4965517241380000	441.1931034482758500	5052.0000000000000000	8.0000000000000000	1368115509.0000000000000000	680.0000000000000000	378.0000000000000000
2685.0909090909090000	447.8506493506493500	5053.0000000000000000	8.0000000000000000	1368115509.0000000000000000	700.0000000000000000	471.0000000000000000
2689.2696629213483000	455.2808988764044800	5054.0000000000000000	8.0000000000000000	1368115509.0000000000000000	720.0000000000000000	412.0000000000000000
2693.6612021857923000	463.9726775956284000	5055.0000000000000000	8.0000000000000000	1368115509.0000000000000000	740.0000000000000000	474.0000000000000000
2697.6288659793813000	473.0412371134020800	5056.0000000000000000	8.0000000000000000	1368115509.0000000000000000	760.0000000000000000	409.0000000000000000
2701.0574712643679000	482.7758620689655200	5057.0000000000000000	8.0000000000000000	1368115509.0000000000000000	780.0000000000000000	484.0000000000000000
2704.8592964824120000	493.3919597989949500	5058.0000000000000000	8.0000000000000000	1368115509.0000000000000000	800.0000000000000000	461.0000000000000000
2708.5245901639346000	503.8360655737705000	5059.0000000000000000	8.0000000000000000	1368115509.0000000000000000	820.0000000000000000	407.0000000000000000
2711.8249999999998000	514.9650000000000300	5060.0000000000000000	8.0000000000000000	1368115509.0000000000000000	840.0000000000000000	472.0000000000000000
2714.9252336448599000	527.1448598130841700	5061.0000000000000000	8.0000000000000000	1368115509.0000000000000000	860.0000000000000000	411.0000000000000000
2718.3684210526317000	540.0000000000000000	5062.0000000000000000	8.0000000000000000	1368115509.0000000000000000	880.0000000000000000	457.0000000000000000
2721.2399999999998000	552.2350000000000100	5063.0000000000000000	8.0000000000000000	1368115509.0000000000000000	900.0000000000000000	430.0000000000000000
2724.3084577114428000	564.8358208955223700	5064.0000000000000000	8.0000000000000000	1368115509.0000000000000000	920.0000000000000000	395.0000000000000000
2727.3254716981132000	577.9433962264150800	5065.0000000000000000	8.0000000000000000	1368115509.0000000000000000	940.0000000000000000	491.0000000000000000
2730.1860465116279000	591.1023255813953500	5066.0000000000000000	8.0000000000000000	1368115509.0000000000000000	960.0000000000000000	456.0000000000000000
2733.1826484018266000	605.4885844748859000	5067.0000000000000000	8.0000000000000000	1368115509.0000000000000000	980.0000000000000000	447.0000000000000000
2736.1076923076926000	620.3641025641026100	5068.0000000000000000	8.0000000000000000	1368115510.0000000000000000	0.0000000000000000	440.0000000000000000
2738.7194570135748000	635.8552036199095000	5069.0000000000000000	8.0000000000000000	1368115510.0000000000000000	20.0000000000000000	405.0000000000000000
2742.1383928571431000	651.8616071428571100	5070.0000000000000000	8.0000000000000000	1368115510.0000000000000000	40.0000000000000000	447.0000000000000000
2744.7227272727273000	667.9818181818182000	5071.0000000000000000	8.0000000000000000	1368115510.0000000000000000	60.0000000000000000	454.0000000000000000
2747.4340425531914000	684.4553191489361600	5072.0000000000000000	8.0000000000000000	1368115510.0000000000000000	80.0000000000000000	389.0000000000000000
2750.2752293577983000	701.0825688073395000	5073.0000000000000000	8.0000000000000000	1368115510.0000000000000000	100.0000000000000000	454.0000000000000000
2753.2297297297296000	718.8288288288288200	5074.0000000000000000	8.0000000000000000	1368115510.0000000000000000	120.0000000000000000	398.0000000000000000
2756.1552511415525000	736.9680365296803800	5076.0000000000000000	8.0000000000000000	1368115510.0000000000000000	140.0000000000000000	478.0000000000000000
2761.8807947019868000	775.7682119205297800	5077.0000000000000000	8.0000000000000000	1368115510.0000000000000000	180.0000000000000000	382.0000000000000000
2765.1076923076926000	795.6256410256410200	5078.0000000000000000	8.0000000000000000	1368115510.0000000000000000	200.0000000000000000	486.0000000000000000
2768.6010638297871000	814.9202127659574400	5079.0000000000000000	8.0000000000000000	1368115510.0000000000000000	220.0000000000000000	446.0000000000000000
2772.1366120218581000	834.3224043715847500	5080.0000000000000000	8.0000000000000000	1368115510.0000000000000000	240.0000000000000000	381.0000000000000000
2774.4848484848485000	854.3131313131312900	5081.0000000000000000	8.0000000000000000	1368115510.0000000000000000	260.0000000000000000	395.0000000000000000
2777.8564102564105000	874.2205128205127900	5082.0000000000000000	8.0000000000000000	1368115510.0000000000000000	280.0000000000000000	396.0000000000000000
2780.0436893203882000	894.5922330097087100	5083.0000000000000000	8.0000000000000000	1368115510.0000000000000000	300.0000000000000000	413.0000000000000000
2782.7671957671955000	915.3280423280423300	5084.0000000000000000	8.0000000000000000	1368115510.0000000000000000	320.0000000000000000	421.0000000000000000
2785.0796019900499000	936.9751243781094000	5085.0000000000000000	8.0000000000000000	1368115510.0000000000000000	340.0000000000000000	436.0000000000000000
2785.5030303030303000	957.8545454545454700	5086.0000000000000000	8.0000000000000000	1368115510.0000000000000000	360.0000000000000000	431.0000000000000000
2786.3583815028901000	978.9884393063583700	5087.0000000000000000	8.0000000000000000	1368115510.0000000000000000	380.0000000000000000	445.0000000000000000
2787.1620111731845000	999.6815642458100200	5088.0000000000000000	8.0000000000000000	1368115510.0000000000000000	400.0000000000000000	497.0000000000000000
2786.7405063291139000	1019.9303797468355000	5089.0000000000000000	8.0000000000000000	1368115510.0000000000000000	420.0000000000000000	455.0000000000000000
2786.4588235294118000	1040.8176470588235000	5090.0000000000000000	8.0000000000000000	1368115510.0000000000000000	440.0000000000000000	394.0000000000000000
2786.1111111111113000	1061.6790123456790000	5091.0000000000000000	8.0000000000000000	1368115510.0000000000000000	460.0000000000000000	453.0000000000000000
2785.5705128205127000	1082.0705128205129000	5092.0000000000000000	8.0000000000000000	1368115510.0000000000000000	480.0000000000000000	447.0000000000000000
2785.5734265734263000	1103.0139860139859000	5093.0000000000000000	8.0000000000000000	1368115510.0000000000000000	500.0000000000000000	451.0000000000000000
2785.2348993288592000	1123.7852348993288000	5094.0000000000000000	8.0000000000000000	1368115510.0000000000000000	520.0000000000000000	461.0000000000000000
2785.2411347517732000	1145.0921985815603000	5095.0000000000000000	8.0000000000000000	1368115510.0000000000000000	540.0000000000000000	459.0000000000000000
2786.8676470588234000	1150.1029411764705000	5096.0000000000000000	8.0000000000000000	1368115510.0000000000000000	560.0000000000000000	451.0000000000000000
2784.9375000000000000	1140.1607142857142000	5097.0000000000000000	8.0000000000000000	1368115510.0000000000000000	580.0000000000000000	427.0000000000000000
2782.9259259259261000	1132.4259259259259000	5098.0000000000000000	8.0000000000000000	1368115510.0000000000000000	600.0000000000000000	456.0000000000000000
2783.3829787234044000	1125.9042553191489000	5099.0000000000000000	8.0000000000000000	1368115510.0000000000000000	620.0000000000000000	456.0000000000000000
2785.1587301587301000	1122.0000000000000000	5100.0000000000000000	8.0000000000000000	1368115510.0000000000000000	640.0000000000000000	458.0000000000000000
2790.9285714285716000	1122.4285714285713000	5101.0000000000000000	8.0000000000000000	1368115510.0000000000000000	660.0000000000000000	458.0000000000000000
2790.7884615384614000	1125.5384615384614000	5102.0000000000000000	8.0000000000000000	1368115510.0000000000000000	680.0000000000000000	409.0000000000000000
2793.5641025641025000	1128.7820512820513000	5103.0000000000000000	8.0000000000000000	1368115510.0000000000000000	700.0000000000000000	452.0000000000000000
2798.0740740740739000	1132.9135802469136000	5104.0000000000000000	8.0000000000000000	1368115510.0000000000000000	720.0000000000000000	468.0000000000000000
2802.6421052631576000	1138.6526315789474000	5105.0000000000000000	8.0000000000000000	1368115510.0000000000000000	740.0000000000000000	419.0000000000000000
2808.0761904761903000	1145.0000000000000000	5106.0000000000000000	8.0000000000000000	1368115510.0000000000000000	760.0000000000000000	485.0000000000000000
2811.2528735632186000	1149.9885057471265000	5107.0000000000000000	8.0000000000000000	1368115510.0000000000000000	780.0000000000000000	420.0000000000000000
2808.3292682926831000	1145.1341463414635000	5108.0000000000000000	8.0000000000000000	1368115510.0000000000000000	800.0000000000000000	436.0000000000000000
2805.7708333333335000	1139.3958333333333000	5109.0000000000000000	8.0000000000000000	1368115510.0000000000000000	820.0000000000000000	496.0000000000000000
2802.0206185567013000	1134.7525773195875000	5110.0000000000000000	8.0000000000000000	1368115510.0000000000000000	840.0000000000000000	429.0000000000000000
2798.6624999999999000	1131.8000000000000000	5111.0000000000000000	8.0000000000000000	1368115510.0000000000000000	860.0000000000000000	486.0000000000000000
2793.8387096774195000	1132.2419354838710000	5112.0000000000000000	8.0000000000000000	1368115510.0000000000000000	880.0000000000000000	438.0000000000000000
2788.9512195121952000	1135.6097560975609000	5113.0000000000000000	8.0000000000000000	1368115510.0000000000000000	900.0000000000000000	494.0000000000000000
2788.0724637681160000	1139.8405797101450000	5114.0000000000000000	8.0000000000000000	1368115510.0000000000000000	920.0000000000000000	406.0000000000000000
2786.3703703703704000	1145.0123456790122000	5115.0000000000000000	8.0000000000000000	1368115510.0000000000000000	940.0000000000000000	431.0000000000000000
2784.5714285714284000	1151.8877551020407000	5116.0000000000000000	8.0000000000000000	1368115510.0000000000000000	960.0000000000000000	492.0000000000000000
2783.6794871794873000	1157.2435897435898000	5117.0000000000000000	8.0000000000000000	1368115510.0000000000000000	980.0000000000000000	435.0000000000000000
2780.9080459770116000	1151.7241379310344000	5118.0000000000000000	8.0000000000000000	1368115511.0000000000000000	0.0000000000000000	472.0000000000000000
2778.1842105263158000	1145.0087719298247000	5119.0000000000000000	8.0000000000000000	1368115511.0000000000000000	20.0000000000000000	461.0000000000000000
2776.7311827956992000	1140.1075268817203000	5120.0000000000000000	8.0000000000000000	1368115511.0000000000000000	40.0000000000000000	448.0000000000000000
2776.5576923076924000	1137.3269230769231000	5121.0000000000000000	8.0000000000000000	1368115511.0000000000000000	60.0000000000000000	486.0000000000000000
2778.8461538461538000	1134.6153846153845000	5122.0000000000000000	8.0000000000000000	1368115511.0000000000000000	80.0000000000000000	438.0000000000000000
2778.9729729729729000	1140.0270270270271000	5124.0000000000000000	8.0000000000000000	1368115511.0000000000000000	120.0000000000000000	486.0000000000000000
2778.4716981132078000	1142.9433962264152000	5125.0000000000000000	8.0000000000000000	1368115511.0000000000000000	140.0000000000000000	435.0000000000000000
2779.1884057971015000	1146.9275362318840000	5126.0000000000000000	8.0000000000000000	1368115511.0000000000000000	160.0000000000000000	467.0000000000000000
2780.2235294117645000	1152.6117647058823000	5127.0000000000000000	8.0000000000000000	1368115511.0000000000000000	180.0000000000000000	469.0000000000000000
2780.7904761904761000	1160.0666666666666000	5128.0000000000000000	8.0000000000000000	1368115511.0000000000000000	200.0000000000000000	474.0000000000000000
2782.8425925925926000	1166.2870370370370000	5130.0000000000000000	8.0000000000000000	1368115511.0000000000000000	220.0000000000000000	480.0000000000000000
2786.5217391304350000	1159.2318840579710000	5131.0000000000000000	8.0000000000000000	1368115511.0000000000000000	260.0000000000000000	423.0000000000000000
2788.8301886792451000	1155.6981132075471000	5132.0000000000000000	8.0000000000000000	1368115511.0000000000000000	280.0000000000000000	430.0000000000000000
2794.0000000000000000	1153.6458333333333000	5133.0000000000000000	8.0000000000000000	1368115511.0000000000000000	300.0000000000000000	441.0000000000000000
2798.1403508771928000	1154.1578947368421000	5134.0000000000000000	8.0000000000000000	1368115511.0000000000000000	320.0000000000000000	413.0000000000000000
2801.3636363636365000	1155.6818181818182000	5135.0000000000000000	8.0000000000000000	1368115511.0000000000000000	340.0000000000000000	419.0000000000000000
2805.3733333333334000	1157.8533333333332000	5136.0000000000000000	8.0000000000000000	1368115511.0000000000000000	360.0000000000000000	491.0000000000000000
2809.2967032967035000	1161.7912087912089000	5137.0000000000000000	8.0000000000000000	1368115511.0000000000000000	380.0000000000000000	476.0000000000000000
2814.1397849462364000	1165.8817204301076000	5138.0000000000000000	8.0000000000000000	1368115511.0000000000000000	400.0000000000000000	429.0000000000000000
2818.6050420168067000	1172.4285714285713000	5139.0000000000000000	8.0000000000000000	1368115511.0000000000000000	420.0000000000000000	473.0000000000000000
2823.3983739837399000	1178.6910569105692000	5140.0000000000000000	8.0000000000000000	1368115511.0000000000000000	440.0000000000000000	423.0000000000000000
2826.0000000000000000	1181.0441176470588000	5141.0000000000000000	8.0000000000000000	1368115511.0000000000000000	460.0000000000000000	502.0000000000000000
2828.4222222222224000	1175.0888888888890000	5142.0000000000000000	8.0000000000000000	1368115511.0000000000000000	480.0000000000000000	502.0000000000000000
2828.0793650793648000	1172.2063492063492000	5143.0000000000000000	8.0000000000000000	1368115511.0000000000000000	500.0000000000000000	431.0000000000000000
2830.1929824561403000	1169.4736842105262000	5144.0000000000000000	8.0000000000000000	1368115511.0000000000000000	520.0000000000000000	502.0000000000000000
2833.0754716981132000	1167.1698113207547000	5145.0000000000000000	8.0000000000000000	1368115511.0000000000000000	540.0000000000000000	438.0000000000000000
2838.3617021276596000	1167.0425531914893000	5146.0000000000000000	8.0000000000000000	1368115511.0000000000000000	560.0000000000000000	437.0000000000000000
2840.7076923076925000	1169.4769230769232000	5147.0000000000000000	8.0000000000000000	1368115511.0000000000000000	580.0000000000000000	439.0000000000000000
2844.6144578313251000	1172.2771084337348000	5148.0000000000000000	8.0000000000000000	1368115511.0000000000000000	600.0000000000000000	411.0000000000000000
2849.0740740740739000	1174.1728395061727000	5149.0000000000000000	8.0000000000000000	1368115511.0000000000000000	620.0000000000000000	503.0000000000000000
2851.1911764705883000	1167.8676470588234000	5150.0000000000000000	8.0000000000000000	1368115511.0000000000000000	640.0000000000000000	426.0000000000000000
2850.3650793650795000	1165.0000000000000000	5151.0000000000000000	8.0000000000000000	1368115511.0000000000000000	660.0000000000000000	508.0000000000000000
2854.3846153846152000	1162.1730769230769000	5152.0000000000000000	8.0000000000000000	1368115511.0000000000000000	680.0000000000000000	501.0000000000000000
2857.6388888888887000	1160.6944444444443000	5153.0000000000000000	8.0000000000000000	1368115511.0000000000000000	700.0000000000000000	467.0000000000000000
2861.7083333333335000	1162.5416666666667000	5154.0000000000000000	8.0000000000000000	1368115511.0000000000000000	720.0000000000000000	510.0000000000000000
2862.8550724637680000	1165.6521739130435000	5155.0000000000000000	8.0000000000000000	1368115511.0000000000000000	740.0000000000000000	512.0000000000000000
2865.1111111111113000	1167.4444444444443000	5156.0000000000000000	8.0000000000000000	1368115511.0000000000000000	760.0000000000000000	449.0000000000000000
2864.4090909090910000	1159.7159090909090000	5157.0000000000000000	8.0000000000000000	1368115511.0000000000000000	780.0000000000000000	501.0000000000000000
2864.6105263157897000	1154.8105263157895000	5158.0000000000000000	8.0000000000000000	1368115511.0000000000000000	800.0000000000000000	592.0000000000000000
2863.5048543689318000	1148.9417475728155000	5159.0000000000000000	8.0000000000000000	1368115511.0000000000000000	820.0000000000000000	526.0000000000000000
2861.0873015873017000	1142.3333333333333000	5160.0000000000000000	8.0000000000000000	1368115511.0000000000000000	840.0000000000000000	517.0000000000000000
2857.8425925925926000	1137.1851851851852000	5161.0000000000000000	8.0000000000000000	1368115511.0000000000000000	860.0000000000000000	474.0000000000000000
2854.2530120481929000	1134.0240963855422000	5162.0000000000000000	8.0000000000000000	1368115511.0000000000000000	880.0000000000000000	522.0000000000000000
2848.8571428571431000	1133.4920634920634000	5163.0000000000000000	8.0000000000000000	1368115511.0000000000000000	900.0000000000000000	444.0000000000000000
2844.6727272727271000	1136.0545454545454000	5164.0000000000000000	8.0000000000000000	1368115511.0000000000000000	920.0000000000000000	518.0000000000000000
2841.3239436619720000	1138.5915492957747000	5165.0000000000000000	8.0000000000000000	1368115511.0000000000000000	940.0000000000000000	513.0000000000000000
2838.3684210526317000	1142.1315789473683000	5166.0000000000000000	8.0000000000000000	1368115511.0000000000000000	960.0000000000000000	516.0000000000000000
2833.7045454545455000	1146.3977272727273000	5167.0000000000000000	8.0000000000000000	1368115511.0000000000000000	980.0000000000000000	486.0000000000000000
2830.6790123456790000	1151.3827160493827000	5168.0000000000000000	8.0000000000000000	1368115512.0000000000000000	0.0000000000000000	448.0000000000000000
2827.2439024390242000	1152.6341463414635000	5169.0000000000000000	8.0000000000000000	1368115512.0000000000000000	20.0000000000000000	510.0000000000000000
2827.3417721518986000	1145.6708860759493000	5170.0000000000000000	8.0000000000000000	1368115512.0000000000000000	40.0000000000000000	520.0000000000000000
2824.7263157894736000	1141.3157894736842000	5171.0000000000000000	8.0000000000000000	1368115512.0000000000000000	60.0000000000000000	451.0000000000000000
2820.4318181818180000	1137.5000000000000000	5172.0000000000000000	8.0000000000000000	1368115512.0000000000000000	80.0000000000000000	512.0000000000000000
2813.9875000000002000	1135.3750000000000000	5173.0000000000000000	8.0000000000000000	1368115512.0000000000000000	100.0000000000000000	462.0000000000000000
2807.4000000000001000	1135.0933333333332000	5174.0000000000000000	8.0000000000000000	1368115512.0000000000000000	120.0000000000000000	533.0000000000000000
2800.8000000000002000	1136.7200000000000000	5175.0000000000000000	8.0000000000000000	1368115512.0000000000000000	140.0000000000000000	492.0000000000000000
2794.3924050632913000	1138.9240506329113000	5176.0000000000000000	8.0000000000000000	1368115512.0000000000000000	160.0000000000000000	453.0000000000000000
2788.1707317073169000	1142.3902439024391000	5177.0000000000000000	8.0000000000000000	1368115512.0000000000000000	180.0000000000000000	512.0000000000000000
2780.9895833333335000	1146.1250000000000000	5178.0000000000000000	8.0000000000000000	1368115512.0000000000000000	200.0000000000000000	456.0000000000000000
2775.6708860759495000	1149.8987341772151000	5179.0000000000000000	8.0000000000000000	1368115512.0000000000000000	220.0000000000000000	511.0000000000000000
2775.9275362318840000	1143.8985507246377000	5180.0000000000000000	8.0000000000000000	1368115512.0000000000000000	240.0000000000000000	521.0000000000000000
2773.0153846153844000	1140.9230769230769000	5181.0000000000000000	8.0000000000000000	1368115512.0000000000000000	260.0000000000000000	446.0000000000000000
2768.9803921568628000	1139.8235294117646000	5182.0000000000000000	8.0000000000000000	1368115512.0000000000000000	280.0000000000000000	423.0000000000000000
2764.0980392156862000	1141.2745098039215000	5183.0000000000000000	8.0000000000000000	1368115512.0000000000000000	300.0000000000000000	455.0000000000000000
2759.4666666666667000	1142.3499999999999000	5184.0000000000000000	8.0000000000000000	1368115512.0000000000000000	320.0000000000000000	433.0000000000000000
2753.8625000000002000	1143.9500000000000000	5185.0000000000000000	8.0000000000000000	1368115512.0000000000000000	340.0000000000000000	429.0000000000000000
2748.0476190476193000	1145.4444444444443000	5186.0000000000000000	8.0000000000000000	1368115512.0000000000000000	360.0000000000000000	520.0000000000000000
2746.4499999999998000	1140.6333333333334000	5187.0000000000000000	8.0000000000000000	1368115512.0000000000000000	380.0000000000000000	500.0000000000000000
2743.9090909090910000	1137.8333333333333000	5188.0000000000000000	8.0000000000000000	1368115512.0000000000000000	400.0000000000000000	462.0000000000000000
2738.6666666666665000	1135.6491228070176000	5189.0000000000000000	8.0000000000000000	1368115512.0000000000000000	420.0000000000000000	541.0000000000000000
2733.8955223880598000	1133.7014925373135000	5190.0000000000000000	8.0000000000000000	1368115512.0000000000000000	440.0000000000000000	531.0000000000000000
2727.8666666666668000	1133.4166666666667000	5191.0000000000000000	8.0000000000000000	1368115512.0000000000000000	460.0000000000000000	484.0000000000000000
2722.0151515151515000	1134.5000000000000000	5192.0000000000000000	8.0000000000000000	1368115512.0000000000000000	480.0000000000000000	517.0000000000000000
2716.5000000000000000	1136.3055555555557000	5193.0000000000000000	8.0000000000000000	1368115512.0000000000000000	500.0000000000000000	473.0000000000000000
2711.5119047619046000	1139.5952380952381000	5194.0000000000000000	8.0000000000000000	1368115512.0000000000000000	520.0000000000000000	463.0000000000000000
2705.9761904761904000	1137.6666666666667000	5195.0000000000000000	8.0000000000000000	1368115512.0000000000000000	540.0000000000000000	535.0000000000000000
2706.6440677966102000	1132.9661016949153000	5196.0000000000000000	8.0000000000000000	1368115512.0000000000000000	560.0000000000000000	498.0000000000000000
2703.7818181818184000	1130.4000000000001000	5197.0000000000000000	8.0000000000000000	1368115512.0000000000000000	580.0000000000000000	520.0000000000000000
2698.2166666666667000	1129.5999999999999000	5198.0000000000000000	8.0000000000000000	1368115512.0000000000000000	600.0000000000000000	513.0000000000000000
2692.7727272727270000	1128.6818181818182000	5199.0000000000000000	8.0000000000000000	1368115512.0000000000000000	620.0000000000000000	530.0000000000000000
2687.1176470588234000	1129.2500000000000000	5200.0000000000000000	8.0000000000000000	1368115512.0000000000000000	640.0000000000000000	448.0000000000000000
2680.7272727272730000	1130.2424242424242000	5201.0000000000000000	8.0000000000000000	1368115512.0000000000000000	660.0000000000000000	464.0000000000000000
2674.3874999999998000	1131.9124999999999000	5202.0000000000000000	8.0000000000000000	1368115512.0000000000000000	680.0000000000000000	466.0000000000000000
2668.4871794871797000	1133.7948717948718000	5203.0000000000000000	8.0000000000000000	1368115512.0000000000000000	700.0000000000000000	533.0000000000000000
2667.1803278688526000	1128.5409836065573000	5204.0000000000000000	8.0000000000000000	1368115512.0000000000000000	720.0000000000000000	479.0000000000000000
2665.2972972972975000	1124.9054054054054000	5205.0000000000000000	8.0000000000000000	1368115512.0000000000000000	740.0000000000000000	533.0000000000000000
2661.6849315068494000	1121.2328767123288000	5206.0000000000000000	8.0000000000000000	1368115512.0000000000000000	760.0000000000000000	480.0000000000000000
2655.5822784810125000	1118.1518987341772000	5207.0000000000000000	8.0000000000000000	1368115512.0000000000000000	780.0000000000000000	520.0000000000000000
2649.2682926829266000	1115.4390243902440000	5208.0000000000000000	8.0000000000000000	1368115512.0000000000000000	800.0000000000000000	473.0000000000000000
2642.7777777777778000	1113.6805555555557000	5209.0000000000000000	8.0000000000000000	1368115512.0000000000000000	820.0000000000000000	472.0000000000000000
2635.5492957746478000	1113.4929577464789000	5210.0000000000000000	8.0000000000000000	1368115512.0000000000000000	840.0000000000000000	517.0000000000000000
2628.9743589743589000	1114.5897435897436000	5211.0000000000000000	8.0000000000000000	1368115512.0000000000000000	860.0000000000000000	494.0000000000000000
2621.1264367816093000	1117.0574712643679000	5212.0000000000000000	8.0000000000000000	1368115512.0000000000000000	880.0000000000000000	490.0000000000000000
2613.7128712871286000	1120.4950495049504000	5213.0000000000000000	8.0000000000000000	1368115512.0000000000000000	900.0000000000000000	511.0000000000000000
2606.6274509803920000	1124.4705882352941000	5214.0000000000000000	8.0000000000000000	1368115512.0000000000000000	920.0000000000000000	458.0000000000000000
2600.4915254237289000	1125.7118644067796000	5215.0000000000000000	8.0000000000000000	1368115512.0000000000000000	940.0000000000000000	545.0000000000000000
2600.6410256410254000	1119.0384615384614000	5216.0000000000000000	8.0000000000000000	1368115512.0000000000000000	960.0000000000000000	491.0000000000000000
2598.4938271604938000	1114.8271604938273000	5217.0000000000000000	8.0000000000000000	1368115512.0000000000000000	980.0000000000000000	539.0000000000000000
2593.7671232876710000	1111.4794520547946000	5218.0000000000000000	8.0000000000000000	1368115513.0000000000000000	0.0000000000000000	546.0000000000000000
2587.6746987951806000	1108.6867469879519000	5219.0000000000000000	8.0000000000000000	1368115513.0000000000000000	20.0000000000000000	470.0000000000000000
2580.9130434782610000	1107.4057971014493000	5220.0000000000000000	8.0000000000000000	1368115513.0000000000000000	40.0000000000000000	488.0000000000000000
2572.9342105263158000	1106.4868421052631000	5221.0000000000000000	8.0000000000000000	1368115513.0000000000000000	60.0000000000000000	486.0000000000000000
2564.7882352941178000	1107.0000000000000000	5222.0000000000000000	8.0000000000000000	1368115513.0000000000000000	80.0000000000000000	559.0000000000000000
2557.1034482758623000	1109.5517241379309000	5223.0000000000000000	8.0000000000000000	1368115513.0000000000000000	100.0000000000000000	532.0000000000000000
2549.9400000000001000	1113.2800000000000000	5224.0000000000000000	8.0000000000000000	1368115513.0000000000000000	120.0000000000000000	477.0000000000000000
2543.0000000000000000	1118.0303030303030000	5225.0000000000000000	8.0000000000000000	1368115513.0000000000000000	140.0000000000000000	545.0000000000000000
2536.6774193548385000	1119.8387096774193000	5226.0000000000000000	8.0000000000000000	1368115513.0000000000000000	160.0000000000000000	497.0000000000000000
2536.9848484848485000	1113.8636363636363000	5227.0000000000000000	8.0000000000000000	1368115513.0000000000000000	180.0000000000000000	506.0000000000000000
2536.1071428571427000	1110.4107142857142000	5228.0000000000000000	8.0000000000000000	1368115513.0000000000000000	200.0000000000000000	555.0000000000000000
2531.9574468085107000	1107.4042553191489000	5229.0000000000000000	8.0000000000000000	1368115513.0000000000000000	220.0000000000000000	515.0000000000000000
2525.8793103448274000	1104.8103448275863000	5230.0000000000000000	8.0000000000000000	1368115513.0000000000000000	240.0000000000000000	549.0000000000000000
2519.1090909090908000	1104.0181818181818000	5231.0000000000000000	8.0000000000000000	1368115513.0000000000000000	260.0000000000000000	556.0000000000000000
2512.6101694915255000	1105.6101694915253000	5232.0000000000000000	8.0000000000000000	1368115513.0000000000000000	280.0000000000000000	484.0000000000000000
2505.4482758620688000	1107.8103448275863000	5233.0000000000000000	8.0000000000000000	1368115513.0000000000000000	300.0000000000000000	443.0000000000000000
2497.9425287356321000	1111.7931034482758000	5234.0000000000000000	8.0000000000000000	1368115513.0000000000000000	320.0000000000000000	480.0000000000000000
2490.8356164383563000	1114.3835616438357000	5235.0000000000000000	8.0000000000000000	1368115513.0000000000000000	340.0000000000000000	504.0000000000000000
2486.9827586206898000	1109.2586206896551000	5236.0000000000000000	8.0000000000000000	1368115513.0000000000000000	360.0000000000000000	510.0000000000000000
2484.8000000000002000	1106.3599999999999000	5237.0000000000000000	8.0000000000000000	1368115513.0000000000000000	380.0000000000000000	474.0000000000000000
2478.6829268292681000	1106.8048780487804000	5238.0000000000000000	8.0000000000000000	1368115513.0000000000000000	400.0000000000000000	509.0000000000000000
2473.3584905660377000	1107.2264150943397000	5239.0000000000000000	8.0000000000000000	1368115513.0000000000000000	420.0000000000000000	482.0000000000000000
2466.4459459459458000	1108.4864864864865000	5240.0000000000000000	8.0000000000000000	1368115513.0000000000000000	440.0000000000000000	482.0000000000000000
2459.0972222222222000	1110.0277777777778000	5241.0000000000000000	8.0000000000000000	1368115513.0000000000000000	460.0000000000000000	537.0000000000000000
2451.2816901408451000	1111.5211267605634000	5242.0000000000000000	8.0000000000000000	1368115513.0000000000000000	480.0000000000000000	461.0000000000000000
2445.4038461538462000	1108.6730769230769000	5243.0000000000000000	8.0000000000000000	1368115513.0000000000000000	500.0000000000000000	530.0000000000000000
2441.0517241379312000	1105.6551724137930000	5244.0000000000000000	8.0000000000000000	1368115513.0000000000000000	520.0000000000000000	473.0000000000000000
2433.1475409836066000	1104.6885245901640000	5245.0000000000000000	8.0000000000000000	1368115513.0000000000000000	540.0000000000000000	541.0000000000000000
2425.1265822784808000	1103.6708860759493000	5246.0000000000000000	8.0000000000000000	1368115513.0000000000000000	560.0000000000000000	540.0000000000000000
2416.3088235294117000	1103.0000000000000000	5247.0000000000000000	8.0000000000000000	1368115513.0000000000000000	580.0000000000000000	494.0000000000000000
2407.0384615384614000	1103.5384615384614000	5248.0000000000000000	8.0000000000000000	1368115513.0000000000000000	600.0000000000000000	539.0000000000000000
2399.2988505747126000	1105.9770114942528000	5249.0000000000000000	8.0000000000000000	1368115513.0000000000000000	620.0000000000000000	498.0000000000000000
2390.8604651162791000	1109.1744186046512000	5250.0000000000000000	8.0000000000000000	1368115513.0000000000000000	640.0000000000000000	545.0000000000000000
2382.3564356435645000	1113.1980198019803000	5251.0000000000000000	8.0000000000000000	1368115513.0000000000000000	660.0000000000000000	530.0000000000000000
2375.8000000000002000	1112.5142857142857000	5252.0000000000000000	8.0000000000000000	1368115513.0000000000000000	680.0000000000000000	489.0000000000000000
2378.5000000000000000	1108.1400000000001000	5253.0000000000000000	8.0000000000000000	1368115513.0000000000000000	700.0000000000000000	542.0000000000000000
2375.0238095238096000	1105.3095238095239000	5254.0000000000000000	8.0000000000000000	1368115513.0000000000000000	720.0000000000000000	541.0000000000000000
2370.0961538461538000	1103.2884615384614000	5255.0000000000000000	8.0000000000000000	1368115513.0000000000000000	740.0000000000000000	570.0000000000000000
2364.4200000000001000	1102.6400000000001000	5256.0000000000000000	8.0000000000000000	1368115513.0000000000000000	760.0000000000000000	531.0000000000000000
2357.8245614035086000	1103.0350877192982000	5257.0000000000000000	8.0000000000000000	1368115513.0000000000000000	780.0000000000000000	491.0000000000000000
2351.6666666666665000	1104.6666666666667000	5258.0000000000000000	8.0000000000000000	1368115513.0000000000000000	800.0000000000000000	546.0000000000000000
2345.0759493670885000	1107.1772151898733000	5259.0000000000000000	8.0000000000000000	1368115513.0000000000000000	820.0000000000000000	488.0000000000000000
2339.4534883720930000	1111.6162790697674000	5260.0000000000000000	8.0000000000000000	1368115513.0000000000000000	840.0000000000000000	529.0000000000000000
2332.4000000000001000	1112.2000000000000000	5261.0000000000000000	8.0000000000000000	1368115513.0000000000000000	860.0000000000000000	557.0000000000000000
2331.7741935483873000	1108.1935483870968000	5262.0000000000000000	8.0000000000000000	1368115513.0000000000000000	880.0000000000000000	493.0000000000000000
2331.5294117647059000	1106.5882352941176000	5263.0000000000000000	8.0000000000000000	1368115513.0000000000000000	900.0000000000000000	560.0000000000000000
2329.0810810810813000	1104.9459459459461000	5264.0000000000000000	8.0000000000000000	1368115513.0000000000000000	920.0000000000000000	561.0000000000000000
2323.6969696969695000	1104.9090909090910000	5265.0000000000000000	8.0000000000000000	1368115513.0000000000000000	940.0000000000000000	561.0000000000000000
2319.1372549019607000	1106.5490196078431000	5266.0000000000000000	8.0000000000000000	1368115513.0000000000000000	960.0000000000000000	557.0000000000000000
2314.3437500000000000	1108.9843750000000000	5267.0000000000000000	8.0000000000000000	1368115513.0000000000000000	980.0000000000000000	492.0000000000000000
2308.6976744186045000	1109.3720930232557000	5268.0000000000000000	8.0000000000000000	1368115514.0000000000000000	0.0000000000000000	559.0000000000000000
2309.6923076923076000	1104.2884615384614000	5269.0000000000000000	8.0000000000000000	1368115514.0000000000000000	20.0000000000000000	571.0000000000000000
2307.2954545454545000	1102.0681818181818000	5270.0000000000000000	8.0000000000000000	1368115514.0000000000000000	40.0000000000000000	489.0000000000000000
2302.8888888888887000	1100.5277777777778000	5271.0000000000000000	8.0000000000000000	1368115514.0000000000000000	60.0000000000000000	575.0000000000000000
2297.4905660377358000	1100.2830188679245000	5272.0000000000000000	8.0000000000000000	1368115514.0000000000000000	80.0000000000000000	497.0000000000000000
2292.4666666666667000	1101.1111111111111000	5273.0000000000000000	8.0000000000000000	1368115514.0000000000000000	100.0000000000000000	542.0000000000000000
2288.0545454545454000	1103.4909090909091000	5274.0000000000000000	8.0000000000000000	1368115514.0000000000000000	120.0000000000000000	539.0000000000000000
2282.7659574468084000	1104.8510638297873000	5275.0000000000000000	8.0000000000000000	1368115514.0000000000000000	140.0000000000000000	488.0000000000000000
2278.8837209302324000	1100.7441860465117000	5276.0000000000000000	8.0000000000000000	1368115514.0000000000000000	160.0000000000000000	532.0000000000000000
2274.1276595744680000	1099.2978723404256000	5277.0000000000000000	8.0000000000000000	1368115514.0000000000000000	180.0000000000000000	498.0000000000000000
2269.1500000000001000	1098.2500000000000000	5278.0000000000000000	8.0000000000000000	1368115514.0000000000000000	200.0000000000000000	518.0000000000000000
2263.0740740740739000	1097.1666666666667000	5279.0000000000000000	8.0000000000000000	1368115514.0000000000000000	220.0000000000000000	544.0000000000000000
2256.2678571428573000	1096.4285714285713000	5280.0000000000000000	8.0000000000000000	1368115514.0000000000000000	240.0000000000000000	480.0000000000000000
2250.0999999999999000	1097.7800000000000000	5281.0000000000000000	8.0000000000000000	1368115514.0000000000000000	260.0000000000000000	545.0000000000000000
2244.0571428571429000	1100.9428571428571000	5282.0000000000000000	8.0000000000000000	1368115514.0000000000000000	280.0000000000000000	486.0000000000000000
2237.3563218390805000	1104.7241379310344000	5283.0000000000000000	8.0000000000000000	1368115514.0000000000000000	300.0000000000000000	481.0000000000000000
2231.1538461538462000	1104.0000000000000000	5284.0000000000000000	8.0000000000000000	1368115514.0000000000000000	320.0000000000000000	482.0000000000000000
2233.9756097560976000	1099.3658536585365000	5285.0000000000000000	8.0000000000000000	1368115514.0000000000000000	340.0000000000000000	496.0000000000000000
2233.4666666666667000	1096.3111111111111000	5286.0000000000000000	8.0000000000000000	1368115514.0000000000000000	360.0000000000000000	488.0000000000000000
2231.8823529411766000	1092.8431372549019000	5287.0000000000000000	8.0000000000000000	1368115514.0000000000000000	380.0000000000000000	581.0000000000000000
2230.0000000000000000	1089.3265306122448000	5288.0000000000000000	8.0000000000000000	1368115514.0000000000000000	400.0000000000000000	530.0000000000000000
2225.6969696969695000	1086.2424242424242000	5289.0000000000000000	8.0000000000000000	1368115514.0000000000000000	420.0000000000000000	564.0000000000000000
2222.1666666666665000	1085.1666666666667000	5290.0000000000000000	8.0000000000000000	1368115514.0000000000000000	440.0000000000000000	539.0000000000000000
2218.1875000000000000	1085.0000000000000000	5291.0000000000000000	8.0000000000000000	1368115514.0000000000000000	460.0000000000000000	573.0000000000000000
2216.1379310344828000	1087.2758620689656000	5292.0000000000000000	8.0000000000000000	1368115514.0000000000000000	480.0000000000000000	571.0000000000000000
2214.0408163265306000	1090.1020408163265000	5293.0000000000000000	8.0000000000000000	1368115514.0000000000000000	500.0000000000000000	573.0000000000000000
2211.2941176470590000	1092.9411764705883000	5294.0000000000000000	8.0000000000000000	1368115514.0000000000000000	520.0000000000000000	567.0000000000000000
2208.6268656716420000	1096.9552238805970000	5296.0000000000000000	8.0000000000000000	1368115514.0000000000000000	540.0000000000000000	507.0000000000000000
2206.8688524590166000	1090.0327868852460000	5297.0000000000000000	8.0000000000000000	1368115514.0000000000000000	580.0000000000000000	544.0000000000000000
2206.8103448275861000	1086.0517241379309000	5298.0000000000000000	8.0000000000000000	1368115514.0000000000000000	600.0000000000000000	571.0000000000000000
2205.6315789473683000	1082.1052631578948000	5299.0000000000000000	8.0000000000000000	1368115514.0000000000000000	620.0000000000000000	570.0000000000000000
2202.1794871794873000	1079.5128205128206000	5300.0000000000000000	8.0000000000000000	1368115514.0000000000000000	640.0000000000000000	544.0000000000000000
2198.6551724137930000	1078.1034482758621000	5302.0000000000000000	8.0000000000000000	1368115514.0000000000000000	660.0000000000000000	560.0000000000000000
2192.3684210526317000	1080.5263157894738000	5303.0000000000000000	8.0000000000000000	1368115514.0000000000000000	700.0000000000000000	538.0000000000000000
2191.1489361702129000	1083.5744680851064000	5304.0000000000000000	8.0000000000000000	1368115514.0000000000000000	720.0000000000000000	538.0000000000000000
2188.1379310344828000	1087.2068965517242000	5305.0000000000000000	8.0000000000000000	1368115514.0000000000000000	740.0000000000000000	551.0000000000000000
2187.0967741935483000	1082.8387096774193000	5306.0000000000000000	8.0000000000000000	1368115514.0000000000000000	760.0000000000000000	559.0000000000000000
2187.2909090909093000	1079.4545454545455000	5307.0000000000000000	8.0000000000000000	1368115514.0000000000000000	780.0000000000000000	516.0000000000000000
2184.7755102040815000	1076.1632653061224000	5308.0000000000000000	8.0000000000000000	1368115514.0000000000000000	800.0000000000000000	508.0000000000000000
2181.0217391304350000	1073.2608695652175000	5309.0000000000000000	8.0000000000000000	1368115514.0000000000000000	820.0000000000000000	537.0000000000000000
2177.7352941176468000	1071.0588235294117000	5310.0000000000000000	8.0000000000000000	1368115514.0000000000000000	840.0000000000000000	524.0000000000000000
2171.7368421052633000	1070.8421052631579000	5311.0000000000000000	8.0000000000000000	1368115514.0000000000000000	860.0000000000000000	555.0000000000000000
2169.4000000000001000	1073.3000000000000000	5312.0000000000000000	8.0000000000000000	1368115514.0000000000000000	880.0000000000000000	538.0000000000000000
2166.5454545454545000	1076.1818181818182000	5313.0000000000000000	8.0000000000000000	1368115514.0000000000000000	900.0000000000000000	533.0000000000000000
2162.7272727272725000	1077.9393939393940000	5314.0000000000000000	8.0000000000000000	1368115514.0000000000000000	920.0000000000000000	528.0000000000000000
2162.7333333333331000	1073.0666666666666000	5315.0000000000000000	8.0000000000000000	1368115514.0000000000000000	940.0000000000000000	504.0000000000000000
2161.7234042553191000	1070.5531914893618000	5316.0000000000000000	8.0000000000000000	1368115514.0000000000000000	960.0000000000000000	522.0000000000000000
2158.3333333333335000	1068.5000000000000000	5317.0000000000000000	8.0000000000000000	1368115514.0000000000000000	980.0000000000000000	536.0000000000000000
2153.5000000000000000	1067.2857142857142000	5319.0000000000000000	8.0000000000000000	1368115515.0000000000000000	0.0000000000000000	544.0000000000000000
2147.6923076923076000	1070.6153846153845000	5320.0000000000000000	8.0000000000000000	1368115515.0000000000000000	40.0000000000000000	544.0000000000000000
2149.1111111111113000	1066.9166666666667000	5321.0000000000000000	8.0000000000000000	1368115515.0000000000000000	60.0000000000000000	546.0000000000000000
2148.8064516129034000	1065.1612903225807000	5322.0000000000000000	8.0000000000000000	1368115515.0000000000000000	80.0000000000000000	545.0000000000000000
2146.2083333333335000	1063.3750000000000000	5323.0000000000000000	8.0000000000000000	1368115515.0000000000000000	100.0000000000000000	538.0000000000000000
2143.8400000000001000	1060.7200000000000000	5324.0000000000000000	8.0000000000000000	1368115515.0000000000000000	120.0000000000000000	546.0000000000000000
2141.2166666666667000	1056.9166666666667000	5325.0000000000000000	8.0000000000000000	1368115515.0000000000000000	140.0000000000000000	518.0000000000000000
2138.6279069767443000	1053.8837209302326000	5326.0000000000000000	8.0000000000000000	1368115515.0000000000000000	160.0000000000000000	571.0000000000000000
2133.1250000000000000	1052.5625000000000000	5328.0000000000000000	8.0000000000000000	1368115515.0000000000000000	180.0000000000000000	553.0000000000000000
2127.6129032258063000	1056.8387096774193000	5329.0000000000000000	8.0000000000000000	1368115515.0000000000000000	220.0000000000000000	543.0000000000000000
2127.2195121951218000	1060.2682926829268000	5331.0000000000000000	8.0000000000000000	1368115515.0000000000000000	240.0000000000000000	526.0000000000000000
2127.1607142857142000	1054.0892857142858000	5332.0000000000000000	8.0000000000000000	1368115515.0000000000000000	280.0000000000000000	541.0000000000000000
2127.2941176470590000	1049.7205882352941000	5333.0000000000000000	8.0000000000000000	1368115515.0000000000000000	300.0000000000000000	512.0000000000000000
2126.4411764705883000	1044.2352941176471000	5334.0000000000000000	8.0000000000000000	1368115515.0000000000000000	320.0000000000000000	540.0000000000000000
2126.1428571428573000	1038.8714285714286000	5335.0000000000000000	8.0000000000000000	1368115515.0000000000000000	340.0000000000000000	492.0000000000000000
2124.4615384615386000	1034.1846153846154000	5336.0000000000000000	8.0000000000000000	1368115515.0000000000000000	360.0000000000000000	513.0000000000000000
2122.5208333333335000	1030.6458333333333000	5337.0000000000000000	8.0000000000000000	1368115515.0000000000000000	380.0000000000000000	587.0000000000000000
2119.3513513513512000	1028.1081081081081000	5338.0000000000000000	8.0000000000000000	1368115515.0000000000000000	400.0000000000000000	506.0000000000000000
2117.0000000000000000	1026.7500000000000000	5340.0000000000000000	8.0000000000000000	1368115515.0000000000000000	420.0000000000000000	550.0000000000000000
2110.8823529411766000	1031.2941176470588000	5341.0000000000000000	8.0000000000000000	1368115515.0000000000000000	460.0000000000000000	512.0000000000000000
2109.0909090909090000	1034.4318181818182000	5342.0000000000000000	8.0000000000000000	1368115515.0000000000000000	480.0000000000000000	597.0000000000000000
2105.5744680851062000	1037.8085106382978000	5343.0000000000000000	8.0000000000000000	1368115515.0000000000000000	500.0000000000000000	542.0000000000000000
2101.9666666666667000	1041.7666666666667000	5345.0000000000000000	8.0000000000000000	1368115515.0000000000000000	520.0000000000000000	569.0000000000000000
2095.6153846153848000	1034.6923076923076000	5440.0000000000000000	8.0000000000000000	1368115515.0000000000000000	560.0000000000000000	521.0000000000000000
2102.6585365853657000	1047.0000000000000000	5441.0000000000000000	8.0000000000000000	1368115517.0000000000000000	460.0000000000000000	608.0000000000000000
2102.8518518518517000	1042.1851851851852000	5442.0000000000000000	8.0000000000000000	1368115517.0000000000000000	480.0000000000000000	554.0000000000000000
2101.8947368421054000	1037.0526315789473000	5443.0000000000000000	8.0000000000000000	1368115517.0000000000000000	500.0000000000000000	570.0000000000000000
2101.9523809523807000	1032.1904761904761000	5444.0000000000000000	8.0000000000000000	1368115517.0000000000000000	520.0000000000000000	611.0000000000000000
2101.8888888888887000	1027.5555555555557000	5445.0000000000000000	8.0000000000000000	1368115517.0000000000000000	540.0000000000000000	582.0000000000000000
2103.0625000000000000	1024.0000000000000000	5449.0000000000000000	8.0000000000000000	1368115517.0000000000000000	560.0000000000000000	616.0000000000000000
2112.2857142857142000	1024.7142857142858000	5450.0000000000000000	8.0000000000000000	1368115517.0000000000000000	640.0000000000000000	581.0000000000000000
2112.1395348837209000	1028.0930232558139000	5452.0000000000000000	8.0000000000000000	1368115517.0000000000000000	660.0000000000000000	645.0000000000000000
2114.4189189189187000	1023.8378378378378000	5453.0000000000000000	8.0000000000000000	1368115517.0000000000000000	700.0000000000000000	651.0000000000000000
2115.0793650793653000	1019.3968253968254000	5454.0000000000000000	8.0000000000000000	1368115517.0000000000000000	720.0000000000000000	584.0000000000000000
2117.9682539682540000	1015.5396825396825000	5455.0000000000000000	8.0000000000000000	1368115517.0000000000000000	740.0000000000000000	583.0000000000000000
2121.2500000000000000	1013.0000000000000000	5456.0000000000000000	8.0000000000000000	1368115517.0000000000000000	760.0000000000000000	631.0000000000000000
2125.9499999999998000	1011.5500000000000000	5463.0000000000000000	8.0000000000000000	1368115517.0000000000000000	780.0000000000000000	627.0000000000000000
2134.5178571428573000	1008.6964285714286000	5464.0000000000000000	8.0000000000000000	1368115517.0000000000000000	920.0000000000000000	592.0000000000000000
2133.8857142857141000	1004.5571428571428000	5465.0000000000000000	8.0000000000000000	1368115517.0000000000000000	940.0000000000000000	597.0000000000000000
2134.1710526315787000	999.6315789473684400	5466.0000000000000000	8.0000000000000000	1368115517.0000000000000000	960.0000000000000000	618.0000000000000000
2136.2058823529410000	994.4852941176470700	5467.0000000000000000	8.0000000000000000	1368115517.0000000000000000	980.0000000000000000	624.0000000000000000
2137.9298245614036000	990.8245614035088200	5468.0000000000000000	8.0000000000000000	1368115518.0000000000000000	0.0000000000000000	564.0000000000000000
2141.3684210526317000	989.2631578947368800	5470.0000000000000000	8.0000000000000000	1368115518.0000000000000000	20.0000000000000000	633.0000000000000000
2145.7500000000000000	995.2000000000000500	5471.0000000000000000	8.0000000000000000	1368115518.0000000000000000	60.0000000000000000	654.0000000000000000
2145.5625000000000000	998.6875000000000000	5473.0000000000000000	8.0000000000000000	1368115518.0000000000000000	80.0000000000000000	609.0000000000000000
2148.0000000000000000	995.6739130434782500	5474.0000000000000000	8.0000000000000000	1368115518.0000000000000000	120.0000000000000000	589.0000000000000000
2149.0483870967741000	992.1612903225806100	5475.0000000000000000	8.0000000000000000	1368115518.0000000000000000	140.0000000000000000	578.0000000000000000
2152.0377358490564000	989.2452830188678900	5476.0000000000000000	8.0000000000000000	1368115518.0000000000000000	160.0000000000000000	641.0000000000000000
2157.0000000000000000	987.3214285714285600	5478.0000000000000000	8.0000000000000000	1368115518.0000000000000000	180.0000000000000000	627.0000000000000000
2166.9375000000000000	989.3125000000000000	5479.0000000000000000	8.0000000000000000	1368115518.0000000000000000	220.0000000000000000	636.0000000000000000
2168.4444444444443000	992.0222222222222400	5480.0000000000000000	8.0000000000000000	1368115518.0000000000000000	240.0000000000000000	585.0000000000000000
2172.1304347826085000	988.9130434782608700	5481.0000000000000000	8.0000000000000000	1368115518.0000000000000000	260.0000000000000000	622.0000000000000000
2170.0588235294117000	986.2745098039215500	5482.0000000000000000	8.0000000000000000	1368115518.0000000000000000	280.0000000000000000	578.0000000000000000
2172.2954545454545000	983.6818181818181300	5483.0000000000000000	8.0000000000000000	1368115518.0000000000000000	300.0000000000000000	579.0000000000000000
2176.2368421052633000	981.1578947368420800	5484.0000000000000000	8.0000000000000000	1368115518.0000000000000000	320.0000000000000000	666.0000000000000000
2180.4166666666665000	979.4722222222221700	5485.0000000000000000	8.0000000000000000	1368115518.0000000000000000	340.0000000000000000	606.0000000000000000
2187.1999999999998000	979.5199999999999800	5486.0000000000000000	8.0000000000000000	1368115518.0000000000000000	360.0000000000000000	557.0000000000000000
2192.2307692307691000	982.0769230769230900	5487.0000000000000000	8.0000000000000000	1368115518.0000000000000000	380.0000000000000000	572.0000000000000000
2196.5999999999999000	983.9400000000000500	5488.0000000000000000	8.0000000000000000	1368115518.0000000000000000	400.0000000000000000	568.0000000000000000
2203.3541666666665000	985.3333333333333700	5489.0000000000000000	8.0000000000000000	1368115518.0000000000000000	420.0000000000000000	645.0000000000000000
2203.5777777777776000	980.8888888888889100	5490.0000000000000000	8.0000000000000000	1368115518.0000000000000000	440.0000000000000000	641.0000000000000000
2206.5614035087719000	978.0000000000000000	5491.0000000000000000	8.0000000000000000	1368115518.0000000000000000	460.0000000000000000	637.0000000000000000
2212.5581395348836000	976.0232558139534800	5492.0000000000000000	8.0000000000000000	1368115518.0000000000000000	480.0000000000000000	635.0000000000000000
2218.9534883720930000	975.2325581395348300	5493.0000000000000000	8.0000000000000000	1368115518.0000000000000000	500.0000000000000000	605.0000000000000000
2225.8076923076924000	976.4230769230769100	5494.0000000000000000	8.0000000000000000	1368115518.0000000000000000	520.0000000000000000	624.0000000000000000
2232.1093750000000000	978.6093750000000000	5495.0000000000000000	8.0000000000000000	1368115518.0000000000000000	540.0000000000000000	623.0000000000000000
2238.4935064935066000	981.6883116883117300	5496.0000000000000000	8.0000000000000000	1368115518.0000000000000000	560.0000000000000000	621.0000000000000000
2245.9550561797751000	985.9101123595505700	5497.0000000000000000	8.0000000000000000	1368115518.0000000000000000	580.0000000000000000	646.0000000000000000
2252.5955056179773000	989.7865168539325400	5498.0000000000000000	8.0000000000000000	1368115518.0000000000000000	600.0000000000000000	600.0000000000000000
2259.6896551724139000	988.3103448275861600	5499.0000000000000000	8.0000000000000000	1368115518.0000000000000000	620.0000000000000000	581.0000000000000000
2261.5151515151515000	985.5454545454545000	5500.0000000000000000	8.0000000000000000	1368115518.0000000000000000	640.0000000000000000	648.0000000000000000
2265.0000000000000000	983.7777777777778300	5501.0000000000000000	8.0000000000000000	1368115518.0000000000000000	660.0000000000000000	600.0000000000000000
2269.2333333333331000	980.7833333333333000	5502.0000000000000000	8.0000000000000000	1368115518.0000000000000000	680.0000000000000000	642.0000000000000000
2273.9402985074626000	977.6119402985074200	5503.0000000000000000	8.0000000000000000	1368115518.0000000000000000	700.0000000000000000	724.0000000000000000
2279.5555555555557000	975.1777777777778100	5504.0000000000000000	8.0000000000000000	1368115518.0000000000000000	720.0000000000000000	660.0000000000000000
2286.4375000000000000	975.5416666666666300	5505.0000000000000000	8.0000000000000000	1368115518.0000000000000000	740.0000000000000000	662.0000000000000000
2290.9047619047619000	976.6904761904761500	5506.0000000000000000	8.0000000000000000	1368115518.0000000000000000	760.0000000000000000	619.0000000000000000
2295.0000000000000000	979.1063829787234500	5507.0000000000000000	8.0000000000000000	1368115518.0000000000000000	780.0000000000000000	643.0000000000000000
2298.0512820512822000	982.3974358974359100	5508.0000000000000000	8.0000000000000000	1368115518.0000000000000000	800.0000000000000000	587.0000000000000000
2302.8333333333335000	985.1818181818181300	5509.0000000000000000	8.0000000000000000	1368115518.0000000000000000	820.0000000000000000	650.0000000000000000
2302.2241379310344000	979.6896551724138400	5510.0000000000000000	8.0000000000000000	1368115518.0000000000000000	840.0000000000000000	645.0000000000000000
2301.1604938271603000	975.7283950617284100	5511.0000000000000000	8.0000000000000000	1368115518.0000000000000000	860.0000000000000000	595.0000000000000000
2302.1304347826085000	971.2753623188406200	5512.0000000000000000	8.0000000000000000	1368115518.0000000000000000	880.0000000000000000	652.0000000000000000
2302.8088235294117000	967.5294117647058600	5513.0000000000000000	8.0000000000000000	1368115518.0000000000000000	900.0000000000000000	606.0000000000000000
2304.5000000000000000	964.8800000000000000	5514.0000000000000000	8.0000000000000000	1368115518.0000000000000000	920.0000000000000000	656.0000000000000000
2306.6857142857143000	963.2571428571428700	5516.0000000000000000	8.0000000000000000	1368115518.0000000000000000	940.0000000000000000	643.0000000000000000
2314.3076923076924000	967.1538461538461900	5517.0000000000000000	8.0000000000000000	1368115518.0000000000000000	980.0000000000000000	636.0000000000000000
2314.6153846153848000	970.5769230769230900	5519.0000000000000000	8.0000000000000000	1368115519.0000000000000000	0.0000000000000000	624.0000000000000000
2316.0365853658536000	964.9024390243902200	5520.0000000000000000	8.0000000000000000	1368115519.0000000000000000	40.0000000000000000	642.0000000000000000
2314.5346534653463000	959.6534653465346300	5521.0000000000000000	8.0000000000000000	1368115519.0000000000000000	60.0000000000000000	603.0000000000000000
2312.9607843137255000	953.8333333333333700	5522.0000000000000000	8.0000000000000000	1368115519.0000000000000000	80.0000000000000000	653.0000000000000000
2310.6494845360826000	948.2061855670102700	5523.0000000000000000	8.0000000000000000	1368115519.0000000000000000	100.0000000000000000	629.0000000000000000
2307.9318181818180000	943.6818181818181300	5524.0000000000000000	8.0000000000000000	1368115519.0000000000000000	120.0000000000000000	650.0000000000000000
2304.1272727272726000	940.4545454545455000	5525.0000000000000000	8.0000000000000000	1368115519.0000000000000000	140.0000000000000000	649.0000000000000000
2299.5135135135133000	938.7837837837837500	5526.0000000000000000	8.0000000000000000	1368115519.0000000000000000	160.0000000000000000	626.0000000000000000
2293.5555555555557000	938.2962962962963000	5527.0000000000000000	8.0000000000000000	1368115519.0000000000000000	180.0000000000000000	676.0000000000000000
2289.3076923076924000	939.7948717948718200	5528.0000000000000000	8.0000000000000000	1368115519.0000000000000000	200.0000000000000000	686.0000000000000000
2284.9285714285716000	940.6190476190475900	5529.0000000000000000	8.0000000000000000	1368115519.0000000000000000	220.0000000000000000	680.0000000000000000
2280.6363636363635000	942.6000000000000200	5530.0000000000000000	8.0000000000000000	1368115519.0000000000000000	240.0000000000000000	674.0000000000000000
2276.5333333333333000	945.3333333333333700	5531.0000000000000000	8.0000000000000000	1368115519.0000000000000000	260.0000000000000000	615.0000000000000000
2272.3461538461538000	949.2179487179487300	5532.0000000000000000	8.0000000000000000	1368115519.0000000000000000	280.0000000000000000	675.0000000000000000
2265.7666666666669000	949.1333333333333300	5533.0000000000000000	8.0000000000000000	1368115519.0000000000000000	300.0000000000000000	653.0000000000000000
2268.7246376811595000	944.1449275362318800	5534.0000000000000000	8.0000000000000000	1368115519.0000000000000000	320.0000000000000000	594.0000000000000000
2267.4067796610170000	940.1186440677965900	5535.0000000000000000	8.0000000000000000	1368115519.0000000000000000	340.0000000000000000	664.0000000000000000
2265.9803921568628000	936.7058823529412200	5536.0000000000000000	8.0000000000000000	1368115519.0000000000000000	360.0000000000000000	616.0000000000000000
2261.8125000000000000	934.3125000000000000	5537.0000000000000000	8.0000000000000000	1368115519.0000000000000000	380.0000000000000000	583.0000000000000000
2254.6666666666665000	933.8095238095238500	5538.0000000000000000	8.0000000000000000	1368115519.0000000000000000	400.0000000000000000	596.0000000000000000
2250.2121212121210000	935.1818181818181300	5539.0000000000000000	8.0000000000000000	1368115519.0000000000000000	420.0000000000000000	581.0000000000000000
2245.6071428571427000	936.5357142857143300	5540.0000000000000000	8.0000000000000000	1368115519.0000000000000000	440.0000000000000000	598.0000000000000000
2240.7627118644068000	938.6779661016948900	5541.0000000000000000	8.0000000000000000	1368115519.0000000000000000	460.0000000000000000	640.0000000000000000
2235.2716049382716000	941.8271604938271400	5542.0000000000000000	8.0000000000000000	1368115519.0000000000000000	480.0000000000000000	666.0000000000000000
2227.1851851851852000	940.0000000000000000	5543.0000000000000000	8.0000000000000000	1368115519.0000000000000000	500.0000000000000000	670.0000000000000000
2227.1636363636362000	936.2727272727272500	5544.0000000000000000	8.0000000000000000	1368115519.0000000000000000	520.0000000000000000	629.0000000000000000
2221.3043478260870000	933.5000000000000000	5545.0000000000000000	8.0000000000000000	1368115519.0000000000000000	540.0000000000000000	662.0000000000000000
2214.6666666666665000	931.3589743589743600	5546.0000000000000000	8.0000000000000000	1368115519.0000000000000000	560.0000000000000000	627.0000000000000000
2207.0000000000000000	930.5405405405405200	5547.0000000000000000	8.0000000000000000	1368115519.0000000000000000	580.0000000000000000	665.0000000000000000
2201.0000000000000000	931.4651162790697800	5548.0000000000000000	8.0000000000000000	1368115519.0000000000000000	600.0000000000000000	667.0000000000000000
2194.5322580645161000	933.1774193548386600	5549.0000000000000000	8.0000000000000000	1368115519.0000000000000000	620.0000000000000000	624.0000000000000000
2187.6753246753246000	935.8961038961039100	5550.0000000000000000	8.0000000000000000	1368115519.0000000000000000	640.0000000000000000	666.0000000000000000
2184.2083333333335000	931.0000000000000000	5551.0000000000000000	8.0000000000000000	1368115519.0000000000000000	660.0000000000000000	631.0000000000000000
2182.8688524590166000	927.2622950819671800	5552.0000000000000000	8.0000000000000000	1368115519.0000000000000000	680.0000000000000000	662.0000000000000000
2177.1702127659573000	923.9574468085106700	5553.0000000000000000	8.0000000000000000	1368115519.0000000000000000	700.0000000000000000	672.0000000000000000
2168.5000000000000000	921.6111111111110900	5554.0000000000000000	8.0000000000000000	1368115519.0000000000000000	720.0000000000000000	613.0000000000000000
2161.6999999999998000	920.8750000000000000	5555.0000000000000000	8.0000000000000000	1368115519.0000000000000000	740.0000000000000000	666.0000000000000000
2155.0000000000000000	921.1333333333333300	5556.0000000000000000	8.0000000000000000	1368115519.0000000000000000	760.0000000000000000	627.0000000000000000
2148.0000000000000000	921.5744680851063300	5557.0000000000000000	8.0000000000000000	1368115519.0000000000000000	780.0000000000000000	669.0000000000000000
2140.7169811320755000	922.7358490566038000	5558.0000000000000000	8.0000000000000000	1368115519.0000000000000000	800.0000000000000000	672.0000000000000000
2134.0535714285716000	924.7321428571428900	5559.0000000000000000	8.0000000000000000	1368115519.0000000000000000	820.0000000000000000	641.0000000000000000
2127.2500000000000000	926.9666666666667000	5560.0000000000000000	8.0000000000000000	1368115519.0000000000000000	840.0000000000000000	673.0000000000000000
2120.4264705882351000	929.7352941176470700	5561.0000000000000000	8.0000000000000000	1368115519.0000000000000000	860.0000000000000000	684.0000000000000000
2112.1333333333332000	928.8666666666666700	5562.0000000000000000	8.0000000000000000	1368115519.0000000000000000	880.0000000000000000	665.0000000000000000
2111.9487179487178000	924.9743589743590100	5563.0000000000000000	8.0000000000000000	1368115519.0000000000000000	900.0000000000000000	676.0000000000000000
2110.7777777777778000	921.3777777777777400	5564.0000000000000000	8.0000000000000000	1368115519.0000000000000000	920.0000000000000000	652.0000000000000000
2107.4198473282445000	762.1984732824427100	5723.0000000000000000	8.0000000000000000	1368115523.0000000000000000	100.0000000000000000	745.0000000000000000
2120.8363636363638000	762.3939393939393800	5724.0000000000000000	8.0000000000000000	1368115523.0000000000000000	120.0000000000000000	739.0000000000000000
2133.3206106870230000	763.3816793893129200	5725.0000000000000000	8.0000000000000000	1368115523.0000000000000000	140.0000000000000000	741.0000000000000000
2142.2419354838707000	767.1290322580645100	5726.0000000000000000	8.0000000000000000	1368115523.0000000000000000	160.0000000000000000	748.0000000000000000
2150.1578947368421000	770.5684210526316100	5734.0000000000000000	8.0000000000000000	1368115523.0000000000000000	180.0000000000000000	746.0000000000000000
2178.8307692307694000	771.8615384615384300	5735.0000000000000000	8.0000000000000000	1368115523.0000000000000000	340.0000000000000000	768.0000000000000000
2181.5999999999999000	763.2400000000000100	5736.0000000000000000	8.0000000000000000	1368115523.0000000000000000	360.0000000000000000	754.0000000000000000
2185.9330143540669000	754.3253588516746500	5737.0000000000000000	8.0000000000000000	1368115523.0000000000000000	380.0000000000000000	690.0000000000000000
2190.4341463414635000	746.1024390243902600	5738.0000000000000000	8.0000000000000000	1368115523.0000000000000000	400.0000000000000000	705.0000000000000000
2196.2277227722770000	738.7871287128713200	5739.0000000000000000	8.0000000000000000	1368115523.0000000000000000	420.0000000000000000	716.0000000000000000
2203.2367149758456000	732.3864734299517100	5740.0000000000000000	8.0000000000000000	1368115523.0000000000000000	440.0000000000000000	701.0000000000000000
2211.3368421052633000	727.4052631578947500	5741.0000000000000000	8.0000000000000000	1368115523.0000000000000000	460.0000000000000000	719.0000000000000000
2218.8882681564246000	723.3407821229050100	5742.0000000000000000	8.0000000000000000	1368115523.0000000000000000	480.0000000000000000	697.0000000000000000
2228.2251655629138000	721.5695364238411000	5743.0000000000000000	8.0000000000000000	1368115523.0000000000000000	500.0000000000000000	773.0000000000000000
2236.7971014492755000	720.8478260869565000	5744.0000000000000000	8.0000000000000000	1368115523.0000000000000000	520.0000000000000000	716.0000000000000000
2243.3050847457625000	720.3050847457626600	5745.0000000000000000	8.0000000000000000	1368115523.0000000000000000	540.0000000000000000	773.0000000000000000
2249.8823529411766000	719.7815126050420500	5746.0000000000000000	8.0000000000000000	1368115523.0000000000000000	560.0000000000000000	770.0000000000000000
2254.1165048543689000	718.4854368932038800	5747.0000000000000000	8.0000000000000000	1368115523.0000000000000000	580.0000000000000000	712.0000000000000000
2259.9680851063831000	718.6276595744681100	5748.0000000000000000	8.0000000000000000	1368115523.0000000000000000	600.0000000000000000	798.0000000000000000
2264.1224489795918000	717.9897959183673500	5749.0000000000000000	8.0000000000000000	1368115523.0000000000000000	620.0000000000000000	734.0000000000000000
2270.8709677419356000	718.9032258064515900	5750.0000000000000000	8.0000000000000000	1368115523.0000000000000000	640.0000000000000000	790.0000000000000000
2278.4302325581393000	721.8604651162791000	5751.0000000000000000	8.0000000000000000	1368115523.0000000000000000	660.0000000000000000	710.0000000000000000
2280.6404494382023000	725.5955056179775500	5752.0000000000000000	8.0000000000000000	1368115523.0000000000000000	680.0000000000000000	715.0000000000000000
2284.6888888888889000	729.3185185185185400	5753.0000000000000000	8.0000000000000000	1368115523.0000000000000000	700.0000000000000000	803.0000000000000000
2288.0460526315792000	734.4342105263158400	5754.0000000000000000	8.0000000000000000	1368115523.0000000000000000	720.0000000000000000	720.0000000000000000
2291.2568306010930000	740.3169398907103900	5755.0000000000000000	8.0000000000000000	1368115523.0000000000000000	740.0000000000000000	776.0000000000000000
2294.3387096774195000	747.0913978494624000	5756.0000000000000000	8.0000000000000000	1368115523.0000000000000000	760.0000000000000000	774.0000000000000000
2298.1282051282051000	754.1692307692308100	5757.0000000000000000	8.0000000000000000	1368115523.0000000000000000	780.0000000000000000	744.0000000000000000
2301.5483870967741000	760.6666666666666300	5758.0000000000000000	8.0000000000000000	1368115523.0000000000000000	800.0000000000000000	727.0000000000000000
2306.5688073394494000	764.4678899082568900	5759.0000000000000000	8.0000000000000000	1368115523.0000000000000000	820.0000000000000000	779.0000000000000000
2304.6363636363635000	755.3957219251336700	5760.0000000000000000	8.0000000000000000	1368115523.0000000000000000	840.0000000000000000	760.0000000000000000
2306.3333333333335000	746.1666666666666300	5761.0000000000000000	8.0000000000000000	1368115523.0000000000000000	860.0000000000000000	754.0000000000000000
2309.2655601659753000	734.6473029045643000	5762.0000000000000000	8.0000000000000000	1368115523.0000000000000000	880.0000000000000000	706.0000000000000000
2313.6301369863013000	724.1826484018264400	5763.0000000000000000	8.0000000000000000	1368115523.0000000000000000	900.0000000000000000	747.0000000000000000
2318.4732142857142000	716.1026785714285600	5764.0000000000000000	8.0000000000000000	1368115523.0000000000000000	920.0000000000000000	761.0000000000000000
2324.3903743315509000	711.1390374331550700	5765.0000000000000000	8.0000000000000000	1368115523.0000000000000000	940.0000000000000000	713.0000000000000000
2331.9803921568628000	709.4183006535947700	5766.0000000000000000	8.0000000000000000	1368115523.0000000000000000	960.0000000000000000	725.0000000000000000
2340.3270440251572000	708.7106918238994200	5767.0000000000000000	8.0000000000000000	1368115523.0000000000000000	980.0000000000000000	710.0000000000000000
2346.3448275862070000	707.3379310344827200	5768.0000000000000000	8.0000000000000000	1368115524.0000000000000000	0.0000000000000000	726.0000000000000000
2352.3209876543210000	705.1419753086420300	5769.0000000000000000	8.0000000000000000	1368115524.0000000000000000	20.0000000000000000	780.0000000000000000
2359.5370370370370000	703.7407407407407600	5770.0000000000000000	8.0000000000000000	1368115524.0000000000000000	40.0000000000000000	704.0000000000000000
2366.8287671232874000	703.5342465753424200	5771.0000000000000000	8.0000000000000000	1368115524.0000000000000000	60.0000000000000000	707.0000000000000000
2373.0450450450453000	704.7657657657657600	5772.0000000000000000	8.0000000000000000	1368115524.0000000000000000	80.0000000000000000	742.0000000000000000
2378.8800000000001000	705.2480000000000500	5773.0000000000000000	8.0000000000000000	1368115524.0000000000000000	100.0000000000000000	755.0000000000000000
2383.9266055045873000	704.9266055045872000	5774.0000000000000000	8.0000000000000000	1368115524.0000000000000000	120.0000000000000000	749.0000000000000000
2389.3524590163934000	704.7540983606556900	5775.0000000000000000	8.0000000000000000	1368115524.0000000000000000	140.0000000000000000	706.0000000000000000
2394.1599999999999000	704.4239999999999800	5776.0000000000000000	8.0000000000000000	1368115524.0000000000000000	160.0000000000000000	779.0000000000000000
2400.3397435897436000	703.7115384615384500	5777.0000000000000000	8.0000000000000000	1368115524.0000000000000000	180.0000000000000000	714.0000000000000000
2405.5806451612902000	700.9193548387096400	5778.0000000000000000	8.0000000000000000	1368115524.0000000000000000	200.0000000000000000	789.0000000000000000
2411.8499999999999000	695.4874999999999500	5779.0000000000000000	8.0000000000000000	1368115524.0000000000000000	220.0000000000000000	785.0000000000000000
2419.4111498257839000	687.4076655052265300	5780.0000000000000000	8.0000000000000000	1368115524.0000000000000000	240.0000000000000000	741.0000000000000000
2428.5215827338129000	678.5179856115107700	5781.0000000000000000	8.0000000000000000	1368115524.0000000000000000	260.0000000000000000	764.0000000000000000
2437.6438848920861000	669.1582733812949800	5782.0000000000000000	8.0000000000000000	1368115524.0000000000000000	280.0000000000000000	740.0000000000000000
2446.2846975088969000	660.2882562277579800	5783.0000000000000000	8.0000000000000000	1368115524.0000000000000000	300.0000000000000000	767.0000000000000000
2454.3675889328065000	652.3478260869565000	5784.0000000000000000	8.0000000000000000	1368115524.0000000000000000	320.0000000000000000	751.0000000000000000
2462.7230215827340000	644.6510791366906700	5785.0000000000000000	8.0000000000000000	1368115524.0000000000000000	340.0000000000000000	749.0000000000000000
2469.9836734693877000	637.7999999999999500	5786.0000000000000000	8.0000000000000000	1368115524.0000000000000000	360.0000000000000000	785.0000000000000000
2477.1799163179917000	631.6234309623431500	5787.0000000000000000	8.0000000000000000	1368115524.0000000000000000	380.0000000000000000	770.0000000000000000
2485.2237442922374000	626.8584474885844900	5788.0000000000000000	8.0000000000000000	1368115524.0000000000000000	400.0000000000000000	796.0000000000000000
2493.4347826086955000	622.6763285024154600	5789.0000000000000000	8.0000000000000000	1368115524.0000000000000000	420.0000000000000000	788.0000000000000000
2503.1306532663316000	620.0904522613065000	5790.0000000000000000	8.0000000000000000	1368115524.0000000000000000	440.0000000000000000	773.0000000000000000
2511.5117370892017000	617.1314553990610000	5791.0000000000000000	8.0000000000000000	1368115524.0000000000000000	460.0000000000000000	714.0000000000000000
2521.1851851851852000	614.8611111111110900	5792.0000000000000000	8.0000000000000000	1368115524.0000000000000000	480.0000000000000000	774.0000000000000000
2530.4273127753304000	612.1277533039647100	5793.0000000000000000	8.0000000000000000	1368115524.0000000000000000	500.0000000000000000	740.0000000000000000
2540.2442396313363000	608.4470046082949500	5794.0000000000000000	8.0000000000000000	1368115524.0000000000000000	520.0000000000000000	776.0000000000000000
2550.9361702127658000	605.6936170212766200	5795.0000000000000000	8.0000000000000000	1368115524.0000000000000000	540.0000000000000000	731.0000000000000000
2562.2580645161288000	603.5040322580645100	5796.0000000000000000	8.0000000000000000	1368115524.0000000000000000	560.0000000000000000	777.0000000000000000
2574.6679841897235000	602.7154150197628700	5797.0000000000000000	8.0000000000000000	1368115524.0000000000000000	580.0000000000000000	747.0000000000000000
2587.3320754716979000	602.2000000000000500	5798.0000000000000000	8.0000000000000000	1368115524.0000000000000000	600.0000000000000000	750.0000000000000000
2599.8250950570341000	600.9543726235741600	5799.0000000000000000	8.0000000000000000	1368115524.0000000000000000	620.0000000000000000	798.0000000000000000
2614.9533333333334000	600.9666666666667000	5800.0000000000000000	8.0000000000000000	1368115524.0000000000000000	640.0000000000000000	724.0000000000000000
2628.8105263157895000	599.1263157894736700	5801.0000000000000000	8.0000000000000000	1368115524.0000000000000000	660.0000000000000000	774.0000000000000000
2644.0033670033672000	598.0404040404040400	5803.0000000000000000	8.0000000000000000	1368115524.0000000000000000	680.0000000000000000	749.0000000000000000
2672.9930313588848000	593.1672473867595300	5804.0000000000000000	8.0000000000000000	1368115524.0000000000000000	720.0000000000000000	734.0000000000000000
2687.5206896551726000	590.0758620689655300	5810.0000000000000000	8.0000000000000000	1368115524.0000000000000000	740.0000000000000000	747.0000000000000000
2762.0035714285714000	555.5392857142857100	5811.0000000000000000	8.0000000000000000	1368115524.0000000000000000	860.0000000000000000	773.0000000000000000
2767.7237354085601000	547.4474708171205700	5812.0000000000000000	8.0000000000000000	1368115524.0000000000000000	880.0000000000000000	789.0000000000000000
2770.7853881278538000	538.3150684931506500	5813.0000000000000000	8.0000000000000000	1368115524.0000000000000000	900.0000000000000000	745.0000000000000000
2773.4095744680853000	530.8936170212765500	5814.0000000000000000	8.0000000000000000	1368115524.0000000000000000	920.0000000000000000	777.0000000000000000
2774.8322981366459000	525.2981366459627000	5815.0000000000000000	8.0000000000000000	1368115524.0000000000000000	940.0000000000000000	758.0000000000000000
2773.1147540983607000	519.0409836065573500	5816.0000000000000000	8.0000000000000000	1368115524.0000000000000000	960.0000000000000000	785.0000000000000000
2772.0810810810808000	515.5135135135135400	5817.0000000000000000	8.0000000000000000	1368115524.0000000000000000	980.0000000000000000	754.0000000000000000
2769.0833333333335000	513.0833333333333700	5818.0000000000000000	8.0000000000000000	1368115525.0000000000000000	0.0000000000000000	792.0000000000000000
2766.8181818181820000	518.7575757575757500	5819.0000000000000000	8.0000000000000000	1368115525.0000000000000000	20.0000000000000000	788.0000000000000000
2767.8000000000002000	524.1714285714285800	5820.0000000000000000	8.0000000000000000	1368115525.0000000000000000	40.0000000000000000	782.0000000000000000
2771.1121495327102000	529.4672897196261400	5821.0000000000000000	8.0000000000000000	1368115525.0000000000000000	60.0000000000000000	805.0000000000000000
2774.7837837837837000	534.2522522522522200	5822.0000000000000000	8.0000000000000000	1368115525.0000000000000000	80.0000000000000000	810.0000000000000000
2778.0588235294117000	536.6372549019607700	5823.0000000000000000	8.0000000000000000	1368115525.0000000000000000	100.0000000000000000	855.0000000000000000
2781.1130434782608000	540.6782608695651800	5824.0000000000000000	8.0000000000000000	1368115525.0000000000000000	120.0000000000000000	796.0000000000000000
2785.2052980132448000	545.6556291390728600	5825.0000000000000000	8.0000000000000000	1368115525.0000000000000000	140.0000000000000000	793.0000000000000000
2789.4450549450548000	551.6923076923077400	5826.0000000000000000	8.0000000000000000	1368115525.0000000000000000	160.0000000000000000	813.0000000000000000
2794.9740932642489000	561.3056994818653000	5827.0000000000000000	8.0000000000000000	1368115525.0000000000000000	180.0000000000000000	808.0000000000000000
2799.9175257731958000	568.8195876288659700	5828.0000000000000000	8.0000000000000000	1368115525.0000000000000000	200.0000000000000000	767.0000000000000000
2805.9590909090912000	579.9636363636364000	5829.0000000000000000	8.0000000000000000	1368115525.0000000000000000	220.0000000000000000	778.0000000000000000
2812.7681818181818000	592.2409090909091000	5830.0000000000000000	8.0000000000000000	1368115525.0000000000000000	240.0000000000000000	797.0000000000000000
2819.7518796992481000	604.9473684210526000	5831.0000000000000000	8.0000000000000000	1368115525.0000000000000000	260.0000000000000000	746.0000000000000000
2827.1192307692309000	618.3692307692307400	5832.0000000000000000	8.0000000000000000	1368115525.0000000000000000	280.0000000000000000	763.0000000000000000
2834.0698529411766000	633.0404411764706100	5833.0000000000000000	8.0000000000000000	1368115525.0000000000000000	300.0000000000000000	741.0000000000000000
2841.2452830188677000	647.8037735849056800	5834.0000000000000000	8.0000000000000000	1368115525.0000000000000000	320.0000000000000000	818.0000000000000000
2849.5955882352941000	662.1654411764706100	5835.0000000000000000	8.0000000000000000	1368115525.0000000000000000	340.0000000000000000	795.0000000000000000
2855.9613899613901000	677.0540540540540600	5836.0000000000000000	8.0000000000000000	1368115525.0000000000000000	360.0000000000000000	759.0000000000000000
2861.7955390334573000	692.3791821561338800	5837.0000000000000000	8.0000000000000000	1368115525.0000000000000000	380.0000000000000000	750.0000000000000000
2867.4261603375526000	708.7004219409283200	5838.0000000000000000	8.0000000000000000	1368115525.0000000000000000	400.0000000000000000	744.0000000000000000
2873.1575091575091000	726.7179487179487300	5840.0000000000000000	8.0000000000000000	1368115525.0000000000000000	420.0000000000000000	793.0000000000000000
2884.4662576687115000	768.0000000000000000	5841.0000000000000000	8.0000000000000000	1368115525.0000000000000000	460.0000000000000000	734.0000000000000000
2889.9543568464733000	787.8340248962655300	5842.0000000000000000	8.0000000000000000	1368115525.0000000000000000	480.0000000000000000	772.0000000000000000
2894.4528301886794000	801.1069182389936700	5843.0000000000000000	8.0000000000000000	1368115525.0000000000000000	500.0000000000000000	755.0000000000000000
2891.1450777202072000	784.4559585492228300	5844.0000000000000000	8.0000000000000000	1368115525.0000000000000000	520.0000000000000000	797.0000000000000000
2890.6648936170213000	770.8404255319148900	5845.0000000000000000	8.0000000000000000	1368115525.0000000000000000	540.0000000000000000	831.0000000000000000
2891.6071428571431000	759.9642857142856700	5846.0000000000000000	8.0000000000000000	1368115525.0000000000000000	560.0000000000000000	801.0000000000000000
2895.5000000000000000	752.4507042253520700	5847.0000000000000000	8.0000000000000000	1368115525.0000000000000000	580.0000000000000000	760.0000000000000000
2901.5250000000001000	747.8999999999999800	5848.0000000000000000	8.0000000000000000	1368115525.0000000000000000	600.0000000000000000	761.0000000000000000
2908.8750000000000000	748.2500000000000000	5849.0000000000000000	8.0000000000000000	1368115525.0000000000000000	620.0000000000000000	825.0000000000000000
2914.6250000000000000	746.1875000000000000	5850.0000000000000000	8.0000000000000000	1368115525.0000000000000000	640.0000000000000000	837.0000000000000000
2922.2777777777778000	744.7777777777778300	5851.0000000000000000	8.0000000000000000	1368115525.0000000000000000	660.0000000000000000	746.0000000000000000
2931.0999999999999000	743.6000000000000200	5852.0000000000000000	8.0000000000000000	1368115525.0000000000000000	680.0000000000000000	831.0000000000000000
2941.9166666666665000	746.4666666666667000	5853.0000000000000000	8.0000000000000000	1368115525.0000000000000000	700.0000000000000000	781.0000000000000000
2950.3333333333335000	751.8518518518518500	5854.0000000000000000	8.0000000000000000	1368115525.0000000000000000	720.0000000000000000	806.0000000000000000
2959.9534883720930000	757.2790697674419100	5855.0000000000000000	8.0000000000000000	1368115525.0000000000000000	740.0000000000000000	804.0000000000000000
2968.8231707317073000	765.1585365853658200	5856.0000000000000000	8.0000000000000000	1368115525.0000000000000000	760.0000000000000000	762.0000000000000000
2977.8106508875740000	772.2130177514792400	5857.0000000000000000	8.0000000000000000	1368115525.0000000000000000	780.0000000000000000	820.0000000000000000
2986.0563380281692000	781.9647887323943700	5858.0000000000000000	8.0000000000000000	1368115525.0000000000000000	800.0000000000000000	809.0000000000000000
2994.2898550724640000	789.5942028985507500	5859.0000000000000000	8.0000000000000000	1368115525.0000000000000000	820.0000000000000000	801.0000000000000000
3002.6959459459458000	801.6148648648649000	5860.0000000000000000	8.0000000000000000	1368115525.0000000000000000	840.0000000000000000	811.0000000000000000
3012.4207317073169000	811.7012195121951700	5861.0000000000000000	8.0000000000000000	1368115525.0000000000000000	860.0000000000000000	740.0000000000000000
3022.4044117647059000	820.5661764705882900	5862.0000000000000000	8.0000000000000000	1368115525.0000000000000000	880.0000000000000000	795.0000000000000000
3032.0066225165565000	829.7748344370860400	5863.0000000000000000	8.0000000000000000	1368115525.0000000000000000	900.0000000000000000	773.0000000000000000
3042.8978102189781000	837.5620437956204100	5864.0000000000000000	8.0000000000000000	1368115525.0000000000000000	920.0000000000000000	740.0000000000000000
3054.0384615384614000	847.5076923076923100	5865.0000000000000000	8.0000000000000000	1368115525.0000000000000000	940.0000000000000000	834.0000000000000000
3065.5116279069766000	857.2248062015503400	5866.0000000000000000	8.0000000000000000	1368115525.0000000000000000	960.0000000000000000	767.0000000000000000
3078.0486725663714000	868.3938053097344900	5867.0000000000000000	8.0000000000000000	1368115525.0000000000000000	980.0000000000000000	783.0000000000000000
3090.1044776119406000	879.6815920398009900	5868.0000000000000000	8.0000000000000000	1368115526.0000000000000000	0.0000000000000000	733.0000000000000000
3095.6081081081084000	877.0945945945945800	5869.0000000000000000	8.0000000000000000	1368115526.0000000000000000	20.0000000000000000	770.0000000000000000
3093.7801418439717000	867.2907801418439200	5870.0000000000000000	8.0000000000000000	1368115526.0000000000000000	40.0000000000000000	769.0000000000000000
3099.0194174757280000	858.7281553398058800	5871.0000000000000000	8.0000000000000000	1368115526.0000000000000000	60.0000000000000000	768.0000000000000000
3102.9619047619049000	853.7333333333333500	5872.0000000000000000	8.0000000000000000	1368115526.0000000000000000	80.0000000000000000	844.0000000000000000
3107.9423076923076000	851.3750000000000000	5873.0000000000000000	8.0000000000000000	1368115526.0000000000000000	100.0000000000000000	797.0000000000000000
3113.9920634920636000	848.3809523809524100	5874.0000000000000000	8.0000000000000000	1368115526.0000000000000000	120.0000000000000000	773.0000000000000000
3120.1021897810219000	847.1605839416058600	5875.0000000000000000	8.0000000000000000	1368115526.0000000000000000	140.0000000000000000	763.0000000000000000
3127.3040000000001000	847.1119999999999700	5876.0000000000000000	8.0000000000000000	1368115526.0000000000000000	160.0000000000000000	782.0000000000000000
3133.7318840579710000	849.9710144927536200	5877.0000000000000000	8.0000000000000000	1368115526.0000000000000000	180.0000000000000000	812.0000000000000000
3142.0285714285715000	852.3214285714285600	5878.0000000000000000	8.0000000000000000	1368115526.0000000000000000	200.0000000000000000	836.0000000000000000
3149.9556962025317000	855.2974683544304100	5879.0000000000000000	8.0000000000000000	1368115526.0000000000000000	220.0000000000000000	784.0000000000000000
3157.5735294117649000	859.2205882352941400	5880.0000000000000000	8.0000000000000000	1368115526.0000000000000000	240.0000000000000000	833.0000000000000000
3164.6027397260277000	865.2534246575342000	5881.0000000000000000	8.0000000000000000	1368115526.0000000000000000	260.0000000000000000	837.0000000000000000
3172.7267080745341000	871.0683229813664600	5882.0000000000000000	8.0000000000000000	1368115526.0000000000000000	280.0000000000000000	809.0000000000000000
3180.2500000000000000	878.7000000000000500	5883.0000000000000000	8.0000000000000000	1368115526.0000000000000000	300.0000000000000000	799.0000000000000000
3189.5555555555557000	886.2569444444444600	5884.0000000000000000	8.0000000000000000	1368115526.0000000000000000	320.0000000000000000	774.0000000000000000
3199.0000000000000000	894.8827586206896300	5885.0000000000000000	8.0000000000000000	1368115526.0000000000000000	340.0000000000000000	832.0000000000000000
3210.1520000000000000	904.2240000000000500	5886.0000000000000000	8.0000000000000000	1368115526.0000000000000000	360.0000000000000000	858.0000000000000000
3219.3555555555558000	915.7481481481481800	5887.0000000000000000	8.0000000000000000	1368115526.0000000000000000	380.0000000000000000	808.0000000000000000
3230.7241379310344000	928.2551724137930500	5888.0000000000000000	8.0000000000000000	1368115526.0000000000000000	400.0000000000000000	810.0000000000000000
3241.1858974358975000	940.8141025641025400	5889.0000000000000000	8.0000000000000000	1368115526.0000000000000000	420.0000000000000000	789.0000000000000000
3251.5692307692307000	948.7692307692307200	5890.0000000000000000	8.0000000000000000	1368115526.0000000000000000	440.0000000000000000	797.0000000000000000
3252.2439024390242000	940.2520325203252000	5891.0000000000000000	8.0000000000000000	1368115526.0000000000000000	460.0000000000000000	748.0000000000000000
3253.1768707482993000	930.0476190476190400	5892.0000000000000000	8.0000000000000000	1368115526.0000000000000000	480.0000000000000000	767.0000000000000000
3258.3923076923074000	919.4384615384615200	5893.0000000000000000	8.0000000000000000	1368115526.0000000000000000	500.0000000000000000	807.0000000000000000
3264.7131782945735000	911.1472868217053900	5894.0000000000000000	8.0000000000000000	1368115526.0000000000000000	520.0000000000000000	754.0000000000000000
3274.7345132743362000	904.5575221238938200	5895.0000000000000000	8.0000000000000000	1368115526.0000000000000000	540.0000000000000000	813.0000000000000000
3287.2260869565216000	899.1217391304347800	5896.0000000000000000	8.0000000000000000	1368115526.0000000000000000	560.0000000000000000	812.0000000000000000
3300.1623931623931000	895.9401709401709000	5897.0000000000000000	8.0000000000000000	1368115526.0000000000000000	580.0000000000000000	767.0000000000000000
3312.8879310344828000	894.6379310344827900	5898.0000000000000000	8.0000000000000000	1368115526.0000000000000000	600.0000000000000000	812.0000000000000000
3325.0281690140846000	895.9295774647887400	5899.0000000000000000	8.0000000000000000	1368115526.0000000000000000	620.0000000000000000	786.0000000000000000
3336.5283018867922000	898.8742138364780200	5900.0000000000000000	8.0000000000000000	1368115526.0000000000000000	640.0000000000000000	787.0000000000000000
3345.9122807017543000	903.9532163742690000	5901.0000000000000000	8.0000000000000000	1368115526.0000000000000000	660.0000000000000000	831.0000000000000000
3356.0175438596489000	909.3567251461988700	5902.0000000000000000	8.0000000000000000	1368115526.0000000000000000	680.0000000000000000	782.0000000000000000
3363.6022727272730000	915.5000000000000000	5903.0000000000000000	8.0000000000000000	1368115526.0000000000000000	700.0000000000000000	777.0000000000000000
3371.5300546448088000	922.6338797814207700	5904.0000000000000000	8.0000000000000000	1368115526.0000000000000000	720.0000000000000000	786.0000000000000000
3377.3313953488373000	930.4476744186046100	5905.0000000000000000	8.0000000000000000	1368115526.0000000000000000	740.0000000000000000	836.0000000000000000
3382.7415730337079000	939.3370786516853700	5906.0000000000000000	8.0000000000000000	1368115526.0000000000000000	760.0000000000000000	851.0000000000000000
3385.6575342465753000	947.6164383561643900	5907.0000000000000000	8.0000000000000000	1368115526.0000000000000000	780.0000000000000000	778.0000000000000000
3387.9861111111113000	955.6458333333333700	5908.0000000000000000	8.0000000000000000	1368115526.0000000000000000	800.0000000000000000	826.0000000000000000
3391.0466666666666000	963.8733333333333300	5909.0000000000000000	8.0000000000000000	1368115526.0000000000000000	820.0000000000000000	774.0000000000000000
3393.7828947368421000	972.9210526315789600	5910.0000000000000000	8.0000000000000000	1368115526.0000000000000000	840.0000000000000000	819.0000000000000000
3395.3797468354433000	982.5063291139240400	5912.0000000000000000	8.0000000000000000	1368115526.0000000000000000	860.0000000000000000	820.0000000000000000
3387.8145695364237000	975.6158940397350500	5913.0000000000000000	8.0000000000000000	1368115526.0000000000000000	900.0000000000000000	864.0000000000000000
3381.8343195266270000	965.5029585798816900	5914.0000000000000000	8.0000000000000000	1368115526.0000000000000000	920.0000000000000000	790.0000000000000000
3375.2121212121210000	956.4545454545455000	5915.0000000000000000	8.0000000000000000	1368115526.0000000000000000	940.0000000000000000	823.0000000000000000
3367.9577464788736000	948.8028169014085100	5916.0000000000000000	8.0000000000000000	1368115526.0000000000000000	960.0000000000000000	870.0000000000000000
3361.2805755395684000	941.4100719424460500	5917.0000000000000000	8.0000000000000000	1368115526.0000000000000000	980.0000000000000000	793.0000000000000000
3354.2176870748299000	933.4897959183673500	5918.0000000000000000	8.0000000000000000	1368115527.0000000000000000	0.0000000000000000	783.0000000000000000
3347.2602739726026000	926.2945205479452400	5919.0000000000000000	8.0000000000000000	1368115527.0000000000000000	20.0000000000000000	806.0000000000000000
3340.6785714285716000	919.5571428571428200	5920.0000000000000000	8.0000000000000000	1368115527.0000000000000000	40.0000000000000000	802.0000000000000000
3333.7185185185185000	913.4592592592592800	5921.0000000000000000	8.0000000000000000	1368115527.0000000000000000	60.0000000000000000	827.0000000000000000
3325.9841269841272000	908.6507936507936200	5922.0000000000000000	8.0000000000000000	1368115527.0000000000000000	80.0000000000000000	791.0000000000000000
3319.0865384615386000	904.8653846153846400	5923.0000000000000000	8.0000000000000000	1368115527.0000000000000000	100.0000000000000000	826.0000000000000000
3311.0090090090089000	902.7297297297296800	5924.0000000000000000	8.0000000000000000	1368115527.0000000000000000	120.0000000000000000	828.0000000000000000
3302.9069767441861000	902.1744186046511200	5925.0000000000000000	8.0000000000000000	1368115527.0000000000000000	140.0000000000000000	783.0000000000000000
3294.8636363636360000	901.4886363636363700	5926.0000000000000000	8.0000000000000000	1368115527.0000000000000000	160.0000000000000000	803.0000000000000000
3289.3372093023254000	900.1860465116278600	5927.0000000000000000	8.0000000000000000	1368115527.0000000000000000	180.0000000000000000	803.0000000000000000
3281.4189189189192000	899.9459459459459400	5928.0000000000000000	8.0000000000000000	1368115527.0000000000000000	200.0000000000000000	858.0000000000000000
3274.3676470588234000	900.6911764705882900	5929.0000000000000000	8.0000000000000000	1368115527.0000000000000000	220.0000000000000000	852.0000000000000000
3267.8380952380953000	902.8380952380952100	5930.0000000000000000	8.0000000000000000	1368115527.0000000000000000	240.0000000000000000	775.0000000000000000
3261.4818181818182000	905.5090909090909000	5931.0000000000000000	8.0000000000000000	1368115527.0000000000000000	260.0000000000000000	886.0000000000000000
3256.3032786885246000	907.6967213114753600	5932.0000000000000000	8.0000000000000000	1368115527.0000000000000000	280.0000000000000000	806.0000000000000000
3249.3090909090906000	908.8363636363636700	5933.0000000000000000	8.0000000000000000	1368115527.0000000000000000	300.0000000000000000	799.0000000000000000
3242.6347826086958000	909.6434782608695300	5934.0000000000000000	8.0000000000000000	1368115527.0000000000000000	320.0000000000000000	800.0000000000000000
3235.3553719008264000	910.1239669421487400	5935.0000000000000000	8.0000000000000000	1368115527.0000000000000000	340.0000000000000000	776.0000000000000000
3227.3445378151264000	914.4117647058823200	5936.0000000000000000	8.0000000000000000	1368115527.0000000000000000	360.0000000000000000	796.0000000000000000
3221.1351351351350000	918.8783783783783300	5937.0000000000000000	8.0000000000000000	1368115527.0000000000000000	380.0000000000000000	787.0000000000000000
3211.9574468085107000	925.1985815602837400	5938.0000000000000000	8.0000000000000000	1368115527.0000000000000000	400.0000000000000000	817.0000000000000000
3206.9784946236559000	921.3333333333333700	5939.0000000000000000	8.0000000000000000	1368115527.0000000000000000	420.0000000000000000	880.0000000000000000
3208.3277777777776000	912.3722222222222600	5940.0000000000000000	8.0000000000000000	1368115527.0000000000000000	440.0000000000000000	799.0000000000000000
3204.6173469387754000	902.1071428571428900	5941.0000000000000000	8.0000000000000000	1368115527.0000000000000000	460.0000000000000000	874.0000000000000000
3198.6716417910447000	891.9552238805970300	5942.0000000000000000	8.0000000000000000	1368115527.0000000000000000	480.0000000000000000	803.0000000000000000
3190.6330275229357000	882.7660550458715500	5943.0000000000000000	8.0000000000000000	1368115527.0000000000000000	500.0000000000000000	791.0000000000000000
3180.8098159509200000	874.4539877300613900	5944.0000000000000000	8.0000000000000000	1368115527.0000000000000000	520.0000000000000000	827.0000000000000000
3170.2647058823532000	866.6250000000000000	5945.0000000000000000	8.0000000000000000	1368115527.0000000000000000	540.0000000000000000	814.0000000000000000
3159.6102941176468000	858.3602941176470700	5946.0000000000000000	8.0000000000000000	1368115527.0000000000000000	560.0000000000000000	846.0000000000000000
3150.0075187969924000	849.5263157894736400	5947.0000000000000000	8.0000000000000000	1368115527.0000000000000000	580.0000000000000000	849.0000000000000000
3141.3958333333330000	839.8125000000000000	5948.0000000000000000	8.0000000000000000	1368115527.0000000000000000	600.0000000000000000	798.0000000000000000
3133.8321678321681000	829.5104895104894900	5949.0000000000000000	8.0000000000000000	1368115527.0000000000000000	620.0000000000000000	888.0000000000000000
3125.3533333333335000	821.0533333333332800	5950.0000000000000000	8.0000000000000000	1368115527.0000000000000000	640.0000000000000000	828.0000000000000000
3118.4580152671756000	812.2748091603053800	5951.0000000000000000	8.0000000000000000	1368115527.0000000000000000	660.0000000000000000	837.0000000000000000
3111.1653543307084000	802.6850393700787000	5952.0000000000000000	8.0000000000000000	1368115527.0000000000000000	680.0000000000000000	897.0000000000000000
3103.9032258064517000	794.3419354838710000	5953.0000000000000000	8.0000000000000000	1368115527.0000000000000000	700.0000000000000000	819.0000000000000000
3096.2678571428569000	785.8214285714285600	5954.0000000000000000	8.0000000000000000	1368115527.0000000000000000	720.0000000000000000	815.0000000000000000
3088.5775862068967000	777.4568965517241800	5955.0000000000000000	8.0000000000000000	1368115527.0000000000000000	740.0000000000000000	808.0000000000000000
3080.3700787401576000	770.2283464566928600	5956.0000000000000000	8.0000000000000000	1368115527.0000000000000000	760.0000000000000000	793.0000000000000000
3071.8666666666668000	764.0370370370370700	5957.0000000000000000	8.0000000000000000	1368115527.0000000000000000	780.0000000000000000	826.0000000000000000
3063.0727272727272000	758.4727272727273000	5958.0000000000000000	8.0000000000000000	1368115527.0000000000000000	800.0000000000000000	809.0000000000000000
3054.1139240506327000	751.8354430379746400	5959.0000000000000000	8.0000000000000000	1368115527.0000000000000000	820.0000000000000000	811.0000000000000000
3045.0878378378379000	746.1891891891891600	5960.0000000000000000	8.0000000000000000	1368115527.0000000000000000	840.0000000000000000	821.0000000000000000
3036.4285714285716000	741.6315789473684400	5961.0000000000000000	8.0000000000000000	1368115527.0000000000000000	860.0000000000000000	833.0000000000000000
3027.6097560975609000	735.3658536585365900	5963.0000000000000000	8.0000000000000000	1368115527.0000000000000000	880.0000000000000000	837.0000000000000000
3005.5074626865671000	728.3432835820895000	5964.0000000000000000	8.0000000000000000	1368115527.0000000000000000	920.0000000000000000	800.0000000000000000
2995.6715686274511000	722.5196078431372400	5965.0000000000000000	8.0000000000000000	1368115527.0000000000000000	940.0000000000000000	803.0000000000000000
2984.4780487804878000	717.7512195121951200	5966.0000000000000000	8.0000000000000000	1368115527.0000000000000000	960.0000000000000000	864.0000000000000000
2973.4049999999997000	712.8150000000000500	5967.0000000000000000	8.0000000000000000	1368115527.0000000000000000	980.0000000000000000	812.0000000000000000
2962.4522613065328000	709.2261306532663000	5968.0000000000000000	8.0000000000000000	1368115528.0000000000000000	0.0000000000000000	779.0000000000000000
2950.8544600938967000	706.8779342723004200	5969.0000000000000000	8.0000000000000000	1368115528.0000000000000000	20.0000000000000000	808.0000000000000000
2939.3316582914572000	704.6884422110553000	5970.0000000000000000	8.0000000000000000	1368115528.0000000000000000	40.0000000000000000	818.0000000000000000
2927.3561643835619000	703.5205479452055200	5971.0000000000000000	8.0000000000000000	1368115528.0000000000000000	60.0000000000000000	897.0000000000000000
2914.9029126213591000	702.4126213592232900	5972.0000000000000000	8.0000000000000000	1368115528.0000000000000000	80.0000000000000000	816.0000000000000000
2902.9466019417478000	703.7038834951456500	5973.0000000000000000	8.0000000000000000	1368115528.0000000000000000	100.0000000000000000	784.0000000000000000
2890.1725888324872000	704.1218274111674900	5974.0000000000000000	8.0000000000000000	1368115528.0000000000000000	120.0000000000000000	801.0000000000000000
2877.5221674876848000	706.9162561576354200	5975.0000000000000000	8.0000000000000000	1368115528.0000000000000000	140.0000000000000000	818.0000000000000000
2865.0646766169157000	710.1592039800995100	5976.0000000000000000	8.0000000000000000	1368115528.0000000000000000	160.0000000000000000	837.0000000000000000
2852.2249999999999000	714.7200000000000300	5977.0000000000000000	8.0000000000000000	1368115528.0000000000000000	180.0000000000000000	835.0000000000000000
2839.6891191709847000	719.0155440414507700	5978.0000000000000000	8.0000000000000000	1368115528.0000000000000000	200.0000000000000000	827.0000000000000000
2826.6903553299494000	723.4416243654822000	5979.0000000000000000	8.0000000000000000	1368115528.0000000000000000	220.0000000000000000	825.0000000000000000
2814.2346938775509000	727.6326530612244600	5980.0000000000000000	8.0000000000000000	1368115528.0000000000000000	240.0000000000000000	809.0000000000000000
2803.4418604651164000	732.5406976744186500	5981.0000000000000000	8.0000000000000000	1368115528.0000000000000000	260.0000000000000000	856.0000000000000000
2792.1896551724139000	738.5977011494252300	5982.0000000000000000	8.0000000000000000	1368115528.0000000000000000	280.0000000000000000	825.0000000000000000
2780.9385964912281000	744.4473684210526000	5985.0000000000000000	8.0000000000000000	1368115528.0000000000000000	300.0000000000000000	864.0000000000000000
2755.1967213114754000	770.7540983606556900	5986.0000000000000000	8.0000000000000000	1368115528.0000000000000000	360.0000000000000000	843.0000000000000000
2747.3472222222222000	779.2083333333333700	5987.0000000000000000	8.0000000000000000	1368115528.0000000000000000	380.0000000000000000	839.0000000000000000
2740.5113636363635000	787.4886363636363700	5988.0000000000000000	8.0000000000000000	1368115528.0000000000000000	400.0000000000000000	811.0000000000000000
2733.1149425287358000	795.1034482758620900	5989.0000000000000000	8.0000000000000000	1368115528.0000000000000000	420.0000000000000000	839.0000000000000000
2726.4285714285716000	802.0833333333333700	5990.0000000000000000	8.0000000000000000	1368115528.0000000000000000	440.0000000000000000	845.0000000000000000
2720.3068181818180000	809.9204545454545000	5991.0000000000000000	8.0000000000000000	1368115528.0000000000000000	460.0000000000000000	851.0000000000000000
2713.1208791208792000	817.2087912087912400	5992.0000000000000000	8.0000000000000000	1368115528.0000000000000000	480.0000000000000000	843.0000000000000000
2706.8735632183907000	824.7241379310345300	5993.0000000000000000	8.0000000000000000	1368115528.0000000000000000	500.0000000000000000	813.0000000000000000
2699.7553191489360000	833.0106382978723300	5994.0000000000000000	8.0000000000000000	1368115528.0000000000000000	520.0000000000000000	834.0000000000000000
2693.6428571428569000	841.2653061224490300	5995.0000000000000000	8.0000000000000000	1368115528.0000000000000000	540.0000000000000000	830.0000000000000000
2687.6893203883496000	849.1553398058252900	5996.0000000000000000	8.0000000000000000	1368115528.0000000000000000	560.0000000000000000	794.0000000000000000
2681.8279569892475000	856.7096774193548800	5997.0000000000000000	8.0000000000000000	1368115528.0000000000000000	580.0000000000000000	840.0000000000000000
2676.3763440860216000	864.7741935483870700	5998.0000000000000000	8.0000000000000000	1368115528.0000000000000000	600.0000000000000000	804.0000000000000000
2670.6930693069307000	873.4158415841584400	5999.0000000000000000	8.0000000000000000	1368115528.0000000000000000	620.0000000000000000	862.0000000000000000
2665.4000000000001000	882.8999999999999800	6000.0000000000000000	8.0000000000000000	1368115528.0000000000000000	640.0000000000000000	811.0000000000000000
2660.2727272727270000	893.1753246753246500	6001.0000000000000000	8.0000000000000000	1368115528.0000000000000000	660.0000000000000000	793.0000000000000000
2655.4913294797689000	902.2832369942196900	6002.0000000000000000	8.0000000000000000	1368115528.0000000000000000	680.0000000000000000	814.0000000000000000
2661.1206896551726000	900.5689655172413900	6003.0000000000000000	8.0000000000000000	1368115528.0000000000000000	700.0000000000000000	830.0000000000000000
2662.5405405405404000	895.1283783783783300	6004.0000000000000000	8.0000000000000000	1368115528.0000000000000000	720.0000000000000000	826.0000000000000000
2668.7329192546586000	890.2236024844720500	6005.0000000000000000	8.0000000000000000	1368115528.0000000000000000	740.0000000000000000	831.0000000000000000
2673.8559322033898000	886.1864406779660600	6006.0000000000000000	8.0000000000000000	1368115528.0000000000000000	760.0000000000000000	838.0000000000000000
2683.2843137254904000	887.7058823529412200	6007.0000000000000000	8.0000000000000000	1368115528.0000000000000000	780.0000000000000000	834.0000000000000000
2691.5483870967741000	892.3978494623655700	6008.0000000000000000	8.0000000000000000	1368115528.0000000000000000	800.0000000000000000	833.0000000000000000
2697.9238095238097000	897.2666666666666500	6009.0000000000000000	8.0000000000000000	1368115528.0000000000000000	820.0000000000000000	874.0000000000000000
2703.5242718446602000	903.5631067961164700	6010.0000000000000000	8.0000000000000000	1368115528.0000000000000000	840.0000000000000000	823.0000000000000000
2712.0614035087719000	911.3947368421053200	6011.0000000000000000	8.0000000000000000	1368115528.0000000000000000	860.0000000000000000	833.0000000000000000
2715.8571428571431000	907.3571428571428900	6012.0000000000000000	8.0000000000000000	1368115528.0000000000000000	880.0000000000000000	868.0000000000000000
2717.0588235294117000	900.8067226890756300	6013.0000000000000000	8.0000000000000000	1368115528.0000000000000000	900.0000000000000000	840.0000000000000000
2721.5454545454545000	893.1818181818181300	6014.0000000000000000	8.0000000000000000	1368115528.0000000000000000	920.0000000000000000	860.0000000000000000
2727.6470588235293000	887.9579831932773000	6015.0000000000000000	8.0000000000000000	1368115528.0000000000000000	940.0000000000000000	862.0000000000000000
2735.4545454545455000	885.3636363636363700	6016.0000000000000000	8.0000000000000000	1368115528.0000000000000000	960.0000000000000000	862.0000000000000000
2744.5280898876404000	885.5842696629213200	6017.0000000000000000	8.0000000000000000	1368115528.0000000000000000	980.0000000000000000	826.0000000000000000
2753.2857142857142000	888.1168831168831700	6018.0000000000000000	8.0000000000000000	1368115529.0000000000000000	0.0000000000000000	847.0000000000000000
2761.5543478260870000	891.0760869565217500	6019.0000000000000000	8.0000000000000000	1368115529.0000000000000000	20.0000000000000000	851.0000000000000000
2771.4230769230771000	895.8846153846153600	6020.0000000000000000	8.0000000000000000	1368115529.0000000000000000	40.0000000000000000	820.0000000000000000
2778.3781512605042000	900.3865546218487500	6021.0000000000000000	8.0000000000000000	1368115529.0000000000000000	60.0000000000000000	872.0000000000000000
2787.9111111111110000	906.2074074074074600	6022.0000000000000000	8.0000000000000000	1368115529.0000000000000000	80.0000000000000000	857.0000000000000000
2789.7547169811323000	901.3018867924528200	6023.0000000000000000	8.0000000000000000	1368115529.0000000000000000	100.0000000000000000	854.0000000000000000
2787.9255319148938000	896.9787234042553300	6024.0000000000000000	8.0000000000000000	1368115529.0000000000000000	120.0000000000000000	874.0000000000000000
2786.3678160919540000	892.5057471264367500	6025.0000000000000000	8.0000000000000000	1368115529.0000000000000000	140.0000000000000000	847.0000000000000000
2785.8717948717949000	889.1794871794871800	6026.0000000000000000	8.0000000000000000	1368115529.0000000000000000	160.0000000000000000	834.0000000000000000
2780.0555555555557000	886.5555555555555400	6027.0000000000000000	8.0000000000000000	1368115529.0000000000000000	180.0000000000000000	849.0000000000000000
2781.5000000000000000	891.7647058823529300	6028.0000000000000000	8.0000000000000000	1368115529.0000000000000000	200.0000000000000000	931.0000000000000000
2780.7878787878790000	894.4090909090908800	6029.0000000000000000	8.0000000000000000	1368115529.0000000000000000	220.0000000000000000	834.0000000000000000
2779.5959595959594000	897.1616161616161700	6030.0000000000000000	8.0000000000000000	1368115529.0000000000000000	240.0000000000000000	866.0000000000000000
2779.1538461538462000	900.4786324786324500	6031.0000000000000000	8.0000000000000000	1368115529.0000000000000000	260.0000000000000000	875.0000000000000000
2776.1785714285716000	894.4285714285714400	6032.0000000000000000	8.0000000000000000	1368115529.0000000000000000	280.0000000000000000	860.0000000000000000
2778.6781609195405000	892.5862068965517400	6033.0000000000000000	8.0000000000000000	1368115529.0000000000000000	300.0000000000000000	850.0000000000000000
2780.3225806451615000	889.6666666666666300	6034.0000000000000000	8.0000000000000000	1368115529.0000000000000000	320.0000000000000000	854.0000000000000000
2783.5913978494623000	886.9247311827956500	6035.0000000000000000	8.0000000000000000	1368115529.0000000000000000	340.0000000000000000	844.0000000000000000
2788.5784313725489000	884.8235294117647500	6036.0000000000000000	8.0000000000000000	1368115529.0000000000000000	360.0000000000000000	851.0000000000000000
2795.2314814814818000	884.5925925925926100	6037.0000000000000000	8.0000000000000000	1368115529.0000000000000000	380.0000000000000000	854.0000000000000000
2802.5106382978724000	886.2446808510637800	6038.0000000000000000	8.0000000000000000	1368115529.0000000000000000	400.0000000000000000	863.0000000000000000
2809.6568627450979000	887.6078431372549200	6039.0000000000000000	8.0000000000000000	1368115529.0000000000000000	420.0000000000000000	851.0000000000000000
2817.6434782608694000	890.7565217391304500	6040.0000000000000000	8.0000000000000000	1368115529.0000000000000000	440.0000000000000000	861.0000000000000000
2823.7339449541287000	892.4678899082568900	6041.0000000000000000	8.0000000000000000	1368115529.0000000000000000	460.0000000000000000	844.0000000000000000
2832.3269230769229000	896.3942307692307200	6042.0000000000000000	8.0000000000000000	1368115529.0000000000000000	480.0000000000000000	869.0000000000000000
2837.9027777777778000	900.7569444444444600	6043.0000000000000000	8.0000000000000000	1368115529.0000000000000000	500.0000000000000000	820.0000000000000000
2840.6582278481014000	896.2405063291139400	6044.0000000000000000	8.0000000000000000	1368115529.0000000000000000	520.0000000000000000	845.0000000000000000
2841.1327433628321000	891.5221238938053100	6045.0000000000000000	8.0000000000000000	1368115529.0000000000000000	540.0000000000000000	830.0000000000000000
2843.5000000000000000	887.5086206896551200	6046.0000000000000000	8.0000000000000000	1368115529.0000000000000000	560.0000000000000000	835.0000000000000000
2848.2941176470586000	884.2941176470587800	6047.0000000000000000	8.0000000000000000	1368115529.0000000000000000	580.0000000000000000	842.0000000000000000
2852.8750000000000000	882.2980769230769100	6048.0000000000000000	8.0000000000000000	1368115529.0000000000000000	600.0000000000000000	839.0000000000000000
2858.8627450980393000	882.2450980392156900	6049.0000000000000000	8.0000000000000000	1368115529.0000000000000000	621.0000000000000000	102.0000000000000000
2865.9569892473119000	885.2043010752688600	6050.0000000000000000	8.0000000000000000	1368115529.0000000000000000	640.0000000000000000	886.0000000000000000
2870.7333333333336000	887.6571428571428400	6051.0000000000000000	8.0000000000000000	1368115529.0000000000000000	660.0000000000000000	889.0000000000000000
2877.1868131868132000	892.3736263736263900	6052.0000000000000000	8.0000000000000000	1368115529.0000000000000000	680.0000000000000000	870.0000000000000000
2882.4615384615386000	896.9930069930070400	6053.0000000000000000	8.0000000000000000	1368115529.0000000000000000	700.0000000000000000	896.0000000000000000
2880.5384615384614000	898.3076923076922600	6054.0000000000000000	8.0000000000000000	1368115529.0000000000000000	720.0000000000000000	875.0000000000000000
2893.6509433962265000	905.7075471698112800	6055.0000000000000000	8.0000000000000000	1368115529.0000000000000000	740.0000000000000000	884.0000000000000000
2891.0869565217390000	898.0326086956521300	6056.0000000000000000	8.0000000000000000	1368115529.0000000000000000	760.0000000000000000	888.0000000000000000
2892.0599999999999000	894.1499999999999800	6057.0000000000000000	8.0000000000000000	1368115529.0000000000000000	780.0000000000000000	900.0000000000000000
2890.9299999999998000	890.4099999999999700	6058.0000000000000000	8.0000000000000000	1368115529.0000000000000000	800.0000000000000000	866.0000000000000000
2887.1414141414143000	887.8686868686868400	6059.0000000000000000	8.0000000000000000	1368115529.0000000000000000	820.0000000000000000	846.0000000000000000
2881.0779220779223000	885.2467532467532000	6060.0000000000000000	8.0000000000000000	1368115529.0000000000000000	840.0000000000000000	906.0000000000000000
2876.5875000000001000	886.8374999999999800	6061.0000000000000000	8.0000000000000000	1368115529.0000000000000000	860.0000000000000000	899.0000000000000000
2872.6019417475727000	888.7378640776698800	6062.0000000000000000	8.0000000000000000	1368115529.0000000000000000	880.0000000000000000	885.0000000000000000
2867.2741935483873000	891.5241935483870700	6063.0000000000000000	8.0000000000000000	1368115529.0000000000000000	900.0000000000000000	887.0000000000000000
2862.7868852459014000	895.0081967213114900	6064.0000000000000000	8.0000000000000000	1368115529.0000000000000000	920.0000000000000000	847.0000000000000000
2861.1372549019607000	888.1274509803921500	6065.0000000000000000	8.0000000000000000	1368115529.0000000000000000	940.0000000000000000	889.0000000000000000
2859.3013698630139000	882.3767123287671000	6066.0000000000000000	8.0000000000000000	1368115529.0000000000000000	960.0000000000000000	897.0000000000000000
2855.6147540983607000	876.3278688524590100	6067.0000000000000000	8.0000000000000000	1368115529.0000000000000000	980.0000000000000000	851.0000000000000000
2847.3076923076924000	870.4945054945054600	6068.0000000000000000	8.0000000000000000	1368115530.0000000000000000	0.0000000000000000	897.0000000000000000
2840.0277777777778000	868.8148148148147800	6069.0000000000000000	8.0000000000000000	1368115530.0000000000000000	20.0000000000000000	851.0000000000000000
2833.2909090909088000	869.0363636363636000	6070.0000000000000000	8.0000000000000000	1368115530.0000000000000000	40.0000000000000000	895.0000000000000000
2824.3857142857141000	868.7928571428570900	6071.0000000000000000	8.0000000000000000	1368115530.0000000000000000	60.0000000000000000	911.0000000000000000
2815.5454545454545000	869.5041322314049200	6072.0000000000000000	8.0000000000000000	1368115530.0000000000000000	80.0000000000000000	837.0000000000000000
2806.1294964028775000	870.0503597122302600	6073.0000000000000000	8.0000000000000000	1368115530.0000000000000000	100.0000000000000000	890.0000000000000000
2797.5163398692812000	871.9019607843137000	6074.0000000000000000	8.0000000000000000	1368115530.0000000000000000	120.0000000000000000	846.0000000000000000
2788.6981132075471000	874.4402515723270400	6075.0000000000000000	8.0000000000000000	1368115530.0000000000000000	140.0000000000000000	880.0000000000000000
2779.2201257861634000	876.7924528301887200	6076.0000000000000000	8.0000000000000000	1368115530.0000000000000000	160.0000000000000000	896.0000000000000000
2770.3937500000002000	880.4562499999999500	6077.0000000000000000	8.0000000000000000	1368115530.0000000000000000	180.0000000000000000	852.0000000000000000
2763.3260869565220000	874.5217391304347500	6078.0000000000000000	8.0000000000000000	1368115530.0000000000000000	200.0000000000000000	898.0000000000000000
2766.2962962962965000	870.4148148148148000	6079.0000000000000000	8.0000000000000000	1368115530.0000000000000000	220.0000000000000000	851.0000000000000000
2762.5725806451615000	863.0000000000000000	6080.0000000000000000	8.0000000000000000	1368115530.0000000000000000	240.0000000000000000	889.0000000000000000
2758.4479999999999000	855.4239999999999800	6081.0000000000000000	8.0000000000000000	1368115530.0000000000000000	260.0000000000000000	900.0000000000000000
2753.8865248226948000	847.6950354609929300	6083.0000000000000000	8.0000000000000000	1368115530.0000000000000000	280.0000000000000000	868.0000000000000000
2725.9541984732823000	834.0992366412214100	6084.0000000000000000	8.0000000000000000	1368115530.0000000000000000	320.0000000000000000	919.0000000000000000
2723.3043478260870000	835.7246376811593800	6085.0000000000000000	8.0000000000000000	1368115530.0000000000000000	340.0000000000000000	913.0000000000000000
2726.1428571428569000	833.2857142857143300	6086.0000000000000000	8.0000000000000000	1368115530.0000000000000000	360.0000000000000000	908.0000000000000000
2723.0641025641025000	820.9102564102564700	6087.0000000000000000	8.0000000000000000	1368115530.0000000000000000	380.0000000000000000	868.0000000000000000
2716.7051282051279000	818.6153846153846400	6088.0000000000000000	8.0000000000000000	1368115530.0000000000000000	400.0000000000000000	906.0000000000000000
2709.9148936170213000	816.1382978723404400	6089.0000000000000000	8.0000000000000000	1368115530.0000000000000000	420.0000000000000000	887.0000000000000000
2701.7613636363635000	814.2500000000000000	6090.0000000000000000	8.0000000000000000	1368115530.0000000000000000	440.0000000000000000	912.0000000000000000
2694.1900000000001000	812.6900000000000500	6091.0000000000000000	8.0000000000000000	1368115530.0000000000000000	460.0000000000000000	868.0000000000000000
2687.0094339622642000	813.1792452830188700	6092.0000000000000000	8.0000000000000000	1368115530.0000000000000000	480.0000000000000000	853.0000000000000000
2677.9907407407409000	812.5185185185184800	6093.0000000000000000	8.0000000000000000	1368115530.0000000000000000	500.0000000000000000	905.0000000000000000
2670.3543307086616000	813.8976377952756100	6094.0000000000000000	8.0000000000000000	1368115530.0000000000000000	520.0000000000000000	861.0000000000000000
2661.4482758620688000	814.7758620689654700	6095.0000000000000000	8.0000000000000000	1368115530.0000000000000000	540.0000000000000000	837.0000000000000000
2652.7876106194690000	816.1946902654867700	6096.0000000000000000	8.0000000000000000	1368115530.0000000000000000	560.0000000000000000	852.0000000000000000
2643.8507462686566000	818.5970149253731700	6097.0000000000000000	8.0000000000000000	1368115530.0000000000000000	580.0000000000000000	869.0000000000000000
2634.8536585365855000	821.4878048780487900	6098.0000000000000000	8.0000000000000000	1368115530.0000000000000000	600.0000000000000000	851.0000000000000000
2623.9925373134329000	823.5522388059702100	6099.0000000000000000	8.0000000000000000	1368115530.0000000000000000	620.0000000000000000	892.0000000000000000
2616.3028169014087000	827.6478873239436800	6100.0000000000000000	8.0000000000000000	1368115530.0000000000000000	640.0000000000000000	839.0000000000000000
2606.8823529411766000	831.0147058823529300	6101.0000000000000000	8.0000000000000000	1368115530.0000000000000000	660.0000000000000000	869.0000000000000000
2598.2758620689656000	835.7310344827586700	6102.0000000000000000	8.0000000000000000	1368115530.0000000000000000	680.0000000000000000	908.0000000000000000
2589.7368421052633000	841.1907894736841600	6103.0000000000000000	8.0000000000000000	1368115530.0000000000000000	700.0000000000000000	894.0000000000000000
2582.6644295302012000	848.2885906040268100	6104.0000000000000000	8.0000000000000000	1368115530.0000000000000000	720.0000000000000000	871.0000000000000000
2576.0000000000000000	856.2582781456953900	6105.0000000000000000	8.0000000000000000	1368115530.0000000000000000	740.0000000000000000	863.0000000000000000
2569.5000000000000000	864.8333333333333700	6106.0000000000000000	8.0000000000000000	1368115530.0000000000000000	760.0000000000000000	889.0000000000000000
2565.5068493150684000	874.0273972602740300	6107.0000000000000000	8.0000000000000000	1368115530.0000000000000000	780.0000000000000000	846.0000000000000000
2562.5400000000000000	882.7400000000000100	6108.0000000000000000	8.0000000000000000	1368115530.0000000000000000	800.0000000000000000	859.0000000000000000
2562.2198581560283000	891.0070921985815200	6109.0000000000000000	8.0000000000000000	1368115530.0000000000000000	820.0000000000000000	881.0000000000000000
2564.1164383561645000	899.3835616438356100	6110.0000000000000000	8.0000000000000000	1368115530.0000000000000000	840.0000000000000000	899.0000000000000000
2567.6577181208054000	907.5838926174496900	6111.0000000000000000	8.0000000000000000	1368115530.0000000000000000	860.0000000000000000	906.0000000000000000
2572.3178807947020000	916.2516556291391200	6112.0000000000000000	8.0000000000000000	1368115530.0000000000000000	880.0000000000000000	915.0000000000000000
2578.0658682634730000	926.1257485029940400	6113.0000000000000000	8.0000000000000000	1368115530.0000000000000000	900.0000000000000000	916.0000000000000000
2584.2965116279070000	937.0232558139534800	6114.0000000000000000	8.0000000000000000	1368115530.0000000000000000	920.0000000000000000	899.0000000000000000
2591.0414201183430000	948.7396449704142500	6115.0000000000000000	8.0000000000000000	1368115530.0000000000000000	940.0000000000000000	889.0000000000000000
2597.2235294117645000	952.6588235294117300	6116.0000000000000000	8.0000000000000000	1368115530.0000000000000000	960.0000000000000000	893.0000000000000000
2596.2716049382716000	939.3580246913579700	6117.0000000000000000	8.0000000000000000	1368115530.0000000000000000	980.0000000000000000	904.0000000000000000
2600.8363636363638000	928.9696969696970000	6118.0000000000000000	8.0000000000000000	1368115531.0000000000000000	0.0000000000000000	920.0000000000000000
2608.4195804195806000	920.8251748251748300	6119.0000000000000000	8.0000000000000000	1368115531.0000000000000000	20.0000000000000000	936.0000000000000000
2617.7500000000000000	915.3285714285714200	6120.0000000000000000	8.0000000000000000	1368115531.0000000000000000	40.0000000000000000	891.0000000000000000
2627.6969696969700000	913.0984848484848700	6121.0000000000000000	8.0000000000000000	1368115531.0000000000000000	60.0000000000000000	889.0000000000000000
2639.2149532710282000	913.9719626168224500	6122.0000000000000000	8.0000000000000000	1368115531.0000000000000000	80.0000000000000000	875.0000000000000000
2651.3620689655172000	916.0948275862068600	6123.0000000000000000	8.0000000000000000	1368115531.0000000000000000	100.0000000000000000	902.0000000000000000
2662.1153846153848000	918.5538461538461700	6124.0000000000000000	8.0000000000000000	1368115531.0000000000000000	120.0000000000000000	946.0000000000000000
2674.0149253731342000	922.0149253731343600	6125.0000000000000000	8.0000000000000000	1368115531.0000000000000000	140.0000000000000000	887.0000000000000000
2685.7737226277372000	925.6423357664233400	6126.0000000000000000	8.0000000000000000	1368115531.0000000000000000	160.0000000000000000	913.0000000000000000
2695.0354609929077000	930.2978723404255600	6127.0000000000000000	8.0000000000000000	1368115531.0000000000000000	180.0000000000000000	945.0000000000000000
2705.7346938775509000	935.0272108843537400	6128.0000000000000000	8.0000000000000000	1368115531.0000000000000000	200.0000000000000000	939.0000000000000000
2715.9467455621302000	939.8343195266272700	6129.0000000000000000	8.0000000000000000	1368115531.0000000000000000	220.0000000000000000	956.0000000000000000
2726.2467532467531000	945.2857142857143300	6130.0000000000000000	8.0000000000000000	1368115531.0000000000000000	240.0000000000000000	884.0000000000000000
2735.4516129032259000	951.4645161290322900	6131.0000000000000000	8.0000000000000000	1368115531.0000000000000000	260.0000000000000000	934.0000000000000000
2745.1011904761904000	958.2321428571428900	6132.0000000000000000	8.0000000000000000	1368115531.0000000000000000	280.0000000000000000	876.0000000000000000
2755.0063291139240000	965.2848101265823300	6133.0000000000000000	8.0000000000000000	1368115531.0000000000000000	300.0000000000000000	919.0000000000000000
2763.5680473372781000	973.0769230769230900	6134.0000000000000000	8.0000000000000000	1368115531.0000000000000000	320.0000000000000000	940.0000000000000000
2773.9226519337017000	981.0607734806629900	6135.0000000000000000	8.0000000000000000	1368115531.0000000000000000	340.0000000000000000	882.0000000000000000
2780.8076923076924000	986.7371794871794500	6136.0000000000000000	8.0000000000000000	1368115531.0000000000000000	360.0000000000000000	966.0000000000000000
2782.0512820512822000	980.3333333333333700	6137.0000000000000000	8.0000000000000000	1368115531.0000000000000000	380.0000000000000000	869.0000000000000000
2783.2408759124087000	975.2773722627737200	6138.0000000000000000	8.0000000000000000	1368115531.0000000000000000	400.0000000000000000	902.0000000000000000
2787.5225225225226000	970.3063063063062800	6139.0000000000000000	8.0000000000000000	1368115531.0000000000000000	420.0000000000000000	957.0000000000000000
2794.6262626262624000	966.6969696969697500	6140.0000000000000000	8.0000000000000000	1368115531.0000000000000000	440.0000000000000000	904.0000000000000000
2802.8316831683169000	965.7227722772277000	6141.0000000000000000	8.0000000000000000	1368115531.0000000000000000	460.0000000000000000	961.0000000000000000
2811.1500000000001000	965.6499999999999800	6142.0000000000000000	8.0000000000000000	1368115531.0000000000000000	480.0000000000000000	968.0000000000000000
2818.5964912280701000	966.2543859649123300	6143.0000000000000000	8.0000000000000000	1368115531.0000000000000000	500.0000000000000000	883.0000000000000000
2826.5752212389380000	968.1150442477876400	6144.0000000000000000	8.0000000000000000	1368115531.0000000000000000	520.0000000000000000	929.0000000000000000
2833.5942028985510000	970.0507246376811300	6145.0000000000000000	8.0000000000000000	1368115531.0000000000000000	540.0000000000000000	877.0000000000000000
2841.7500000000000000	972.2187500000000000	6146.0000000000000000	8.0000000000000000	1368115531.0000000000000000	560.0000000000000000	879.0000000000000000
2848.2748091603053000	975.0992366412214100	6147.0000000000000000	8.0000000000000000	1368115531.0000000000000000	580.0000000000000000	909.0000000000000000
2853.7651515151515000	979.1287878787878800	6148.0000000000000000	8.0000000000000000	1368115531.0000000000000000	600.0000000000000000	896.0000000000000000
2862.3677419354840000	984.0451612903225400	6149.0000000000000000	8.0000000000000000	1368115531.0000000000000000	620.0000000000000000	979.0000000000000000
2868.4955752212391000	986.6548672566372000	6150.0000000000000000	8.0000000000000000	1368115531.0000000000000000	640.0000000000000000	930.0000000000000000
2869.6031746031745000	979.5396825396825300	6151.0000000000000000	8.0000000000000000	1368115531.0000000000000000	660.0000000000000000	982.0000000000000000
2873.8173913043479000	974.5304347826087200	6152.0000000000000000	8.0000000000000000	1368115531.0000000000000000	680.0000000000000000	948.0000000000000000
2882.7462686567164000	969.6940298507462300	6153.0000000000000000	8.0000000000000000	1368115531.0000000000000000	700.0000000000000000	900.0000000000000000
2892.1333333333332000	965.6518518518518000	6154.0000000000000000	8.0000000000000000	1368115531.0000000000000000	720.0000000000000000	978.0000000000000000
2902.7517730496456000	962.4184397163120400	6155.0000000000000000	8.0000000000000000	1368115531.0000000000000000	740.0000000000000000	954.0000000000000000
2913.2066115702478000	960.7603305785123700	6156.0000000000000000	8.0000000000000000	1368115531.0000000000000000	760.0000000000000000	984.0000000000000000
2925.0000000000000000	961.2519685039370600	6157.0000000000000000	8.0000000000000000	1368115531.0000000000000000	780.0000000000000000	977.0000000000000000
2934.7033898305085000	963.2542372881356400	6158.0000000000000000	8.0000000000000000	1368115531.0000000000000000	800.0000000000000000	907.0000000000000000
2944.5933333333332000	968.0133333333333200	6159.0000000000000000	8.0000000000000000	1368115531.0000000000000000	820.0000000000000000	958.0000000000000000
2954.1456310679614000	973.0194174757281200	6160.0000000000000000	8.0000000000000000	1368115531.0000000000000000	840.0000000000000000	944.0000000000000000
2962.2012987012986000	977.9740259740259500	6161.0000000000000000	8.0000000000000000	1368115531.0000000000000000	860.0000000000000000	966.0000000000000000
2968.7261904761904000	976.4285714285714400	6162.0000000000000000	8.0000000000000000	1368115531.0000000000000000	880.0000000000000000	902.0000000000000000
2968.5701754385964000	969.7368421052631200	6163.0000000000000000	8.0000000000000000	1368115531.0000000000000000	900.0000000000000000	897.0000000000000000
2976.1014492753625000	966.9492753623188700	6164.0000000000000000	8.0000000000000000	1368115531.0000000000000000	920.0000000000000000	969.0000000000000000
2985.0733944954127000	965.9541284403669600	6165.0000000000000000	8.0000000000000000	1368115531.0000000000000000	940.0000000000000000	968.0000000000000000
2992.1889763779527000	963.8976377952756100	6166.0000000000000000	8.0000000000000000	1368115531.0000000000000000	960.0000000000000000	900.0000000000000000
3000.1484375000000000	963.7890625000000000	6167.0000000000000000	8.0000000000000000	1368115531.0000000000000000	980.0000000000000000	967.0000000000000000
3006.8481012658231000	963.6962025316455500	6168.0000000000000000	8.0000000000000000	1368115532.0000000000000000	0.0000000000000000	921.0000000000000000
3015.7037037037035000	968.5777777777777800	6169.0000000000000000	8.0000000000000000	1368115532.0000000000000000	20.0000000000000000	977.0000000000000000
3020.2765957446809000	963.9574468085106700	6170.0000000000000000	8.0000000000000000	1368115532.0000000000000000	40.0000000000000000	982.0000000000000000
3021.2771084337351000	959.1445783132529600	6171.0000000000000000	8.0000000000000000	1368115532.0000000000000000	60.0000000000000000	905.0000000000000000
3020.8275862068967000	954.5287356321839500	6172.0000000000000000	8.0000000000000000	1368115532.0000000000000000	80.0000000000000000	904.0000000000000000
3019.9482758620688000	945.9482758620689500	6173.0000000000000000	8.0000000000000000	1368115532.0000000000000000	100.0000000000000000	900.0000000000000000
3016.5777777777776000	943.2888888888888900	6174.0000000000000000	8.0000000000000000	1368115532.0000000000000000	120.0000000000000000	946.0000000000000000
3012.3209876543210000	942.0123456790123600	6175.0000000000000000	8.0000000000000000	1368115532.0000000000000000	140.0000000000000000	957.0000000000000000
3007.3285714285712000	944.8428571428571600	6176.0000000000000000	8.0000000000000000	1368115532.0000000000000000	160.0000000000000000	919.0000000000000000
3004.2500000000000000	948.6574074074073900	6177.0000000000000000	8.0000000000000000	1368115532.0000000000000000	180.0000000000000000	943.0000000000000000
2999.6923076923076000	952.0085470085470000	6178.0000000000000000	8.0000000000000000	1368115532.0000000000000000	200.0000000000000000	905.0000000000000000
2992.8421052631579000	940.4736842105263600	6179.0000000000000000	8.0000000000000000	1368115532.0000000000000000	220.0000000000000000	989.0000000000000000
2997.4594594594596000	939.0945945945945800	6180.0000000000000000	8.0000000000000000	1368115532.0000000000000000	240.0000000000000000	976.0000000000000000
2992.6629213483147000	932.8426966292134900	6181.0000000000000000	8.0000000000000000	1368115532.0000000000000000	260.0000000000000000	936.0000000000000000
2986.5964912280701000	930.0614035087719500	6182.0000000000000000	8.0000000000000000	1368115532.0000000000000000	280.0000000000000000	985.0000000000000000
2979.5813953488373000	928.6201550387596600	6183.0000000000000000	8.0000000000000000	1368115532.0000000000000000	300.0000000000000000	911.0000000000000000
2971.6406250000000000	928.8281250000000000	6184.0000000000000000	8.0000000000000000	1368115532.0000000000000000	320.0000000000000000	906.0000000000000000
2962.8593750000000000	929.4843750000000000	6185.0000000000000000	8.0000000000000000	1368115532.0000000000000000	340.0000000000000000	943.0000000000000000
2954.2585034013605000	931.0952380952380700	6186.0000000000000000	8.0000000000000000	1368115532.0000000000000000	360.0000000000000000	913.0000000000000000
2946.5576923076924000	934.7435897435897200	6187.0000000000000000	8.0000000000000000	1368115532.0000000000000000	380.0000000000000000	911.0000000000000000
2939.5111111111109000	938.2666666666666500	6188.0000000000000000	8.0000000000000000	1368115532.0000000000000000	400.0000000000000000	923.0000000000000000
2931.1868131868132000	931.6813186813186600	6189.0000000000000000	8.0000000000000000	1368115532.0000000000000000	420.0000000000000000	911.0000000000000000
2931.9593495934960000	927.4715447154471800	6190.0000000000000000	8.0000000000000000	1368115532.0000000000000000	440.0000000000000000	915.0000000000000000
2924.9253731343283000	922.6567164179105000	6191.0000000000000000	8.0000000000000000	1368115532.0000000000000000	460.0000000000000000	898.0000000000000000
2919.2830188679245000	919.2547169811321100	6192.0000000000000000	8.0000000000000000	1368115532.0000000000000000	480.0000000000000000	914.0000000000000000
2912.5471698113206000	917.0943396226415400	6193.0000000000000000	8.0000000000000000	1368115532.0000000000000000	500.0000000000000000	921.0000000000000000
2903.7058823529414000	915.2352941176470700	6194.0000000000000000	8.0000000000000000	1368115532.0000000000000000	520.0000000000000000	964.0000000000000000
2893.9621212121210000	915.1742424242423800	6195.0000000000000000	8.0000000000000000	1368115532.0000000000000000	540.0000000000000000	913.0000000000000000
2885.1313868613138000	916.5474452554744900	6196.0000000000000000	8.0000000000000000	1368115532.0000000000000000	560.0000000000000000	912.0000000000000000
2875.8402777777778000	919.9583333333333700	6197.0000000000000000	8.0000000000000000	1368115532.0000000000000000	580.0000000000000000	935.0000000000000000
2866.1222222222223000	924.3277777777777800	6198.0000000000000000	8.0000000000000000	1368115532.0000000000000000	600.0000000000000000	992.0000000000000000
2857.1393939393938000	929.8242424242424700	6199.0000000000000000	8.0000000000000000	1368115532.0000000000000000	620.0000000000000000	928.0000000000000000
2849.3525641025640000	935.3205128205128200	6200.0000000000000000	8.0000000000000000	1368115532.0000000000000000	640.0000000000000000	940.0000000000000000
2841.7012987012986000	934.6623376623376800	6201.0000000000000000	8.0000000000000000	1368115532.0000000000000000	660.0000000000000000	950.0000000000000000
2843.5538461538463000	926.9076923076922900	6202.0000000000000000	8.0000000000000000	1368115532.0000000000000000	680.0000000000000000	976.0000000000000000
2840.2735042735044000	920.9829059829060000	6203.0000000000000000	8.0000000000000000	1368115532.0000000000000000	700.0000000000000000	984.0000000000000000
2833.6399999999999000	916.9733333333333600	6204.0000000000000000	8.0000000000000000	1368115532.0000000000000000	720.0000000000000000	921.0000000000000000
2827.5599999999999000	917.7200000000000300	6205.0000000000000000	8.0000000000000000	1368115532.0000000000000000	740.0000000000000000	989.0000000000000000
2822.8247422680415000	918.7319587628866200	6206.0000000000000000	8.0000000000000000	1368115532.0000000000000000	760.0000000000000000	937.0000000000000000
2815.3550724637680000	920.8478260869565000	6207.0000000000000000	8.0000000000000000	1368115532.0000000000000000	781.0000000000000000	3.0000000000000000
2807.8702290076335000	923.0839694656488100	6208.0000000000000000	8.0000000000000000	1368115532.0000000000000000	800.0000000000000000	951.0000000000000000
2800.0694444444443000	927.0486111111110900	6209.0000000000000000	8.0000000000000000	1368115532.0000000000000000	820.0000000000000000	928.0000000000000000
2791.4042553191489000	931.7943262411347400	6210.0000000000000000	8.0000000000000000	1368115532.0000000000000000	840.0000000000000000	994.0000000000000000
2782.0612244897957000	937.4897959183673500	6211.0000000000000000	8.0000000000000000	1368115532.0000000000000000	860.0000000000000000	920.0000000000000000
2774.2987012987014000	943.0194805194805700	6212.0000000000000000	8.0000000000000000	1368115532.0000000000000000	880.0000000000000000	975.0000000000000000
2768.2692307692305000	938.9230769230769100	6213.0000000000000000	8.0000000000000000	1368115532.0000000000000000	900.0000000000000000	983.0000000000000000
2767.8860759493673000	936.1645569620253600	6214.0000000000000000	8.0000000000000000	1368115532.0000000000000000	920.0000000000000000	926.0000000000000000
2763.2187500000000000	934.2031250000000000	6215.0000000000000000	8.0000000000000000	1368115532.0000000000000000	940.0000000000000000	983.0000000000000000
2757.2037037037035000	933.5000000000000000	6216.0000000000000000	8.0000000000000000	1368115532.0000000000000000	961.0000000000000000	0.0000000000000000
2753.1971830985913000	934.3239436619718400	6217.0000000000000000	8.0000000000000000	1368115532.0000000000000000	980.0000000000000000	996.0000000000000000
2749.0449438202249000	936.1011235955056700	6218.0000000000000000	8.0000000000000000	1368115533.0000000000000000	0.0000000000000000	983.0000000000000000
2744.0560000000000000	939.9280000000000000	6219.0000000000000000	8.0000000000000000	1368115533.0000000000000000	20.0000000000000000	971.0000000000000000
2737.4178082191779000	944.8493150684931800	6220.0000000000000000	8.0000000000000000	1368115533.0000000000000000	40.0000000000000000	996.0000000000000000
2731.2955974842766000	951.2830188679245100	6221.0000000000000000	8.0000000000000000	1368115533.0000000000000000	61.0000000000000000	4.0000000000000000
2724.8648648648650000	956.6959459459459400	6222.0000000000000000	8.0000000000000000	1368115533.0000000000000000	80.0000000000000000	972.0000000000000000
2717.2962962962965000	954.6666666666666300	6223.0000000000000000	8.0000000000000000	1368115533.0000000000000000	100.0000000000000000	943.0000000000000000
2720.7777777777778000	951.5740740740740200	6224.0000000000000000	8.0000000000000000	1368115533.0000000000000000	120.0000000000000000	927.0000000000000000
2713.2619047619046000	950.7857142857143300	6225.0000000000000000	8.0000000000000000	1368115533.0000000000000000	140.0000000000000000	986.0000000000000000
2710.2459016393441000	950.9672131147541400	6226.0000000000000000	8.0000000000000000	1368115533.0000000000000000	161.0000000000000000	6.0000000000000000
2706.0120481927711000	951.9397590361445500	6227.0000000000000000	8.0000000000000000	1368115533.0000000000000000	180.0000000000000000	983.0000000000000000
2700.1724137931033000	953.2413793103448800	6228.0000000000000000	8.0000000000000000	1368115533.0000000000000000	200.0000000000000000	988.0000000000000000
2692.4747474747473000	955.6666666666666300	6229.0000000000000000	8.0000000000000000	1368115533.0000000000000000	220.0000000000000000	941.0000000000000000
2685.6557377049180000	960.4672131147541400	6230.0000000000000000	8.0000000000000000	1368115533.0000000000000000	240.0000000000000000	969.0000000000000000
2678.1313868613138000	965.6058394160584200	6231.0000000000000000	8.0000000000000000	1368115533.0000000000000000	260.0000000000000000	970.0000000000000000
2671.0000000000000000	966.2500000000000000	6232.0000000000000000	8.0000000000000000	1368115533.0000000000000000	280.0000000000000000	946.0000000000000000
2669.9677419354839000	961.8709677419354900	6233.0000000000000000	8.0000000000000000	1368115533.0000000000000000	300.0000000000000000	979.0000000000000000
2667.0344827586205000	960.2068965517241800	6234.0000000000000000	8.0000000000000000	1368115533.0000000000000000	320.0000000000000000	928.0000000000000000
2661.8684210526317000	959.9210526315789600	6235.0000000000000000	8.0000000000000000	1368115533.0000000000000000	340.0000000000000000	981.0000000000000000
2657.2500000000000000	959.6250000000000000	6236.0000000000000000	8.0000000000000000	1368115533.0000000000000000	360.0000000000000000	971.0000000000000000
2651.6142857142859000	959.4714285714285300	6237.0000000000000000	8.0000000000000000	1368115533.0000000000000000	380.0000000000000000	949.0000000000000000
2647.7529411764708000	962.0588235294117100	6238.0000000000000000	8.0000000000000000	1368115533.0000000000000000	400.0000000000000000	978.0000000000000000
2642.0550458715597000	965.5412844036696900	6239.0000000000000000	8.0000000000000000	1368115533.0000000000000000	420.0000000000000000	930.0000000000000000
2635.2692307692305000	965.2115384615384500	6240.0000000000000000	8.0000000000000000	1368115533.0000000000000000	441.0000000000000000	9.0000000000000000
2637.0121951219512000	960.6829268292682400	6241.0000000000000000	8.0000000000000000	1368115533.0000000000000000	460.0000000000000000	985.0000000000000000
2631.6888888888889000	957.6444444444443900	6242.0000000000000000	8.0000000000000000	1368115533.0000000000000000	480.0000000000000000	951.0000000000000000
2625.4200000000001000	957.9400000000000500	6243.0000000000000000	8.0000000000000000	1368115533.0000000000000000	500.0000000000000000	983.0000000000000000
2620.0000000000000000	958.2535211267605700	6244.0000000000000000	8.0000000000000000	1368115533.0000000000000000	520.0000000000000000	961.0000000000000000
2615.0972222222222000	960.0694444444444600	6245.0000000000000000	8.0000000000000000	1368115533.0000000000000000	540.0000000000000000	954.0000000000000000
2609.1844660194174000	962.9223300970874100	6246.0000000000000000	8.0000000000000000	1368115533.0000000000000000	560.0000000000000000	910.0000000000000000
2600.9298245614036000	962.7017543859649300	6247.0000000000000000	8.0000000000000000	1368115533.0000000000000000	581.0000000000000000	12.0000000000000000
2600.5405405405404000	957.8783783783783300	6248.0000000000000000	8.0000000000000000	1368115533.0000000000000000	600.0000000000000000	999.0000000000000000
2596.6307692307691000	954.6153846153846400	6249.0000000000000000	8.0000000000000000	1368115533.0000000000000000	620.0000000000000000	991.0000000000000000
2589.9824561403511000	952.7017543859649300	6250.0000000000000000	8.0000000000000000	1368115533.0000000000000000	640.0000000000000000	972.0000000000000000
2582.6666666666665000	952.7543859649123300	6251.0000000000000000	8.0000000000000000	1368115533.0000000000000000	660.0000000000000000	989.0000000000000000
2576.2941176470586000	954.7411764705882400	6252.0000000000000000	8.0000000000000000	1368115533.0000000000000000	680.0000000000000000	927.0000000000000000
2569.7789473684211000	957.8736842105263300	6253.0000000000000000	8.0000000000000000	1368115533.0000000000000000	700.0000000000000000	993.0000000000000000
2562.8301886792451000	961.4716981132075900	6254.0000000000000000	8.0000000000000000	1368115533.0000000000000000	720.0000000000000000	996.0000000000000000
2554.8372093023254000	960.0930232558139300	6255.0000000000000000	8.0000000000000000	1368115533.0000000000000000	741.0000000000000000	2.0000000000000000
2554.3943661971830000	955.1971830985914900	6256.0000000000000000	8.0000000000000000	1368115533.0000000000000000	760.0000000000000000	993.0000000000000000
2549.2352941176468000	953.0000000000000000	6257.0000000000000000	8.0000000000000000	1368115533.0000000000000000	780.0000000000000000	944.0000000000000000
2541.4727272727273000	953.4909090909091000	6258.0000000000000000	8.0000000000000000	1368115533.0000000000000000	801.0000000000000000	5.0000000000000000
2536.3222222222221000	955.6111111111110900	6259.0000000000000000	8.0000000000000000	1368115533.0000000000000000	821.0000000000000000	26.0000000000000000
2529.3368421052633000	957.5052631578947700	6260.0000000000000000	8.0000000000000000	1368115533.0000000000000000	841.0000000000000000	19.0000000000000000
2521.2419354838712000	955.7903225806451200	6261.0000000000000000	8.0000000000000000	1368115533.0000000000000000	861.0000000000000000	5.0000000000000000
2518.6447368421054000	951.9342105263158400	6262.0000000000000000	8.0000000000000000	1368115533.0000000000000000	880.0000000000000000	939.0000000000000000
2512.4473684210525000	950.8157894736841600	6263.0000000000000000	8.0000000000000000	1368115533.0000000000000000	900.0000000000000000	977.0000000000000000
2506.3863636363635000	952.1136363636363700	6264.0000000000000000	8.0000000000000000	1368115533.0000000000000000	921.0000000000000000	20.0000000000000000
2500.3275862068967000	952.5689655172413900	6265.0000000000000000	8.0000000000000000	1368115533.0000000000000000	940.0000000000000000	941.0000000000000000
2493.9672131147540000	954.0983606557376800	6266.0000000000000000	8.0000000000000000	1368115533.0000000000000000	960.0000000000000000	979.0000000000000000
2487.1428571428573000	952.3428571428571600	6267.0000000000000000	8.0000000000000000	1368115533.0000000000000000	980.0000000000000000	943.0000000000000000
2486.8367346938776000	948.5306122448979500	6268.0000000000000000	8.0000000000000000	1368115534.0000000000000000	1.0000000000000000	34.0000000000000000
2481.7857142857142000	945.6190476190475900	6269.0000000000000000	8.0000000000000000	1368115534.0000000000000000	20.0000000000000000	979.0000000000000000
2474.8095238095239000	943.0476190476190400	6270.0000000000000000	8.0000000000000000	1368115534.0000000000000000	40.0000000000000000	942.0000000000000000
2466.9555555555557000	942.1333333333333300	6271.0000000000000000	8.0000000000000000	1368115534.0000000000000000	61.0000000000000000	4.0000000000000000
2459.7333333333336000	942.5555555555555400	6272.0000000000000000	8.0000000000000000	1368115534.0000000000000000	80.0000000000000000	947.0000000000000000
2452.3695652173915000	943.7173913043478700	6273.0000000000000000	8.0000000000000000	1368115534.0000000000000000	100.0000000000000000	948.0000000000000000
2445.4074074074074000	945.5185185185184800	6274.0000000000000000	8.0000000000000000	1368115534.0000000000000000	120.0000000000000000	982.0000000000000000
2437.5000000000000000	945.5833333333333700	6275.0000000000000000	8.0000000000000000	1368115534.0000000000000000	140.0000000000000000	964.0000000000000000
2434.4324324324325000	941.8918918918918700	6276.0000000000000000	8.0000000000000000	1368115534.0000000000000000	160.0000000000000000	962.0000000000000000
2429.4722222222222000	939.7222222222221700	6277.0000000000000000	8.0000000000000000	1368115534.0000000000000000	180.0000000000000000	935.0000000000000000
2426.6285714285714000	936.9714285714285300	6278.0000000000000000	8.0000000000000000	1368115534.0000000000000000	200.0000000000000000	986.0000000000000000
2423.8529411764707000	934.0000000000000000	6279.0000000000000000	8.0000000000000000	1368115534.0000000000000000	221.0000000000000000	51.0000000000000000
2416.7916666666665000	931.7916666666666300	6281.0000000000000000	8.0000000000000000	1368115534.0000000000000000	240.0000000000000000	963.0000000000000000
2409.5263157894738000	935.2894736842105200	6282.0000000000000000	8.0000000000000000	1368115534.0000000000000000	280.0000000000000000	950.0000000000000000
2404.9459459459458000	937.4054054054054200	6283.0000000000000000	8.0000000000000000	1368115534.0000000000000000	300.0000000000000000	978.0000000000000000
2400.4166666666665000	937.7500000000000000	6284.0000000000000000	8.0000000000000000	1368115534.0000000000000000	321.0000000000000000	9.0000000000000000
2402.6060606060605000	934.1818181818181300	6285.0000000000000000	8.0000000000000000	1368115534.0000000000000000	340.0000000000000000	963.0000000000000000
2401.0999999999999000	931.6666666666666300	6286.0000000000000000	8.0000000000000000	1368115534.0000000000000000	361.0000000000000000	42.0000000000000000
2400.0500000000002000	928.2999999999999500	6287.0000000000000000	8.0000000000000000	1368115534.0000000000000000	380.0000000000000000	968.0000000000000000
2397.0000000000000000	924.0909090909091200	6288.0000000000000000	8.0000000000000000	1368115534.0000000000000000	401.0000000000000000	34.0000000000000000
2392.8085106382978000	919.4255319148936700	6289.0000000000000000	8.0000000000000000	1368115534.0000000000000000	421.0000000000000000	33.0000000000000000
2387.5416666666665000	916.0833333333333700	6291.0000000000000000	8.0000000000000000	1368115534.0000000000000000	440.0000000000000000	964.0000000000000000
2377.8484848484850000	919.1212121212121200	6292.0000000000000000	8.0000000000000000	1368115534.0000000000000000	480.0000000000000000	972.0000000000000000
2371.8666666666668000	920.7555555555555900	6293.0000000000000000	8.0000000000000000	1368115534.0000000000000000	501.0000000000000000	39.0000000000000000
2364.6250000000000000	921.4166666666666300	6294.0000000000000000	8.0000000000000000	1368115534.0000000000000000	521.0000000000000000	35.0000000000000000
2358.5609756097560000	922.8780487804878000	6295.0000000000000000	8.0000000000000000	1368115534.0000000000000000	540.0000000000000000	979.0000000000000000
2350.7173913043480000	923.3260869565217500	6296.0000000000000000	8.0000000000000000	1368115534.0000000000000000	561.0000000000000000	27.0000000000000000
2344.5454545454545000	925.3863636363636300	6297.0000000000000000	8.0000000000000000	1368115534.0000000000000000	580.0000000000000000	943.0000000000000000
2338.2857142857142000	928.2698412698413200	6298.0000000000000000	8.0000000000000000	1368115534.0000000000000000	600.0000000000000000	931.0000000000000000
2331.1315789473683000	931.1447368421053200	6299.0000000000000000	8.0000000000000000	1368115534.0000000000000000	621.0000000000000000	14.0000000000000000
2323.1315789473683000	930.9736842105263600	6300.0000000000000000	8.0000000000000000	1368115534.0000000000000000	641.0000000000000000	9.0000000000000000
2323.7586206896553000	926.0344827586207000	6301.0000000000000000	8.0000000000000000	1368115534.0000000000000000	661.0000000000000000	13.0000000000000000
2322.0869565217390000	921.1956521739130000	6302.0000000000000000	8.0000000000000000	1368115534.0000000000000000	680.0000000000000000	955.0000000000000000
2322.5471698113206000	915.9056603773584600	6303.0000000000000000	8.0000000000000000	1368115534.0000000000000000	700.0000000000000000	975.0000000000000000
2321.7500000000000000	909.5333333333333000	6304.0000000000000000	8.0000000000000000	1368115534.0000000000000000	721.0000000000000000	38.0000000000000000
2322.9375000000000000	904.4166666666666300	6305.0000000000000000	8.0000000000000000	1368115534.0000000000000000	740.0000000000000000	977.0000000000000000
2324.5581395348836000	900.8837209302325800	6310.0000000000000000	8.0000000000000000	1368115534.0000000000000000	761.0000000000000000	40.0000000000000000
2330.0689655172414000	907.4137931034482600	6311.0000000000000000	8.0000000000000000	1368115534.0000000000000000	861.0000000000000000	43.0000000000000000
2331.0384615384614000	911.8076923076922600	6312.0000000000000000	8.0000000000000000	1368115534.0000000000000000	881.0000000000000000	37.0000000000000000
2329.6799999999998000	906.2400000000000100	6313.0000000000000000	8.0000000000000000	1368115534.0000000000000000	901.0000000000000000	7.0000000000000000
2331.2558139534885000	902.8837209302325800	6314.0000000000000000	8.0000000000000000	1368115534.0000000000000000	920.0000000000000000	997.0000000000000000
2331.5348837209303000	899.5348837209302200	6315.0000000000000000	8.0000000000000000	1368115534.0000000000000000	941.0000000000000000	52.0000000000000000
2332.4285714285716000	896.7714285714286000	6319.0000000000000000	8.0000000000000000	1368115534.0000000000000000	961.0000000000000000	50.0000000000000000
2331.3928571428573000	895.4285714285714400	6320.0000000000000000	8.0000000000000000	1368115535.0000000000000000	41.0000000000000000	29.0000000000000000
2333.0454545454545000	892.2045454545455000	6321.0000000000000000	8.0000000000000000	1368115535.0000000000000000	61.0000000000000000	38.0000000000000000
2332.3461538461538000	889.6538461538461900	6325.0000000000000000	8.0000000000000000	1368115535.0000000000000000	81.0000000000000000	18.0000000000000000
2332.0588235294117000	889.0588235294117100	6328.0000000000000000	8.0000000000000000	1368115535.0000000000000000	161.0000000000000000	17.0000000000000000
2327.6857142857143000	884.2285714285714000	6329.0000000000000000	8.0000000000000000	1368115535.0000000000000000	221.0000000000000000	9.0000000000000000
2325.7500000000000000	877.8888888888889100	6330.0000000000000000	8.0000000000000000	1368115535.0000000000000000	241.0000000000000000	44.0000000000000000
2322.5223880597014000	871.5522388059702100	6331.0000000000000000	8.0000000000000000	1368115535.0000000000000000	260.0000000000000000	980.0000000000000000
2319.2592592592591000	867.3518518518518500	6332.0000000000000000	8.0000000000000000	1368115535.0000000000000000	281.0000000000000000	45.0000000000000000
2311.5714285714284000	865.3571428571428900	6333.0000000000000000	8.0000000000000000	1368115535.0000000000000000	300.0000000000000000	992.0000000000000000
2307.0000000000000000	867.2666666666666500	6334.0000000000000000	8.0000000000000000	1368115535.0000000000000000	321.0000000000000000	67.0000000000000000
2302.0769230769229000	869.3999999999999800	6335.0000000000000000	8.0000000000000000	1368115535.0000000000000000	341.0000000000000000	54.0000000000000000
2296.9677419354839000	871.9354838709676900	6336.0000000000000000	8.0000000000000000	1368115535.0000000000000000	360.0000000000000000	989.0000000000000000
2289.4000000000001000	874.2777777777778300	6337.0000000000000000	8.0000000000000000	1368115535.0000000000000000	381.0000000000000000	50.0000000000000000
2282.6578947368421000	876.7368421052631200	6338.0000000000000000	8.0000000000000000	1368115535.0000000000000000	400.0000000000000000	994.0000000000000000
2275.2459016393441000	878.9836065573770200	6339.0000000000000000	8.0000000000000000	1368115535.0000000000000000	421.0000000000000000	56.0000000000000000
2267.5588235294117000	881.5588235294117100	6340.0000000000000000	8.0000000000000000	1368115535.0000000000000000	441.0000000000000000	53.0000000000000000
2261.1558441558441000	886.0649350649350700	6341.0000000000000000	8.0000000000000000	1368115535.0000000000000000	460.0000000000000000	984.0000000000000000
2254.0853658536585000	891.1951219512195600	6342.0000000000000000	8.0000000000000000	1368115535.0000000000000000	481.0000000000000000	56.0000000000000000
2246.5476190476193000	896.2142857142856700	6343.0000000000000000	8.0000000000000000	1368115535.0000000000000000	500.0000000000000000	993.0000000000000000
2238.1525423728813000	900.2033898305085100	6345.0000000000000000	8.0000000000000000	1368115535.0000000000000000	521.0000000000000000	57.0000000000000000
2230.4666666666667000	895.0333333333333000	6348.0000000000000000	8.0000000000000000	1368115535.0000000000000000	561.0000000000000000	5.0000000000000000
2218.3225806451615000	896.4516129032258500	6349.0000000000000000	8.0000000000000000	1368115535.0000000000000000	620.0000000000000000	979.0000000000000000
2215.3157894736842000	900.2456140350876700	6350.0000000000000000	8.0000000000000000	1368115535.0000000000000000	641.0000000000000000	11.0000000000000000
2209.6666666666665000	904.4666666666667000	6351.0000000000000000	8.0000000000000000	1368115535.0000000000000000	660.0000000000000000	982.0000000000000000
2204.7428571428572000	908.9428571428571800	6353.0000000000000000	8.0000000000000000	1368115535.0000000000000000	681.0000000000000000	12.0000000000000000
2201.6896551724139000	903.8275862068965100	6356.0000000000000000	8.0000000000000000	1368115535.0000000000000000	721.0000000000000000	10.0000000000000000
2191.0500000000002000	906.8833333333333300	6357.0000000000000000	8.0000000000000000	1368115535.0000000000000000	781.0000000000000000	66.0000000000000000
2188.1999999999998000	911.1333333333333300	6358.0000000000000000	8.0000000000000000	1368115535.0000000000000000	800.0000000000000000	998.0000000000000000
2184.8222222222221000	917.0777777777777800	6359.0000000000000000	8.0000000000000000	1368115535.0000000000000000	821.0000000000000000	39.0000000000000000
2181.8727272727274000	920.8909090909090800	6360.0000000000000000	8.0000000000000000	1368115535.0000000000000000	841.0000000000000000	52.0000000000000000
2184.5909090909090000	917.5000000000000000	6361.0000000000000000	8.0000000000000000	1368115535.0000000000000000	861.0000000000000000	293.0000000000000000
2186.0000000000000000	915.0784313725490600	6362.0000000000000000	8.0000000000000000	1368115535.0000000000000000	881.0000000000000000	36.0000000000000000
2187.6938775510203000	911.9183673469387900	6363.0000000000000000	8.0000000000000000	1368115535.0000000000000000	901.0000000000000000	47.0000000000000000
2187.0312500000000000	908.3125000000000000	6364.0000000000000000	8.0000000000000000	1368115535.0000000000000000	920.0000000000000000	980.0000000000000000
2185.7222222222222000	905.7777777777778300	6366.0000000000000000	8.0000000000000000	1368115535.0000000000000000	941.0000000000000000	37.0000000000000000
2182.9062500000000000	911.2812500000000000	6367.0000000000000000	8.0000000000000000	1368115535.0000000000000000	981.0000000000000000	39.0000000000000000
2181.1224489795918000	913.7346938775509700	6368.0000000000000000	8.0000000000000000	1368115536.0000000000000000	1.0000000000000000	50.0000000000000000
2177.8620689655172000	915.4827586206896500	6369.0000000000000000	8.0000000000000000	1368115536.0000000000000000	20.0000000000000000	983.0000000000000000
2175.5333333333333000	917.8666666666666700	6370.0000000000000000	8.0000000000000000	1368115536.0000000000000000	41.0000000000000000	42.0000000000000000
2173.5263157894738000	921.2894736842105200	6373.0000000000000000	8.0000000000000000	1368115536.0000000000000000	60.0000000000000000	993.0000000000000000
2178.9444444444443000	917.7500000000000000	6374.0000000000000000	8.0000000000000000	1368115536.0000000000000000	120.0000000000000000	986.0000000000000000
2179.2857142857142000	913.4081632653061400	6375.0000000000000000	8.0000000000000000	1368115536.0000000000000000	141.0000000000000000	15.0000000000000000
2181.2266666666665000	907.9733333333333600	6376.0000000000000000	8.0000000000000000	1368115536.0000000000000000	160.0000000000000000	994.0000000000000000
2181.2530120481929000	902.6385542168674200	6377.0000000000000000	8.0000000000000000	1368115536.0000000000000000	181.0000000000000000	63.0000000000000000
2181.2631578947367000	898.3859649122806600	6378.0000000000000000	8.0000000000000000	1368115536.0000000000000000	201.0000000000000000	76.0000000000000000
2181.3448275862070000	895.5172413793103500	6380.0000000000000000	8.0000000000000000	1368115536.0000000000000000	220.0000000000000000	990.0000000000000000
2173.2500000000000000	898.2500000000000000	6381.0000000000000000	8.0000000000000000	1368115536.0000000000000000	261.0000000000000000	0.0000000000000000
2170.4705882352941000	899.5294117647058600	6382.0000000000000000	8.0000000000000000	1368115536.0000000000000000	281.0000000000000000	58.0000000000000000
2167.0322580645161000	901.4838709677419500	6383.0000000000000000	8.0000000000000000	1368115536.0000000000000000	301.0000000000000000	14.0000000000000000
2163.5937500000000000	904.3437500000000000	6384.0000000000000000	8.0000000000000000	1368115536.0000000000000000	320.0000000000000000	982.0000000000000000
2158.8965517241381000	906.3793103448275600	6385.0000000000000000	8.0000000000000000	1368115536.0000000000000000	341.0000000000000000	73.0000000000000000
2155.1276595744680000	910.1063829787234500	6386.0000000000000000	8.0000000000000000	1368115536.0000000000000000	361.0000000000000000	26.0000000000000000
2152.1999999999998000	914.5066666666666600	6387.0000000000000000	8.0000000000000000	1368115536.0000000000000000	381.0000000000000000	89.0000000000000000
2147.5925925925926000	918.3518518518518500	6388.0000000000000000	8.0000000000000000	1368115536.0000000000000000	401.0000000000000000	101.0000000000000000
2145.2328767123286000	923.8904109589041100	6389.0000000000000000	8.0000000000000000	1368115536.0000000000000000	421.0000000000000000	13.0000000000000000
2141.6438356164385000	928.9589041095890700	6390.0000000000000000	8.0000000000000000	1368115536.0000000000000000	441.0000000000000000	65.0000000000000000
2137.0000000000000000	935.0588235294117100	6391.0000000000000000	8.0000000000000000	1368115536.0000000000000000	461.0000000000000000	25.0000000000000000
2133.9879518072289000	942.0722891566265400	6392.0000000000000000	8.0000000000000000	1368115536.0000000000000000	481.0000000000000000	76.0000000000000000
2131.0638297872342000	947.3617021276595600	6393.0000000000000000	8.0000000000000000	1368115536.0000000000000000	501.0000000000000000	74.0000000000000000
2132.6052631578946000	943.5263157894736400	6394.0000000000000000	8.0000000000000000	1368115536.0000000000000000	521.0000000000000000	238.0000000000000000
2132.9622641509436000	940.0754716981132300	6395.0000000000000000	8.0000000000000000	1368115536.0000000000000000	541.0000000000000000	44.0000000000000000
2133.3953488372094000	935.7441860465115700	6396.0000000000000000	8.0000000000000000	1368115536.0000000000000000	561.0000000000000000	88.0000000000000000
2133.0888888888890000	931.3555555555556100	6397.0000000000000000	8.0000000000000000	1368115536.0000000000000000	581.0000000000000000	31.0000000000000000
2129.4411764705883000	927.3529411764706100	6400.0000000000000000	8.0000000000000000	1368115536.0000000000000000	601.0000000000000000	18.0000000000000000
2118.8510638297871000	930.9148936170212200	6401.0000000000000000	8.0000000000000000	1368115536.0000000000000000	661.0000000000000000	24.0000000000000000
2115.8088235294117000	934.8382352941176800	6402.0000000000000000	8.0000000000000000	1368115536.0000000000000000	680.0000000000000000	978.0000000000000000
2111.6999999999998000	940.1142857142857600	6404.0000000000000000	8.0000000000000000	1368115536.0000000000000000	701.0000000000000000	10.0000000000000000
2110.7457627118642000	935.7627118644068100	6405.0000000000000000	8.0000000000000000	1368115536.0000000000000000	741.0000000000000000	9.0000000000000000
2112.3050847457625000	931.4745762711864900	6406.0000000000000000	8.0000000000000000	1368115536.0000000000000000	761.0000000000000000	42.0000000000000000
2113.8709677419356000	927.2580645161290200	6407.0000000000000000	8.0000000000000000	1368115536.0000000000000000	781.0000000000000000	41.0000000000000000
2115.3469387755104000	923.8163265306122900	6408.0000000000000000	8.0000000000000000	1368115536.0000000000000000	801.0000000000000000	10.0000000000000000
2118.5652173913045000	922.3478260869565000	6410.0000000000000000	8.0000000000000000	1368115536.0000000000000000	821.0000000000000000	22.0000000000000000
2122.9032258064517000	928.0322580645161000	6411.0000000000000000	8.0000000000000000	1368115536.0000000000000000	861.0000000000000000	99.0000000000000000
2124.3181818181820000	932.0151515151515000	6412.0000000000000000	8.0000000000000000	1368115536.0000000000000000	881.0000000000000000	13.0000000000000000
2124.6551724137930000	936.3448275862068600	6413.0000000000000000	8.0000000000000000	1368115536.0000000000000000	901.0000000000000000	96.0000000000000000
2124.8837209302324000	939.8837209302325800	6414.0000000000000000	8.0000000000000000	1368115536.0000000000000000	921.0000000000000000	30.0000000000000000
2123.1666666666665000	942.5277777777778300	6415.0000000000000000	8.0000000000000000	1368115536.0000000000000000	941.0000000000000000	85.0000000000000000
2120.8800000000001000	945.4600000000000400	6416.0000000000000000	8.0000000000000000	1368115536.0000000000000000	961.0000000000000000	57.0000000000000000
2118.0212765957449000	948.2127659574467800	6417.0000000000000000	8.0000000000000000	1368115536.0000000000000000	981.0000000000000000	50.0000000000000000
2113.9729729729729000	950.0270270270269700	6418.0000000000000000	8.0000000000000000	1368115537.0000000000000000	1.0000000000000000	88.0000000000000000
2110.5000000000000000	952.3571428571428900	6419.0000000000000000	8.0000000000000000	1368115537.0000000000000000	21.0000000000000000	77.0000000000000000
2107.2222222222222000	954.3333333333333700	6420.0000000000000000	8.0000000000000000	1368115537.0000000000000000	41.0000000000000000	82.0000000000000000
2105.3499999999999000	958.5750000000000500	6421.0000000000000000	8.0000000000000000	1368115537.0000000000000000	61.0000000000000000	85.0000000000000000
2102.8888888888887000	963.6944444444444600	6422.0000000000000000	8.0000000000000000	1368115537.0000000000000000	81.0000000000000000	35.0000000000000000
2100.2727272727275000	969.6060606060606200	6424.0000000000000000	8.0000000000000000	1368115537.0000000000000000	101.0000000000000000	67.0000000000000000
2100.8000000000002000	960.3500000000000200	6425.0000000000000000	8.0000000000000000	1368115537.0000000000000000	141.0000000000000000	34.0000000000000000
2099.2702702702704000	954.1891891891891600	6536.0000000000000000	8.0000000000000000	1368115537.0000000000000000	161.0000000000000000	85.0000000000000000
2100.1666666666665000	1001.3333333333334000	6537.0000000000000000	8.0000000000000000	1368115539.0000000000000000	381.0000000000000000	130.0000000000000000
2105.5000000000000000	1001.1875000000000000	6538.0000000000000000	8.0000000000000000	1368115539.0000000000000000	401.0000000000000000	147.0000000000000000
2107.6666666666665000	997.4583333333333700	6540.0000000000000000	8.0000000000000000	1368115539.0000000000000000	421.0000000000000000	85.0000000000000000
2111.2307692307691000	994.7692307692307200	6543.0000000000000000	8.0000000000000000	1368115539.0000000000000000	461.0000000000000000	89.0000000000000000
2114.8709677419356000	990.9677419354839000	6544.0000000000000000	8.0000000000000000	1368115539.0000000000000000	521.0000000000000000	87.0000000000000000
2115.5483870967741000	988.7741935483870700	6545.0000000000000000	8.0000000000000000	1368115539.0000000000000000	541.0000000000000000	126.0000000000000000
2114.4516129032259000	986.8709677419354900	6546.0000000000000000	8.0000000000000000	1368115539.0000000000000000	561.0000000000000000	74.0000000000000000
2111.4444444444443000	985.6111111111110900	6548.0000000000000000	8.0000000000000000	1368115539.0000000000000000	581.0000000000000000	109.0000000000000000
2107.6521739130435000	984.3913043478261200	6549.0000000000000000	8.0000000000000000	1368115539.0000000000000000	621.0000000000000000	120.0000000000000000
2109.5510204081634000	981.0000000000000000	6550.0000000000000000	8.0000000000000000	1368115539.0000000000000000	641.0000000000000000	73.0000000000000000
2012.6666666666667000	1025.5128205128206000	6652.0000000000000000	8.0000000000000000	1368115541.0000000000000000	34.0000000000000000	420.0000000000000000
2004.4776119402984000	1035.6119402985075000	6653.0000000000000000	8.0000000000000000	1368115541.0000000000000000	54.0000000000000000	460.0000000000000000
2000.5438596491229000	1042.1929824561403000	6654.0000000000000000	8.0000000000000000	1368115541.0000000000000000	74.0000000000000000	428.0000000000000000
2001.9850746268658000	1034.7611940298507000	6655.0000000000000000	8.0000000000000000	1368115541.0000000000000000	94.0000000000000000	425.0000000000000000
2001.6296296296296000	1027.6296296296296000	6656.0000000000000000	8.0000000000000000	1368115541.0000000000000000	114.0000000000000000	472.0000000000000000
2000.9166666666667000	1021.9166666666666000	6657.0000000000000000	8.0000000000000000	1368115541.0000000000000000	134.0000000000000000	444.0000000000000000
1998.4347826086957000	1017.1739130434783000	6658.0000000000000000	8.0000000000000000	1368115541.0000000000000000	154.0000000000000000	469.0000000000000000
1995.7209302325582000	1012.9302325581396000	6659.0000000000000000	8.0000000000000000	1368115541.0000000000000000	174.0000000000000000	411.0000000000000000
1991.3958333333333000	1009.1875000000000000	6660.0000000000000000	8.0000000000000000	1368115541.0000000000000000	194.0000000000000000	449.0000000000000000
1986.4761904761904000	1005.0714285714286000	6661.0000000000000000	8.0000000000000000	1368115541.0000000000000000	214.0000000000000000	449.0000000000000000
1981.3658536585365000	1000.8536585365854000	6662.0000000000000000	8.0000000000000000	1368115541.0000000000000000	234.0000000000000000	414.0000000000000000
1976.0769230769231000	997.0576923076922600	6663.0000000000000000	8.0000000000000000	1368115541.0000000000000000	254.0000000000000000	481.0000000000000000
1971.8108108108108000	993.0000000000000000	6664.0000000000000000	8.0000000000000000	1368115541.0000000000000000	274.0000000000000000	437.0000000000000000
1967.2222222222222000	989.5185185185184800	6665.0000000000000000	8.0000000000000000	1368115541.0000000000000000	294.0000000000000000	480.0000000000000000
1957.2500000000000000	991.9166666666666300	6669.0000000000000000	8.0000000000000000	1368115541.0000000000000000	374.0000000000000000	448.0000000000000000
1954.1764705882354000	994.5882352941176800	6670.0000000000000000	8.0000000000000000	1368115541.0000000000000000	394.0000000000000000	455.0000000000000000
1949.8064516129032000	996.7741935483870700	6671.0000000000000000	8.0000000000000000	1368115541.0000000000000000	414.0000000000000000	447.0000000000000000
1944.4285714285713000	999.2380952380951800	6672.0000000000000000	8.0000000000000000	1368115541.0000000000000000	434.0000000000000000	402.0000000000000000
1939.0645161290322000	1001.6451612903226000	6673.0000000000000000	8.0000000000000000	1368115541.0000000000000000	454.0000000000000000	474.0000000000000000
1933.0937500000000000	1003.3437500000000000	6674.0000000000000000	8.0000000000000000	1368115541.0000000000000000	474.0000000000000000	413.0000000000000000
1927.5937500000000000	1005.5625000000000000	6675.0000000000000000	8.0000000000000000	1368115541.0000000000000000	494.0000000000000000	433.0000000000000000
1919.6451612903227000	1005.7741935483871000	6676.0000000000000000	8.0000000000000000	1368115541.0000000000000000	514.0000000000000000	450.0000000000000000
1912.4358974358975000	1005.1025641025641000	6677.0000000000000000	8.0000000000000000	1368115541.0000000000000000	534.0000000000000000	408.0000000000000000
1905.5135135135135000	1003.1891891891892000	6678.0000000000000000	8.0000000000000000	1368115541.0000000000000000	554.0000000000000000	441.0000000000000000
1898.1304347826087000	1000.2608695652174000	6679.0000000000000000	8.0000000000000000	1368115541.0000000000000000	574.0000000000000000	420.0000000000000000
1891.1403508771930000	995.9649122807018100	6680.0000000000000000	8.0000000000000000	1368115541.0000000000000000	594.0000000000000000	447.0000000000000000
1883.6376811594203000	990.6231884057971200	6681.0000000000000000	8.0000000000000000	1368115541.0000000000000000	614.0000000000000000	451.0000000000000000
1877.9705882352941000	984.5441176470587800	6682.0000000000000000	8.0000000000000000	1368115541.0000000000000000	634.0000000000000000	423.0000000000000000
1871.7702702702702000	978.1216216216216700	6683.0000000000000000	8.0000000000000000	1368115541.0000000000000000	654.0000000000000000	449.0000000000000000
1865.3731343283582000	971.1044776119403000	6684.0000000000000000	8.0000000000000000	1368115541.0000000000000000	674.0000000000000000	417.0000000000000000
1860.1558441558441000	963.4545454545455000	6685.0000000000000000	8.0000000000000000	1368115541.0000000000000000	694.0000000000000000	414.0000000000000000
1854.3975903614457000	954.7831325301205000	6686.0000000000000000	8.0000000000000000	1368115541.0000000000000000	714.0000000000000000	426.0000000000000000
1849.6129032258063000	945.1505376344085800	6687.0000000000000000	8.0000000000000000	1368115541.0000000000000000	734.0000000000000000	407.0000000000000000
1844.3866666666668000	935.8933333333333200	6688.0000000000000000	8.0000000000000000	1368115541.0000000000000000	754.0000000000000000	411.0000000000000000
1840.5822784810127000	926.6202531645569700	6689.0000000000000000	8.0000000000000000	1368115541.0000000000000000	774.0000000000000000	426.0000000000000000
1836.0374999999999000	917.5125000000000500	6690.0000000000000000	8.0000000000000000	1368115541.0000000000000000	794.0000000000000000	420.0000000000000000
[truncated: 2,257 more rows]
