# Supplementary material for: A novel video-tracking system to quantify the behaviour of nocturnal mosquitoes attacking human hosts in the field
Source: J R Soc Interface. 2016 Apr;13(117):20150974. doi: 10.1098/rsif.2015.0974 (PMC4874425; doi:10.1098/rsif.2015.0974)
Supplement: FIgure11_Field_tracks [file rsif20150974supp5.csv]

178.8627450980392300	230.9803921568627300	38.0000000000000000	1.0000000000000000	1408212001.0000000000000000	745.0000000000000000	863.0000000000000000
187.3617021276595800	243.4042553191489400	39.0000000000000000	1.0000000000000000	1408212001.0000000000000000	765.0000000000000000	857.0000000000000000
194.8181818181818100	254.8909090909091000	40.0000000000000000	1.0000000000000000	1408212001.0000000000000000	785.0000000000000000	860.0000000000000000
202.5454545454545300	266.8000000000000100	41.0000000000000000	1.0000000000000000	1408212001.0000000000000000	805.0000000000000000	861.0000000000000000
210.2380952380952400	277.5873015873015700	42.0000000000000000	1.0000000000000000	1408212001.0000000000000000	825.0000000000000000	854.0000000000000000
219.1454545454545600	289.8181818181818100	43.0000000000000000	1.0000000000000000	1408212001.0000000000000000	845.0000000000000000	860.0000000000000000
228.1612903225806400	304.1935483870967700	44.0000000000000000	1.0000000000000000	1408212001.0000000000000000	865.0000000000000000	882.0000000000000000
238.2200000000000000	318.3600000000000100	45.0000000000000000	1.0000000000000000	1408212001.0000000000000000	885.0000000000000000	861.0000000000000000
247.4666666666666700	330.8666666666666700	46.0000000000000000	1.0000000000000000	1408212001.0000000000000000	905.0000000000000000	862.0000000000000000
257.7058823529411600	342.0196078431372400	47.0000000000000000	1.0000000000000000	1408212001.0000000000000000	925.0000000000000000	856.0000000000000000
268.8000000000000100	354.5600000000000000	48.0000000000000000	1.0000000000000000	1408212001.0000000000000000	945.0000000000000000	862.0000000000000000
278.9090909090909300	367.9818181818182000	49.0000000000000000	1.0000000000000000	1408212001.0000000000000000	965.0000000000000000	908.0000000000000000
289.7068965517241300	381.1896551724137800	50.0000000000000000	1.0000000000000000	1408212001.0000000000000000	985.0000000000000000	862.0000000000000000
310.7058823529411600	410.0196078431372400	52.0000000000000000	1.0000000000000000	1408212002.0000000000000000	25.0000000000000000	858.0000000000000000
322.2500000000000000	421.5961538461538700	53.0000000000000000	1.0000000000000000	1408212002.0000000000000000	45.0000000000000000	862.0000000000000000
333.5961538461538700	431.3076923076923200	54.0000000000000000	1.0000000000000000	1408212002.0000000000000000	65.0000000000000000	869.0000000000000000
344.4509803921568500	442.2941176470588400	55.0000000000000000	1.0000000000000000	1408212002.0000000000000000	85.0000000000000000	860.0000000000000000
364.4166666666666900	467.0000000000000000	57.0000000000000000	1.0000000000000000	1408212002.0000000000000000	125.0000000000000000	856.0000000000000000
384.6666666666666900	491.9761904761904800	59.0000000000000000	1.0000000000000000	1408212002.0000000000000000	165.0000000000000000	868.0000000000000000
395.0652173913043700	502.1956521739130600	60.0000000000000000	1.0000000000000000	1408212002.0000000000000000	185.0000000000000000	862.0000000000000000
405.2391304347826200	511.6086956521739400	61.0000000000000000	1.0000000000000000	1408212002.0000000000000000	205.0000000000000000	862.0000000000000000
416.1836734693877700	521.0612244897959000	62.0000000000000000	1.0000000000000000	1408212002.0000000000000000	225.0000000000000000	859.0000000000000000
426.8085106382978900	531.0425531914893300	63.0000000000000000	1.0000000000000000	1408212002.0000000000000000	245.0000000000000000	864.0000000000000000
437.2195121951219800	541.4390243902439600	64.0000000000000000	1.0000000000000000	1408212002.0000000000000000	265.0000000000000000	881.0000000000000000
447.0000000000000000	551.2093023255813500	65.0000000000000000	1.0000000000000000	1408212002.0000000000000000	285.0000000000000000	861.0000000000000000
456.6888888888888700	561.8666666666666700	66.0000000000000000	1.0000000000000000	1408212002.0000000000000000	305.0000000000000000	864.0000000000000000
466.5625000000000000	570.6666666666666300	67.0000000000000000	1.0000000000000000	1408212002.0000000000000000	325.0000000000000000	860.0000000000000000
475.3636363636363700	579.2727272727272500	68.0000000000000000	1.0000000000000000	1408212002.0000000000000000	345.0000000000000000	866.0000000000000000
515.4210526315789600	596.1052631578946800	73.0000000000000000	1.0000000000000000	1408212002.0000000000000000	445.0000000000000000	868.0000000000000000
544.0000000000000000	588.2000000000000500	77.0000000000000000	1.0000000000000000	1408212002.0000000000000000	525.0000000000000000	880.0000000000000000
553.0434782608696200	586.7391304347826200	78.0000000000000000	1.0000000000000000	1408212002.0000000000000000	545.0000000000000000	872.0000000000000000
561.2500000000000000	584.3571428571428900	79.0000000000000000	1.0000000000000000	1408212002.0000000000000000	565.0000000000000000	870.0000000000000000
570.7999999999999500	583.6399999999999900	80.0000000000000000	1.0000000000000000	1408212002.0000000000000000	585.0000000000000000	864.0000000000000000
580.0833333333333700	584.1944444444444600	81.0000000000000000	1.0000000000000000	1408212002.0000000000000000	605.0000000000000000	868.0000000000000000
582.5217391304347500	587.3043478260870000	82.0000000000000000	1.0000000000000000	1408212002.0000000000000000	625.0000000000000000	914.0000000000000000
583.0454545454545000	592.3181818181818700	83.0000000000000000	1.0000000000000000	1408212002.0000000000000000	645.0000000000000000	869.0000000000000000
586.0322580645161000	597.1290322580645100	84.0000000000000000	1.0000000000000000	1408212002.0000000000000000	665.0000000000000000	871.0000000000000000
593.4062500000000000	600.5937500000000000	85.0000000000000000	1.0000000000000000	1408212002.0000000000000000	685.0000000000000000	866.0000000000000000
602.3333333333333700	600.6666666666666300	86.0000000000000000	1.0000000000000000	1408212002.0000000000000000	705.0000000000000000	870.0000000000000000
612.8928571428571100	601.6071428571428900	87.0000000000000000	1.0000000000000000	1408212002.0000000000000000	725.0000000000000000	878.0000000000000000
621.4800000000000200	604.0000000000000000	88.0000000000000000	1.0000000000000000	1408212002.0000000000000000	745.0000000000000000	871.0000000000000000
631.4285714285714400	606.3928571428571100	89.0000000000000000	1.0000000000000000	1408212002.0000000000000000	765.0000000000000000	873.0000000000000000
640.4687500000000000	605.9375000000000000	90.0000000000000000	1.0000000000000000	1408212002.0000000000000000	785.0000000000000000	868.0000000000000000
650.5111111111110600	606.0444444444444800	91.0000000000000000	1.0000000000000000	1408212002.0000000000000000	805.0000000000000000	871.0000000000000000
661.1499999999999800	607.2999999999999500	92.0000000000000000	1.0000000000000000	1408212002.0000000000000000	825.0000000000000000	879.0000000000000000
670.9210526315789600	607.5526315789474000	93.0000000000000000	1.0000000000000000	1408212002.0000000000000000	845.0000000000000000	872.0000000000000000
680.6944444444444600	607.9722222222221700	94.0000000000000000	1.0000000000000000	1408212002.0000000000000000	865.0000000000000000	875.0000000000000000
691.0270270270269700	608.6756756756756200	95.0000000000000000	1.0000000000000000	1408212002.0000000000000000	885.0000000000000000	869.0000000000000000
701.7272727272727500	608.5757575757576200	96.0000000000000000	1.0000000000000000	1408212002.0000000000000000	905.0000000000000000	871.0000000000000000
711.8787878787878800	607.1515151515151300	97.0000000000000000	1.0000000000000000	1408212002.0000000000000000	925.0000000000000000	891.0000000000000000
722.8285714285714200	606.6285714285713800	98.0000000000000000	1.0000000000000000	1408212002.0000000000000000	945.0000000000000000	870.0000000000000000
733.0857142857142900	606.0000000000000000	99.0000000000000000	1.0000000000000000	1408212002.0000000000000000	965.0000000000000000	875.0000000000000000
743.3428571428571600	603.8857142857142400	100.0000000000000000	1.0000000000000000	1408212002.0000000000000000	985.0000000000000000	868.0000000000000000
754.2432432432432300	602.3783783783783300	101.0000000000000000	1.0000000000000000	1408212003.0000000000000000	5.0000000000000000	873.0000000000000000
764.1944444444444600	600.8055555555555400	102.0000000000000000	1.0000000000000000	1408212003.0000000000000000	25.0000000000000000	876.0000000000000000
775.7297297297296800	599.7297297297296800	103.0000000000000000	1.0000000000000000	1408212003.0000000000000000	45.0000000000000000	871.0000000000000000
786.8529411764706100	597.0294117647058600	104.0000000000000000	1.0000000000000000	1408212003.0000000000000000	65.0000000000000000	874.0000000000000000
796.6296296296296800	592.2962962962963000	105.0000000000000000	1.0000000000000000	1408212003.0000000000000000	85.0000000000000000	872.0000000000000000
806.5199999999999800	587.8400000000000300	106.0000000000000000	1.0000000000000000	1408212003.0000000000000000	105.0000000000000000	874.0000000000000000
815.6666666666666300	582.6111111111110900	107.0000000000000000	1.0000000000000000	1408212003.0000000000000000	125.0000000000000000	877.0000000000000000
856.9090909090908800	565.2727272727272500	111.0000000000000000	1.0000000000000000	1408212003.0000000000000000	205.0000000000000000	876.0000000000000000
866.4285714285714400	560.0285714285714700	112.0000000000000000	1.0000000000000000	1408212003.0000000000000000	225.0000000000000000	879.0000000000000000
876.2682926829268100	555.4390243902439600	113.0000000000000000	1.0000000000000000	1408212003.0000000000000000	245.0000000000000000	874.0000000000000000
899.5652173913043700	547.6739130434782500	115.0000000000000000	1.0000000000000000	1408212003.0000000000000000	285.0000000000000000	923.0000000000000000
910.9803921568627600	544.3529411764706100	116.0000000000000000	1.0000000000000000	1408212003.0000000000000000	305.0000000000000000	877.0000000000000000
924.3191489361702200	540.6595744680851100	117.0000000000000000	1.0000000000000000	1408212003.0000000000000000	325.0000000000000000	881.0000000000000000
938.2950819672131500	538.0655737704918200	118.0000000000000000	1.0000000000000000	1408212003.0000000000000000	345.0000000000000000	875.0000000000000000
951.2325581395348300	534.4418604651162900	119.0000000000000000	1.0000000000000000	1408212003.0000000000000000	365.0000000000000000	881.0000000000000000
964.3846153846153600	532.0000000000000000	120.0000000000000000	1.0000000000000000	1408212003.0000000000000000	385.0000000000000000	883.0000000000000000
976.7708333333333700	529.6041666666666300	121.0000000000000000	1.0000000000000000	1408212003.0000000000000000	405.0000000000000000	879.0000000000000000
989.9411764705882900	526.4705882352941400	122.0000000000000000	1.0000000000000000	1408212003.0000000000000000	425.0000000000000000	883.0000000000000000
1002.9803921568628000	524.0000000000000000	123.0000000000000000	1.0000000000000000	1408212003.0000000000000000	445.0000000000000000	877.0000000000000000
1017.5535714285714000	521.8928571428571100	124.0000000000000000	1.0000000000000000	1408212003.0000000000000000	465.0000000000000000	883.0000000000000000
1031.3018867924529000	518.4716981132075900	125.0000000000000000	1.0000000000000000	1408212003.0000000000000000	485.0000000000000000	889.0000000000000000
1045.7636363636364000	513.9636363636364000	126.0000000000000000	1.0000000000000000	1408212003.0000000000000000	505.0000000000000000	880.0000000000000000
1061.2000000000000000	510.0199999999999800	127.0000000000000000	1.0000000000000000	1408212003.0000000000000000	525.0000000000000000	883.0000000000000000
1076.4038461538462000	504.8269230769230900	128.0000000000000000	1.0000000000000000	1408212003.0000000000000000	545.0000000000000000	880.0000000000000000
1093.5714285714287000	499.1785714285714400	129.0000000000000000	1.0000000000000000	1408212003.0000000000000000	565.0000000000000000	884.0000000000000000
1108.3076923076924000	493.6346153846153600	130.0000000000000000	1.0000000000000000	1408212003.0000000000000000	585.0000000000000000	890.0000000000000000
1123.8599999999999000	489.0400000000000200	131.0000000000000000	1.0000000000000000	1408212003.0000000000000000	605.0000000000000000	878.0000000000000000
1139.1489361702127000	484.5744680851063900	132.0000000000000000	1.0000000000000000	1408212003.0000000000000000	625.0000000000000000	883.0000000000000000
1153.4285714285713000	480.1224489795918100	133.0000000000000000	1.0000000000000000	1408212003.0000000000000000	645.0000000000000000	878.0000000000000000
1168.9259259259259000	476.1481481481481500	134.0000000000000000	1.0000000000000000	1408212003.0000000000000000	665.0000000000000000	884.0000000000000000
1185.7058823529412000	472.2352941176470700	135.0000000000000000	1.0000000000000000	1408212003.0000000000000000	685.0000000000000000	887.0000000000000000
1201.0784313725489000	467.7843137254902200	136.0000000000000000	1.0000000000000000	1408212003.0000000000000000	705.0000000000000000	879.0000000000000000
1217.5740740740741000	462.8148148148148400	137.0000000000000000	1.0000000000000000	1408212003.0000000000000000	725.0000000000000000	887.0000000000000000
1235.4583333333333000	458.6666666666666900	138.0000000000000000	1.0000000000000000	1408212003.0000000000000000	745.0000000000000000	882.0000000000000000
1251.7608695652175000	454.4130434782608700	139.0000000000000000	1.0000000000000000	1408212003.0000000000000000	765.0000000000000000	885.0000000000000000
1268.1428571428571000	450.9464285714285600	140.0000000000000000	1.0000000000000000	1408212003.0000000000000000	785.0000000000000000	887.0000000000000000
1285.2653061224489000	446.4897959183673500	141.0000000000000000	1.0000000000000000	1408212003.0000000000000000	805.0000000000000000	879.0000000000000000
1302.1896551724137000	441.7068965517241300	142.0000000000000000	1.0000000000000000	1408212003.0000000000000000	825.0000000000000000	887.0000000000000000
1318.0204081632653000	437.6530612244898200	143.0000000000000000	1.0000000000000000	1408212003.0000000000000000	845.0000000000000000	916.0000000000000000
1334.4909090909091000	433.1090909090909200	144.0000000000000000	1.0000000000000000	1408212003.0000000000000000	865.0000000000000000	889.0000000000000000
1349.7368421052631000	428.3859649122807100	145.0000000000000000	1.0000000000000000	1408212003.0000000000000000	885.0000000000000000	889.0000000000000000
1365.9473684210527000	424.7894736842105200	146.0000000000000000	1.0000000000000000	1408212003.0000000000000000	905.0000000000000000	883.0000000000000000
1382.5740740740741000	420.9444444444444600	147.0000000000000000	1.0000000000000000	1408212003.0000000000000000	925.0000000000000000	888.0000000000000000
1397.9272727272728000	417.1636363636363900	148.0000000000000000	1.0000000000000000	1408212003.0000000000000000	945.0000000000000000	928.0000000000000000
1413.4897959183672000	412.8979591836734900	149.0000000000000000	1.0000000000000000	1408212003.0000000000000000	965.0000000000000000	887.0000000000000000
1429.8571428571429000	409.3392857142857200	150.0000000000000000	1.0000000000000000	1408212003.0000000000000000	985.0000000000000000	889.0000000000000000
1445.6226415094341000	405.0943396226414800	151.0000000000000000	1.0000000000000000	1408212004.0000000000000000	5.0000000000000000	882.0000000000000000
1460.8070175438597000	400.8245614035087700	152.0000000000000000	1.0000000000000000	1408212004.0000000000000000	25.0000000000000000	890.0000000000000000
1474.0144927536232000	395.6594202898550600	153.0000000000000000	1.0000000000000000	1408212004.0000000000000000	45.0000000000000000	896.0000000000000000
1493.9636363636364000	394.9090909090909300	154.0000000000000000	1.0000000000000000	1408212004.0000000000000000	65.0000000000000000	887.0000000000000000
1509.5200000000000000	391.6000000000000200	155.0000000000000000	1.0000000000000000	1408212004.0000000000000000	85.0000000000000000	889.0000000000000000
1526.3773584905659000	389.7924528301886700	156.0000000000000000	1.0000000000000000	1408212004.0000000000000000	105.0000000000000000	885.0000000000000000
1544.2708333333333000	388.3125000000000000	157.0000000000000000	1.0000000000000000	1408212004.0000000000000000	125.0000000000000000	889.0000000000000000
1560.3333333333333000	386.7368421052631800	158.0000000000000000	1.0000000000000000	1408212004.0000000000000000	145.0000000000000000	897.0000000000000000
1576.3275862068965000	384.3965517241379100	159.0000000000000000	1.0000000000000000	1408212004.0000000000000000	165.0000000000000000	888.0000000000000000
1592.4909090909091000	384.3818181818181800	160.0000000000000000	1.0000000000000000	1408212004.0000000000000000	185.0000000000000000	893.0000000000000000
1606.3278688524590000	384.9672131147540900	161.0000000000000000	1.0000000000000000	1408212004.0000000000000000	205.0000000000000000	885.0000000000000000
1619.9491525423730000	385.2542372881355800	162.0000000000000000	1.0000000000000000	1408212004.0000000000000000	225.0000000000000000	892.0000000000000000
1634.9016393442623000	384.5245901639344200	163.0000000000000000	1.0000000000000000	1408212004.0000000000000000	245.0000000000000000	903.0000000000000000
1650.2031250000000000	382.7500000000000000	164.0000000000000000	1.0000000000000000	1408212004.0000000000000000	265.0000000000000000	887.0000000000000000
1664.2295081967213000	380.0983606557376800	165.0000000000000000	1.0000000000000000	1408212004.0000000000000000	285.0000000000000000	893.0000000000000000
1678.3225806451612000	378.1129032258064600	166.0000000000000000	1.0000000000000000	1408212004.0000000000000000	305.0000000000000000	887.0000000000000000
1690.3571428571429000	378.9107142857142800	167.0000000000000000	1.0000000000000000	1408212004.0000000000000000	325.0000000000000000	893.0000000000000000
1700.7560975609756000	383.7439024390244000	168.0000000000000000	1.0000000000000000	1408212004.0000000000000000	345.0000000000000000	895.0000000000000000
1710.4647887323943000	388.4647887323943700	169.0000000000000000	1.0000000000000000	1408212004.0000000000000000	365.0000000000000000	888.0000000000000000
1720.2948717948718000	392.6538461538461300	170.0000000000000000	1.0000000000000000	1408212004.0000000000000000	385.0000000000000000	894.0000000000000000
1728.8048780487804000	397.2682926829268100	171.0000000000000000	1.0000000000000000	1408212004.0000000000000000	405.0000000000000000	890.0000000000000000
1735.8309859154929000	402.0563380281690200	172.0000000000000000	1.0000000000000000	1408212004.0000000000000000	425.0000000000000000	894.0000000000000000
1742.8615384615384000	407.4615384615384500	173.0000000000000000	1.0000000000000000	1408212004.0000000000000000	445.0000000000000000	896.0000000000000000
1749.6395348837209000	412.5465116279069700	174.0000000000000000	1.0000000000000000	1408212004.0000000000000000	465.0000000000000000	888.0000000000000000
1756.1549295774648000	416.9859154929577600	175.0000000000000000	1.0000000000000000	1408212004.0000000000000000	485.0000000000000000	897.0000000000000000
1763.8611111111111000	421.8333333333333100	176.0000000000000000	1.0000000000000000	1408212004.0000000000000000	505.0000000000000000	899.0000000000000000
1770.8192771084337000	425.7710843373494100	177.0000000000000000	1.0000000000000000	1408212004.0000000000000000	525.0000000000000000	895.0000000000000000
1777.3733333333332000	430.0533333333333400	178.0000000000000000	1.0000000000000000	1408212004.0000000000000000	545.0000000000000000	897.0000000000000000
1783.6197183098591000	434.8028169014084500	179.0000000000000000	1.0000000000000000	1408212004.0000000000000000	565.0000000000000000	889.0000000000000000
1788.5368421052631000	440.1894736842105500	180.0000000000000000	1.0000000000000000	1408212004.0000000000000000	585.0000000000000000	898.0000000000000000
1792.6363636363637000	447.3522727272727500	181.0000000000000000	1.0000000000000000	1408212004.0000000000000000	605.0000000000000000	986.0000000000000000
1796.1704545454545000	456.5340909090909300	182.0000000000000000	1.0000000000000000	1408212004.0000000000000000	625.0000000000000000	896.0000000000000000
1799.4485981308412000	467.1214953271028200	183.0000000000000000	1.0000000000000000	1408212004.0000000000000000	645.0000000000000000	899.0000000000000000
1800.8484848484848000	476.4242424242424400	184.0000000000000000	1.0000000000000000	1408212004.0000000000000000	665.0000000000000000	892.0000000000000000
1803.0370370370370000	486.6666666666666900	185.0000000000000000	1.0000000000000000	1408212004.0000000000000000	685.0000000000000000	899.0000000000000000
1804.1300000000001000	498.1100000000000100	186.0000000000000000	1.0000000000000000	1408212004.0000000000000000	705.0000000000000000	905.0000000000000000
1805.2750000000001000	508.4750000000000200	187.0000000000000000	1.0000000000000000	1408212004.0000000000000000	725.0000000000000000	897.0000000000000000
1805.0581395348838000	517.6279069767441600	188.0000000000000000	1.0000000000000000	1408212004.0000000000000000	745.0000000000000000	900.0000000000000000
1803.4444444444443000	525.7692307692307200	189.0000000000000000	1.0000000000000000	1408212004.0000000000000000	765.0000000000000000	893.0000000000000000
1801.0183486238532000	533.8623853211008700	190.0000000000000000	1.0000000000000000	1408212004.0000000000000000	785.0000000000000000	900.0000000000000000
1797.1265822784810000	541.4303797468354600	191.0000000000000000	1.0000000000000000	1408212004.0000000000000000	805.0000000000000000	904.0000000000000000
1790.8315789473684000	546.8736842105263300	192.0000000000000000	1.0000000000000000	1408212004.0000000000000000	825.0000000000000000	897.0000000000000000
1785.4489795918366000	551.4489795918367500	193.0000000000000000	1.0000000000000000	1408212004.0000000000000000	845.0000000000000000	901.0000000000000000
1778.2980769230769000	555.3269230769230900	194.0000000000000000	1.0000000000000000	1408212004.0000000000000000	865.0000000000000000	919.0000000000000000
1769.3211009174313000	557.7614678899082000	195.0000000000000000	1.0000000000000000	1408212004.0000000000000000	885.0000000000000000	903.0000000000000000
1758.7192982456140000	561.6666666666666300	196.0000000000000000	1.0000000000000000	1408212004.0000000000000000	905.0000000000000000	909.0000000000000000
1747.2686567164178000	566.0970149253731700	197.0000000000000000	1.0000000000000000	1408212004.0000000000000000	925.0000000000000000	895.0000000000000000
1735.4038461538462000	569.9038461538461900	198.0000000000000000	1.0000000000000000	1408212004.0000000000000000	945.0000000000000000	903.0000000000000000
1724.1666666666667000	573.5416666666666300	199.0000000000000000	1.0000000000000000	1408212004.0000000000000000	965.0000000000000000	896.0000000000000000
1709.9237288135594000	578.9152542372880800	200.0000000000000000	1.0000000000000000	1408212004.0000000000000000	985.0000000000000000	902.0000000000000000
1697.2086956521739000	586.3478260869565000	201.0000000000000000	1.0000000000000000	1408212005.0000000000000000	5.0000000000000000	904.0000000000000000
1682.0000000000000000	595.9354838709676900	202.0000000000000000	1.0000000000000000	1408212005.0000000000000000	25.0000000000000000	896.0000000000000000
1666.9117647058824000	606.8897058823529300	203.0000000000000000	1.0000000000000000	1408212005.0000000000000000	45.0000000000000000	904.0000000000000000
1652.9851851851852000	619.4888888888889400	204.0000000000000000	1.0000000000000000	1408212005.0000000000000000	65.0000000000000000	899.0000000000000000
1637.4609929078015000	633.0567375886524800	205.0000000000000000	1.0000000000000000	1408212005.0000000000000000	85.0000000000000000	903.0000000000000000
1621.3866666666668000	646.7333333333333500	206.0000000000000000	1.0000000000000000	1408212005.0000000000000000	105.0000000000000000	905.0000000000000000
1607.9034482758620000	659.3793103448275600	207.0000000000000000	1.0000000000000000	1408212005.0000000000000000	125.0000000000000000	898.0000000000000000
1593.2619047619048000	671.6428571428571100	208.0000000000000000	1.0000000000000000	1408212005.0000000000000000	145.0000000000000000	904.0000000000000000
1560.7500000000000000	696.6666666666666300	210.0000000000000000	1.0000000000000000	1408212005.0000000000000000	185.0000000000000000	905.0000000000000000
1542.1578947368421000	704.4812030075188400	211.0000000000000000	1.0000000000000000	1408212005.0000000000000000	205.0000000000000000	904.0000000000000000
1524.6047904191616000	714.8323353293412800	212.0000000000000000	1.0000000000000000	1408212005.0000000000000000	225.0000000000000000	900.0000000000000000
1504.5974025974026000	728.6688311688311600	213.0000000000000000	1.0000000000000000	1408212005.0000000000000000	245.0000000000000000	905.0000000000000000
1486.0787878787878000	743.6181818181818200	214.0000000000000000	1.0000000000000000	1408212005.0000000000000000	265.0000000000000000	954.0000000000000000
1466.4177215189873000	757.8607594936709100	215.0000000000000000	1.0000000000000000	1408212005.0000000000000000	285.0000000000000000	906.0000000000000000
1443.7413793103449000	772.3448275862068600	216.0000000000000000	1.0000000000000000	1408212005.0000000000000000	305.0000000000000000	906.0000000000000000
1422.8045977011495000	787.2413793103448800	217.0000000000000000	1.0000000000000000	1408212005.0000000000000000	325.0000000000000000	901.0000000000000000
1403.7159090909090000	802.3409090909091200	218.0000000000000000	1.0000000000000000	1408212005.0000000000000000	345.0000000000000000	907.0000000000000000
1381.6230366492146000	820.8481675392670200	219.0000000000000000	1.0000000000000000	1408212005.0000000000000000	365.0000000000000000	913.0000000000000000
1360.8750000000000000	842.1420454545455000	220.0000000000000000	1.0000000000000000	1408212005.0000000000000000	385.0000000000000000	906.0000000000000000
1339.5148514851485000	864.5594059405940500	221.0000000000000000	1.0000000000000000	1408212005.0000000000000000	405.0000000000000000	907.0000000000000000
1314.7960199004974000	888.3631840796019800	222.0000000000000000	1.0000000000000000	1408212005.0000000000000000	425.0000000000000000	903.0000000000000000
1291.6717171717171000	906.4090909090908800	223.0000000000000000	1.0000000000000000	1408212005.0000000000000000	445.0000000000000000	909.0000000000000000
1214.0180180180180000	950.9549549549549300	226.0000000000000000	1.0000000000000000	1408212005.0000000000000000	505.0000000000000000	908.0000000000000000
1187.5131578947369000	970.5438596491228500	227.0000000000000000	1.0000000000000000	1408212005.0000000000000000	525.0000000000000000	903.0000000000000000
1162.0804020100502000	994.3115577889447000	228.0000000000000000	1.0000000000000000	1408212005.0000000000000000	545.0000000000000000	911.0000000000000000
1136.3721973094171000	1018.4349775784754000	229.0000000000000000	1.0000000000000000	1408212005.0000000000000000	565.0000000000000000	920.0000000000000000
1108.7269076305222000	1043.5823293172691000	230.0000000000000000	1.0000000000000000	1408212005.0000000000000000	585.0000000000000000	905.0000000000000000
1079.7552742616033000	1071.2616033755273000	231.0000000000000000	1.0000000000000000	1408212005.0000000000000000	605.0000000000000000	910.0000000000000000
1054.1637931034484000	1099.4827586206898000	232.0000000000000000	1.0000000000000000	1408212005.0000000000000000	625.0000000000000000	905.0000000000000000
1027.1673151750972000	1127.2957198443580000	233.0000000000000000	1.0000000000000000	1408212005.0000000000000000	645.0000000000000000	912.0000000000000000
997.0262172284644700	1155.5842696629213000	234.0000000000000000	1.0000000000000000	1408212005.0000000000000000	665.0000000000000000	912.0000000000000000
966.7824074074073900	1181.7083333333333000	235.0000000000000000	1.0000000000000000	1408212005.0000000000000000	685.0000000000000000	906.0000000000000000
936.0335820895522800	1204.3619402985075000	236.0000000000000000	1.0000000000000000	1408212005.0000000000000000	705.0000000000000000	911.0000000000000000
902.1037344398340600	1229.6763485477179000	237.0000000000000000	1.0000000000000000	1408212005.0000000000000000	725.0000000000000000	906.0000000000000000
871.3801652892561800	1256.1404958677685000	238.0000000000000000	1.0000000000000000	1408212005.0000000000000000	745.0000000000000000	912.0000000000000000
841.4668989547038800	1285.7142857142858000	239.0000000000000000	1.0000000000000000	1408212005.0000000000000000	765.0000000000000000	914.0000000000000000
811.0820312500000000	1320.9921875000000000	240.0000000000000000	1.0000000000000000	1408212005.0000000000000000	785.0000000000000000	907.0000000000000000
782.1412639405205000	1354.7434944237918000	241.0000000000000000	1.0000000000000000	1408212005.0000000000000000	805.0000000000000000	911.0000000000000000
751.7475409836065400	1384.8852459016393000	242.0000000000000000	1.0000000000000000	1408212005.0000000000000000	825.0000000000000000	919.0000000000000000
721.1250000000000000	1415.4531250000000000	243.0000000000000000	1.0000000000000000	1408212005.0000000000000000	845.0000000000000000	915.0000000000000000
691.9512195121951700	1449.7743902439024000	244.0000000000000000	1.0000000000000000	1408212005.0000000000000000	865.0000000000000000	915.0000000000000000
660.8159509202454300	1480.7730061349694000	245.0000000000000000	1.0000000000000000	1408212005.0000000000000000	885.0000000000000000	910.0000000000000000
628.6926070038910000	1513.2451361867704000	246.0000000000000000	1.0000000000000000	1408212005.0000000000000000	905.0000000000000000	915.0000000000000000
596.4463087248321900	1545.8791946308725000	247.0000000000000000	1.0000000000000000	1408212005.0000000000000000	925.0000000000000000	962.0000000000000000
564.2913385826772100	1580.8622047244094000	248.0000000000000000	1.0000000000000000	1408212005.0000000000000000	945.0000000000000000	914.0000000000000000
3999.8000000000002000	1073.5000000000000000	519.0000000000000000	2.0000000000000000	1408212011.0000000000000000	387.0000000000000000	238.0000000000000000
4000.9032258064517000	1070.0000000000000000	520.0000000000000000	2.0000000000000000	1408212011.0000000000000000	407.0000000000000000	341.0000000000000000
3990.8888888888887000	1066.0000000000000000	521.0000000000000000	2.0000000000000000	1408212011.0000000000000000	427.0000000000000000	239.0000000000000000
3996.6428571428569000	1062.5714285714287000	522.0000000000000000	2.0000000000000000	1408212011.0000000000000000	447.0000000000000000	240.0000000000000000
3992.3793103448279000	1059.9655172413793000	523.0000000000000000	2.0000000000000000	1408212011.0000000000000000	467.0000000000000000	240.0000000000000000
3993.6923076923076000	1056.5384615384614000	524.0000000000000000	2.0000000000000000	1408212011.0000000000000000	487.0000000000000000	239.0000000000000000
3987.7500000000000000	1053.9583333333333000	525.0000000000000000	2.0000000000000000	1408212011.0000000000000000	507.0000000000000000	242.0000000000000000
3980.2857142857142000	1051.4285714285713000	526.0000000000000000	2.0000000000000000	1408212011.0000000000000000	527.0000000000000000	241.0000000000000000
3980.8750000000000000	1048.1562500000000000	527.0000000000000000	2.0000000000000000	1408212011.0000000000000000	547.0000000000000000	244.0000000000000000
3971.1666666666670000	1045.4166666666667000	528.0000000000000000	2.0000000000000000	1408212011.0000000000000000	567.0000000000000000	241.0000000000000000
3973.5000000000000000	1042.4642857142858000	529.0000000000000000	2.0000000000000000	1408212011.0000000000000000	587.0000000000000000	243.0000000000000000
3966.8181818181820000	1040.7272727272727000	530.0000000000000000	2.0000000000000000	1408212011.0000000000000000	607.0000000000000000	243.0000000000000000
3963.0000000000000000	1038.4000000000001000	531.0000000000000000	2.0000000000000000	1408212011.0000000000000000	627.0000000000000000	243.0000000000000000
3953.2500000000000000	1036.6250000000000000	532.0000000000000000	2.0000000000000000	1408212011.0000000000000000	647.0000000000000000	243.0000000000000000
3953.4545454545455000	1034.5454545454545000	533.0000000000000000	2.0000000000000000	1408212011.0000000000000000	667.0000000000000000	252.0000000000000000
3922.4375000000000000	1031.5625000000000000	538.0000000000000000	3.0000000000000000	1408212011.0000000000000000	767.0000000000000000	303.0000000000000000
3905.0000000000000000	1031.8181818181818000	540.0000000000000000	3.0000000000000000	1408212011.0000000000000000	807.0000000000000000	247.0000000000000000
3874.6250000000000000	1033.6250000000000000	543.0000000000000000	3.0000000000000000	1408212011.0000000000000000	867.0000000000000000	288.0000000000000000
3839.8000000000002000	1037.4000000000001000	549.0000000000000000	3.0000000000000000	1408212011.0000000000000000	987.0000000000000000	250.0000000000000000
3832.6250000000000000	1035.5000000000000000	551.0000000000000000	3.0000000000000000	1408212012.0000000000000000	27.0000000000000000	250.0000000000000000
3824.5555555555557000	1034.4444444444443000	552.0000000000000000	3.0000000000000000	1408212012.0000000000000000	47.0000000000000000	248.0000000000000000
3817.3333333333330000	1034.2222222222222000	554.0000000000000000	3.0000000000000000	1408212012.0000000000000000	87.0000000000000000	253.0000000000000000
3783.1999999999998000	1035.2000000000000000	559.0000000000000000	3.0000000000000000	1408212012.0000000000000000	187.0000000000000000	252.0000000000000000
3772.8695652173910000	1032.9565217391305000	563.0000000000000000	3.0000000000000000	1408212012.0000000000000000	267.0000000000000000	254.0000000000000000
3772.2608695652175000	1030.1739130434783000	564.0000000000000000	3.0000000000000000	1408212012.0000000000000000	287.0000000000000000	254.0000000000000000
3763.4736842105262000	1028.7368421052631000	565.0000000000000000	3.0000000000000000	1408212012.0000000000000000	307.0000000000000000	256.0000000000000000
3762.7619047619046000	1026.6190476190477000	566.0000000000000000	3.0000000000000000	1408212012.0000000000000000	327.0000000000000000	267.0000000000000000
3718.7272727272730000	1025.4545454545455000	577.0000000000000000	3.0000000000000000	1408212012.0000000000000000	547.0000000000000000	261.0000000000000000
3712.2399999999998000	1023.3600000000000000	579.0000000000000000	3.0000000000000000	1408212012.0000000000000000	587.0000000000000000	260.0000000000000000
3671.2173913043480000	1022.4347826086956000	593.0000000000000000	3.0000000000000000	1408212012.0000000000000000	867.0000000000000000	264.0000000000000000
3670.8947368421050000	1020.3157894736842000	594.0000000000000000	3.0000000000000000	1408212012.0000000000000000	887.0000000000000000	266.0000000000000000
3665.6428571428569000	1018.0714285714286000	595.0000000000000000	3.0000000000000000	1408212012.0000000000000000	907.0000000000000000	266.0000000000000000
3659.3636363636360000	1016.2727272727273000	600.0000000000000000	3.0000000000000000	1408212013.0000000000000000	7.0000000000000000	269.0000000000000000
3652.8333333333330000	1018.7500000000000000	603.0000000000000000	3.0000000000000000	1408212013.0000000000000000	67.0000000000000000	270.0000000000000000
3659.2727272727270000	1015.1818181818181000	606.0000000000000000	3.0000000000000000	1408212013.0000000000000000	127.0000000000000000	269.0000000000000000
3656.0571428571429000	1012.9714285714285000	607.0000000000000000	3.0000000000000000	1408212013.0000000000000000	147.0000000000000000	270.0000000000000000
3657.9354838709678000	1009.6774193548387000	608.0000000000000000	3.0000000000000000	1408212013.0000000000000000	167.0000000000000000	270.0000000000000000
3657.6666666666670000	1006.8333333333334000	609.0000000000000000	3.0000000000000000	1408212013.0000000000000000	187.0000000000000000	296.0000000000000000
3655.7500000000000000	1004.3928571428571000	610.0000000000000000	3.0000000000000000	1408212013.0000000000000000	207.0000000000000000	271.0000000000000000
3661.5000000000000000	999.8750000000000000	611.0000000000000000	3.0000000000000000	1408212013.0000000000000000	227.0000000000000000	271.0000000000000000
3657.3414634146338000	998.0487804878048300	612.0000000000000000	3.0000000000000000	1408212013.0000000000000000	247.0000000000000000	273.0000000000000000
3652.7037037037035000	996.5185185185184800	613.0000000000000000	3.0000000000000000	1408212013.0000000000000000	267.0000000000000000	272.0000000000000000
3655.6666666666670000	994.1111111111110900	614.0000000000000000	3.0000000000000000	1408212013.0000000000000000	287.0000000000000000	284.0000000000000000
3660.1538461538462000	996.1538461538461900	618.0000000000000000	3.0000000000000000	1408212013.0000000000000000	367.0000000000000000	275.0000000000000000
3658.7777777777778000	998.1111111111110900	619.0000000000000000	3.0000000000000000	1408212013.0000000000000000	387.0000000000000000	390.0000000000000000
3671.8499999999999000	987.5499999999999500	1295.0000000000000000	3.0000000000000000	1408212026.0000000000000000	907.0000000000000000	519.0000000000000000
3660.6818181818180000	979.0454545454545000	1297.0000000000000000	3.0000000000000000	1408212026.0000000000000000	947.0000000000000000	799.0000000000000000
3654.8039215686276000	974.8431372549019900	1298.0000000000000000	3.0000000000000000	1408212026.0000000000000000	967.0000000000000000	518.0000000000000000
3653.0400000000000000	971.1599999999999700	1299.0000000000000000	3.0000000000000000	1408212026.0000000000000000	987.0000000000000000	520.0000000000000000
3645.1666666666670000	969.4583333333333700	1300.0000000000000000	3.0000000000000000	1408212027.0000000000000000	7.0000000000000000	521.0000000000000000
3637.9782608695650000	966.8043478260870000	1301.0000000000000000	3.0000000000000000	1408212027.0000000000000000	27.0000000000000000	521.0000000000000000
3632.5999999999999000	963.7999999999999500	1302.0000000000000000	3.0000000000000000	1408212027.0000000000000000	47.0000000000000000	561.0000000000000000
3617.1666666666670000	962.6666666666666300	1303.0000000000000000	3.0000000000000000	1408212027.0000000000000000	67.0000000000000000	523.0000000000000000
3620.4705882352941000	959.0882352941176800	1304.0000000000000000	3.0000000000000000	1408212027.0000000000000000	87.0000000000000000	522.0000000000000000
3598.3846153846152000	958.5384615384615500	1306.0000000000000000	3.0000000000000000	1408212027.0000000000000000	127.0000000000000000	524.0000000000000000
3597.2432432432433000	956.1351351351351000	1307.0000000000000000	3.0000000000000000	1408212027.0000000000000000	147.0000000000000000	536.0000000000000000
3592.0500000000002000	955.1000000000000200	1308.0000000000000000	3.0000000000000000	1408212027.0000000000000000	167.0000000000000000	525.0000000000000000
3573.5000000000000000	960.7500000000000000	1310.0000000000000000	3.0000000000000000	1408212027.0000000000000000	207.0000000000000000	525.0000000000000000
3572.1111111111113000	958.5555555555555400	1312.0000000000000000	3.0000000000000000	1408212027.0000000000000000	247.0000000000000000	540.0000000000000000
3555.5999999999999000	959.1499999999999800	1314.0000000000000000	3.0000000000000000	1408212027.0000000000000000	287.0000000000000000	523.0000000000000000
3335.3636363636360000	994.4545454545455000	1351.0000000000000000	3.0000000000000000	1408212028.0000000000000000	27.0000000000000000	539.0000000000000000
3322.9090909090910000	1001.0909090909091000	1352.0000000000000000	3.0000000000000000	1408212028.0000000000000000	47.0000000000000000	538.0000000000000000
3323.5833333333330000	1009.0833333333334000	1354.0000000000000000	3.0000000000000000	1408212028.0000000000000000	87.0000000000000000	539.0000000000000000
3319.0000000000000000	1021.0000000000000000	1356.0000000000000000	3.0000000000000000	1408212028.0000000000000000	127.0000000000000000	541.0000000000000000
3301.0000000000000000	1029.1250000000000000	1358.0000000000000000	3.0000000000000000	1408212028.0000000000000000	167.0000000000000000	544.0000000000000000
3287.6153846153848000	1033.3076923076924000	1359.0000000000000000	3.0000000000000000	1408212028.0000000000000000	187.0000000000000000	542.0000000000000000
3275.1666666666670000	1039.0833333333333000	1360.0000000000000000	3.0000000000000000	1408212028.0000000000000000	207.0000000000000000	544.0000000000000000
3249.3333333333330000	1040.7777777777778000	1450.0000000000000000	3.0000000000000000	1408212030.0000000000000000	7.0000000000000000	574.0000000000000000
3236.7500000000000000	1041.2500000000000000	1451.0000000000000000	3.0000000000000000	1408212030.0000000000000000	27.0000000000000000	576.0000000000000000
3233.0000000000000000	1041.2000000000000000	1452.0000000000000000	3.0000000000000000	1408212030.0000000000000000	47.0000000000000000	576.0000000000000000
3231.2222222222222000	1040.7777777777778000	1453.0000000000000000	3.0000000000000000	1408212030.0000000000000000	67.0000000000000000	578.0000000000000000
3214.2222222222222000	1041.8888888888889000	1455.0000000000000000	3.0000000000000000	1408212030.0000000000000000	107.0000000000000000	578.0000000000000000
3200.6666666666670000	1045.2500000000000000	1456.0000000000000000	3.0000000000000000	1408212030.0000000000000000	127.0000000000000000	577.0000000000000000
3197.6666666666670000	1046.8888888888889000	1457.0000000000000000	3.0000000000000000	1408212030.0000000000000000	147.0000000000000000	581.0000000000000000
3182.8333333333330000	1049.9166666666667000	1458.0000000000000000	3.0000000000000000	1408212030.0000000000000000	167.0000000000000000	580.0000000000000000
3179.7272727272730000	1051.4545454545455000	1459.0000000000000000	3.0000000000000000	1408212030.0000000000000000	187.0000000000000000	581.0000000000000000
3166.2500000000000000	1053.3750000000000000	1460.0000000000000000	3.0000000000000000	1408212030.0000000000000000	207.0000000000000000	579.0000000000000000
3162.8000000000002000	1053.0000000000000000	1461.0000000000000000	3.0000000000000000	1408212030.0000000000000000	227.0000000000000000	592.0000000000000000
3149.8333333333330000	1054.4166666666667000	1462.0000000000000000	3.0000000000000000	1408212030.0000000000000000	247.0000000000000000	628.0000000000000000
3145.8888888888887000	1054.7777777777778000	1463.0000000000000000	3.0000000000000000	1408212030.0000000000000000	267.0000000000000000	580.0000000000000000
3132.6250000000000000	1056.8750000000000000	1464.0000000000000000	3.0000000000000000	1408212030.0000000000000000	287.0000000000000000	580.0000000000000000
3129.0000000000000000	1055.7000000000000000	1465.0000000000000000	3.0000000000000000	1408212030.0000000000000000	307.0000000000000000	580.0000000000000000
3126.0000000000000000	1055.7500000000000000	1466.0000000000000000	3.0000000000000000	1408212030.0000000000000000	327.0000000000000000	580.0000000000000000
3113.1250000000000000	1059.5625000000000000	1467.0000000000000000	3.0000000000000000	1408212030.0000000000000000	347.0000000000000000	640.0000000000000000
3110.3636363636360000	1061.0909090909090000	1468.0000000000000000	3.0000000000000000	1408212030.0000000000000000	367.0000000000000000	582.0000000000000000
3096.3750000000000000	1063.2500000000000000	1469.0000000000000000	3.0000000000000000	1408212030.0000000000000000	387.0000000000000000	582.0000000000000000
3103.7500000000000000	1061.2500000000000000	1470.0000000000000000	3.0000000000000000	1408212030.0000000000000000	407.0000000000000000	582.0000000000000000
3089.8181818181820000	1061.2727272727273000	1471.0000000000000000	3.0000000000000000	1408212030.0000000000000000	427.0000000000000000	582.0000000000000000
3075.7500000000000000	1063.0000000000000000	1472.0000000000000000	3.0000000000000000	1408212030.0000000000000000	447.0000000000000000	597.0000000000000000
3071.8235294117649000	1060.8235294117646000	1473.0000000000000000	3.0000000000000000	1408212030.0000000000000000	467.0000000000000000	583.0000000000000000
3068.1999999999998000	1058.8499999999999000	1474.0000000000000000	3.0000000000000000	1408212030.0000000000000000	487.0000000000000000	584.0000000000000000
3056.6666666666665000	1062.8888888888889000	1475.0000000000000000	3.0000000000000000	1408212030.0000000000000000	507.0000000000000000	583.0000000000000000
3064.0625000000000000	1054.1250000000000000	1476.0000000000000000	3.0000000000000000	1408212030.0000000000000000	527.0000000000000000	583.0000000000000000
3052.0000000000000000	1063.1250000000000000	1479.0000000000000000	3.0000000000000000	1408212030.0000000000000000	587.0000000000000000	586.0000000000000000
3048.5555555555557000	1064.3333333333333000	1481.0000000000000000	3.0000000000000000	1408212030.0000000000000000	627.0000000000000000	587.0000000000000000
3043.9375000000000000	1062.7812500000000000	1482.0000000000000000	3.0000000000000000	1408212030.0000000000000000	647.0000000000000000	589.0000000000000000
3034.6500000000001000	1062.1250000000000000	1483.0000000000000000	3.0000000000000000	1408212030.0000000000000000	667.0000000000000000	587.0000000000000000
3028.4583333333335000	1063.0833333333333000	1484.0000000000000000	3.0000000000000000	1408212030.0000000000000000	687.0000000000000000	588.0000000000000000
3016.9000000000001000	1056.5000000000000000	1485.0000000000000000	3.0000000000000000	1408212030.0000000000000000	707.0000000000000000	587.0000000000000000
3012.8636363636365000	1058.3181818181818000	1486.0000000000000000	3.0000000000000000	1408212030.0000000000000000	727.0000000000000000	588.0000000000000000
3000.8000000000002000	1052.5999999999999000	1487.0000000000000000	3.0000000000000000	1408212030.0000000000000000	747.0000000000000000	590.0000000000000000
2997.4000000000001000	1051.9000000000001000	1488.0000000000000000	3.0000000000000000	1408212030.0000000000000000	767.0000000000000000	591.0000000000000000
2994.3333333333335000	1050.8000000000000000	1489.0000000000000000	3.0000000000000000	1408212030.0000000000000000	787.0000000000000000	589.0000000000000000
2982.2727272727270000	1045.0909090909090000	1490.0000000000000000	3.0000000000000000	1408212030.0000000000000000	807.0000000000000000	590.0000000000000000
2978.6666666666665000	1044.0666666666666000	1491.0000000000000000	3.0000000000000000	1408212030.0000000000000000	827.0000000000000000	590.0000000000000000
2976.2500000000000000	1042.6875000000000000	1492.0000000000000000	3.0000000000000000	1408212030.0000000000000000	847.0000000000000000	589.0000000000000000
2964.8461538461538000	1036.3076923076924000	1493.0000000000000000	3.0000000000000000	1408212030.0000000000000000	867.0000000000000000	588.0000000000000000
2961.2857142857142000	1037.2142857142858000	1494.0000000000000000	3.0000000000000000	1408212030.0000000000000000	887.0000000000000000	590.0000000000000000
2958.6666666666665000	1039.0555555555557000	1495.0000000000000000	3.0000000000000000	1408212030.0000000000000000	907.0000000000000000	741.0000000000000000
2944.9090909090910000	1037.3636363636363000	1496.0000000000000000	3.0000000000000000	1408212030.0000000000000000	927.0000000000000000	592.0000000000000000
2941.3181818181820000	1038.6363636363637000	1497.0000000000000000	3.0000000000000000	1408212030.0000000000000000	947.0000000000000000	593.0000000000000000
2927.7500000000000000	1036.8750000000000000	1498.0000000000000000	3.0000000000000000	1408212030.0000000000000000	967.0000000000000000	593.0000000000000000
2926.1538461538462000	1040.3846153846155000	1499.0000000000000000	3.0000000000000000	1408212030.0000000000000000	987.0000000000000000	593.0000000000000000
2924.4166666666665000	1033.5000000000000000	1588.0000000000000000	3.0000000000000000	1408212032.0000000000000000	767.0000000000000000	624.0000000000000000
2923.0909090909090000	1030.9090909090910000	1589.0000000000000000	3.0000000000000000	1408212032.0000000000000000	788.0000000000000000	125.0000000000000000
2911.4444444444443000	1024.1111111111111000	1590.0000000000000000	3.0000000000000000	1408212032.0000000000000000	807.0000000000000000	626.0000000000000000
2909.8750000000000000	1022.0000000000000000	1591.0000000000000000	3.0000000000000000	1408212032.0000000000000000	827.0000000000000000	627.0000000000000000
2893.2727272727270000	1016.4545454545455000	1593.0000000000000000	3.0000000000000000	1408212032.0000000000000000	867.0000000000000000	645.0000000000000000
2875.0833333333335000	1009.5833333333334000	1596.0000000000000000	3.0000000000000000	1408212032.0000000000000000	927.0000000000000000	627.0000000000000000
2858.0909090909090000	1003.0909090909091000	1598.0000000000000000	3.0000000000000000	1408212032.0000000000000000	967.0000000000000000	631.0000000000000000
2855.1250000000000000	1001.5000000000000000	1599.0000000000000000	3.0000000000000000	1408212032.0000000000000000	987.0000000000000000	707.0000000000000000
2824.4000000000001000	995.2999999999999500	1603.0000000000000000	3.0000000000000000	1408212033.0000000000000000	67.0000000000000000	634.0000000000000000
2798.1764705882351000	997.8235294117647500	1613.0000000000000000	3.0000000000000000	1408212033.0000000000000000	267.0000000000000000	636.0000000000000000
2784.5000000000000000	996.0000000000000000	1614.0000000000000000	3.0000000000000000	1408212033.0000000000000000	287.0000000000000000	642.0000000000000000
2764.8750000000000000	983.1250000000000000	1618.0000000000000000	3.0000000000000000	1408212033.0000000000000000	367.0000000000000000	636.0000000000000000
2753.7500000000000000	976.0000000000000000	1619.0000000000000000	3.0000000000000000	1408212033.0000000000000000	387.0000000000000000	638.0000000000000000
2749.3750000000000000	973.0000000000000000	1620.0000000000000000	3.0000000000000000	1408212033.0000000000000000	407.0000000000000000	637.0000000000000000
2735.0000000000000000	962.2222222222221700	1623.0000000000000000	3.0000000000000000	1408212033.0000000000000000	467.0000000000000000	639.0000000000000000
2723.3333333333335000	956.5555555555555400	1624.0000000000000000	3.0000000000000000	1408212033.0000000000000000	487.0000000000000000	638.0000000000000000
2682.3750000000000000	947.0000000000000000	1630.0000000000000000	3.0000000000000000	1408212033.0000000000000000	607.0000000000000000	641.0000000000000000
2695.2500000000000000	960.3750000000000000	1632.0000000000000000	3.0000000000000000	1408212033.0000000000000000	647.0000000000000000	692.0000000000000000
2689.1250000000000000	977.3750000000000000	1636.0000000000000000	3.0000000000000000	1408212033.0000000000000000	727.0000000000000000	644.0000000000000000
2648.5555555555557000	981.1111111111110900	1643.0000000000000000	3.0000000000000000	1408212033.0000000000000000	847.0000000000000000	661.0000000000000000
2628.1999999999998000	994.8999999999999800	1649.0000000000000000	3.0000000000000000	1408212033.0000000000000000	987.0000000000000000	649.0000000000000000
2609.5999999999999000	997.8999999999999800	1652.0000000000000000	3.0000000000000000	1408212034.0000000000000000	27.0000000000000000	649.0000000000000000
1650.8333333333333000	4.0833333333333330	884.0000000000000000	4.0000000000000000	1408212018.0000000000000000	666.0000000000000000	88.0000000000000000
1726.5000000000000000	56.5000000000000000	893.0000000000000000	4.0000000000000000	1408212018.0000000000000000	846.0000000000000000	86.0000000000000000
1760.1250000000000000	114.0000000000000000	906.0000000000000000	4.0000000000000000	1408212019.0000000000000000	106.0000000000000000	89.0000000000000000
1748.7500000000000000	120.0000000000000000	908.0000000000000000	4.0000000000000000	1408212019.0000000000000000	146.0000000000000000	89.0000000000000000
1735.4000000000001000	126.6666666666666700	910.0000000000000000	4.0000000000000000	1408212019.0000000000000000	186.0000000000000000	85.0000000000000000
1730.0000000000000000	128.4545454545454700	911.0000000000000000	4.0000000000000000	1408212019.0000000000000000	206.0000000000000000	90.0000000000000000
1719.8571428571429000	133.5000000000000000	913.0000000000000000	4.0000000000000000	1408212019.0000000000000000	246.0000000000000000	90.0000000000000000
1714.7777777777778000	136.1111111111111100	914.0000000000000000	4.0000000000000000	1408212019.0000000000000000	266.0000000000000000	93.0000000000000000
1702.5833333333333000	143.5833333333333400	916.0000000000000000	4.0000000000000000	1408212019.0000000000000000	306.0000000000000000	92.0000000000000000
1695.4666666666667000	147.4666666666666700	917.0000000000000000	4.0000000000000000	1408212019.0000000000000000	326.0000000000000000	96.0000000000000000
1688.1176470588234000	149.9411764705882300	918.0000000000000000	4.0000000000000000	1408212019.0000000000000000	346.0000000000000000	88.0000000000000000
1680.1111111111111000	152.8333333333333400	919.0000000000000000	4.0000000000000000	1408212019.0000000000000000	366.0000000000000000	94.0000000000000000
1671.9130434782608000	155.7826086956521900	920.0000000000000000	4.0000000000000000	1408212019.0000000000000000	386.0000000000000000	88.0000000000000000
1662.4375000000000000	160.5000000000000000	921.0000000000000000	4.0000000000000000	1408212019.0000000000000000	406.0000000000000000	92.0000000000000000
1653.2352941176471000	165.1764705882353000	922.0000000000000000	4.0000000000000000	1408212019.0000000000000000	426.0000000000000000	118.0000000000000000
1632.5599999999999000	175.6800000000000100	924.0000000000000000	4.0000000000000000	1408212019.0000000000000000	466.0000000000000000	96.0000000000000000
1622.0833333333333000	180.9166666666666600	925.0000000000000000	4.0000000000000000	1408212019.0000000000000000	486.0000000000000000	88.0000000000000000
1610.1904761904761000	186.8571428571428600	926.0000000000000000	4.0000000000000000	1408212019.0000000000000000	506.0000000000000000	93.0000000000000000
1597.8333333333333000	192.8333333333333400	927.0000000000000000	4.0000000000000000	1408212019.0000000000000000	526.0000000000000000	97.0000000000000000
1586.0799999999999000	198.8800000000000000	928.0000000000000000	4.0000000000000000	1408212019.0000000000000000	546.0000000000000000	94.0000000000000000
1572.8750000000000000	204.9166666666666600	929.0000000000000000	4.0000000000000000	1408212019.0000000000000000	566.0000000000000000	99.0000000000000000
1560.6206896551723000	210.5517241379310500	930.0000000000000000	4.0000000000000000	1408212019.0000000000000000	586.0000000000000000	91.0000000000000000
1548.3499999999999000	216.4000000000000100	931.0000000000000000	4.0000000000000000	1408212019.0000000000000000	606.0000000000000000	95.0000000000000000
1535.6400000000001000	222.5999999999999900	932.0000000000000000	4.0000000000000000	1408212019.0000000000000000	626.0000000000000000	95.0000000000000000
1522.7600000000000000	227.6399999999999900	933.0000000000000000	4.0000000000000000	1408212019.0000000000000000	646.0000000000000000	92.0000000000000000
1508.7000000000000000	233.6999999999999900	934.0000000000000000	4.0000000000000000	1408212019.0000000000000000	666.0000000000000000	98.0000000000000000
1494.9600000000000000	237.9600000000000100	935.0000000000000000	4.0000000000000000	1408212019.0000000000000000	686.0000000000000000	92.0000000000000000
1479.4615384615386000	242.6538461538461600	936.0000000000000000	4.0000000000000000	1408212019.0000000000000000	706.0000000000000000	96.0000000000000000
1464.0416666666667000	248.0833333333333400	937.0000000000000000	4.0000000000000000	1408212019.0000000000000000	726.0000000000000000	99.0000000000000000
1448.8800000000001000	253.5600000000000000	938.0000000000000000	4.0000000000000000	1408212019.0000000000000000	746.0000000000000000	94.0000000000000000
1432.0416666666667000	260.2500000000000000	939.0000000000000000	4.0000000000000000	1408212019.0000000000000000	766.0000000000000000	100.0000000000000000
1416.0454545454545000	266.6818181818181900	940.0000000000000000	4.0000000000000000	1408212019.0000000000000000	786.0000000000000000	141.0000000000000000
1399.1923076923076000	272.6538461538461300	941.0000000000000000	4.0000000000000000	1408212019.0000000000000000	806.0000000000000000	97.0000000000000000
1382.8076923076924000	278.3461538461538700	942.0000000000000000	4.0000000000000000	1408212019.0000000000000000	826.0000000000000000	100.0000000000000000
1365.4666666666667000	283.2666666666666500	943.0000000000000000	4.0000000000000000	1408212019.0000000000000000	846.0000000000000000	95.0000000000000000
1347.8275862068965000	288.6551724137930800	944.0000000000000000	4.0000000000000000	1408212019.0000000000000000	866.0000000000000000	101.0000000000000000
1330.5526315789473000	292.7894736842105200	945.0000000000000000	4.0000000000000000	1408212019.0000000000000000	886.0000000000000000	115.0000000000000000
1311.6086956521740000	297.7826086956521900	946.0000000000000000	4.0000000000000000	1408212019.0000000000000000	906.0000000000000000	99.0000000000000000
1293.8709677419354000	302.1290322580645100	947.0000000000000000	4.0000000000000000	1408212019.0000000000000000	926.0000000000000000	102.0000000000000000
1275.5555555555557000	307.9259259259259200	948.0000000000000000	4.0000000000000000	1408212019.0000000000000000	946.0000000000000000	97.0000000000000000
1257.1351351351352000	313.2432432432432300	949.0000000000000000	4.0000000000000000	1408212019.0000000000000000	966.0000000000000000	101.0000000000000000
1238.5599999999999000	319.0799999999999800	950.0000000000000000	4.0000000000000000	1408212019.0000000000000000	986.0000000000000000	106.0000000000000000
1219.9230769230769000	325.2692307692307700	951.0000000000000000	4.0000000000000000	1408212020.0000000000000000	6.0000000000000000	94.0000000000000000
1200.6216216216217000	332.1081081081081300	952.0000000000000000	4.0000000000000000	1408212020.0000000000000000	26.0000000000000000	103.0000000000000000
1181.6071428571429000	339.2857142857142800	953.0000000000000000	4.0000000000000000	1408212020.0000000000000000	46.0000000000000000	97.0000000000000000
1162.8666666666666000	346.9333333333333400	954.0000000000000000	4.0000000000000000	1408212020.0000000000000000	66.0000000000000000	99.0000000000000000
1144.6562500000000000	354.5937500000000000	955.0000000000000000	4.0000000000000000	1408212020.0000000000000000	86.0000000000000000	110.0000000000000000
1125.7096774193549000	363.4838709677419500	956.0000000000000000	4.0000000000000000	1408212020.0000000000000000	106.0000000000000000	96.0000000000000000
1106.7073170731708000	370.7804878048780200	957.0000000000000000	4.0000000000000000	1408212020.0000000000000000	126.0000000000000000	102.0000000000000000
1087.2857142857142000	379.0571428571428800	958.0000000000000000	4.0000000000000000	1408212020.0000000000000000	146.0000000000000000	98.0000000000000000
1067.5925925925926000	387.9629629629629900	959.0000000000000000	4.0000000000000000	1408212020.0000000000000000	166.0000000000000000	104.0000000000000000
1048.2000000000000000	396.3142857142856900	960.0000000000000000	4.0000000000000000	1408212020.0000000000000000	186.0000000000000000	106.0000000000000000
1027.7777777777778000	406.1111111111110900	961.0000000000000000	4.0000000000000000	1408212020.0000000000000000	206.0000000000000000	100.0000000000000000
1008.0540540540541000	414.1621621621621900	962.0000000000000000	4.0000000000000000	1408212020.0000000000000000	226.0000000000000000	105.0000000000000000
987.8999999999999800	422.8000000000000100	963.0000000000000000	4.0000000000000000	1408212020.0000000000000000	246.0000000000000000	100.0000000000000000
967.5000000000000000	432.2333333333333500	964.0000000000000000	4.0000000000000000	1408212020.0000000000000000	266.0000000000000000	104.0000000000000000
927.1379310344827900	448.8620689655172700	966.0000000000000000	4.0000000000000000	1408212020.0000000000000000	306.0000000000000000	100.0000000000000000
908.0249999999999800	456.7500000000000000	967.0000000000000000	4.0000000000000000	1408212020.0000000000000000	326.0000000000000000	106.0000000000000000
888.7111111111111100	465.6444444444444500	968.0000000000000000	4.0000000000000000	1408212020.0000000000000000	346.0000000000000000	108.0000000000000000
869.1111111111110900	475.6388888888889100	969.0000000000000000	4.0000000000000000	1408212020.0000000000000000	366.0000000000000000	104.0000000000000000
850.0294117647058600	485.0000000000000000	970.0000000000000000	4.0000000000000000	1408212020.0000000000000000	386.0000000000000000	109.0000000000000000
830.4444444444444600	494.0277777777777700	971.0000000000000000	4.0000000000000000	1408212020.0000000000000000	406.0000000000000000	104.0000000000000000
811.0857142857142900	503.3428571428571600	972.0000000000000000	4.0000000000000000	1408212020.0000000000000000	426.0000000000000000	109.0000000000000000
773.8437500000000000	523.3437500000000000	974.0000000000000000	4.0000000000000000	1408212020.0000000000000000	466.0000000000000000	107.0000000000000000
756.0000000000000000	534.7857142857143300	975.0000000000000000	4.0000000000000000	1408212020.0000000000000000	486.0000000000000000	111.0000000000000000
739.3888888888889100	545.0000000000000000	976.0000000000000000	4.0000000000000000	1408212020.0000000000000000	506.0000000000000000	103.0000000000000000
704.6666666666666300	565.2222222222221700	978.0000000000000000	4.0000000000000000	1408212020.0000000000000000	546.0000000000000000	148.0000000000000000
689.1111111111110900	575.0000000000000000	979.0000000000000000	4.0000000000000000	1408212020.0000000000000000	566.0000000000000000	108.0000000000000000
672.0588235294117100	584.5882352941176800	980.0000000000000000	4.0000000000000000	1408212020.0000000000000000	586.0000000000000000	112.0000000000000000
656.7142857142856700	594.6666666666666300	981.0000000000000000	4.0000000000000000	1408212020.0000000000000000	606.0000000000000000	105.0000000000000000
641.2400000000000100	603.7999999999999500	982.0000000000000000	4.0000000000000000	1408212020.0000000000000000	626.0000000000000000	110.0000000000000000
625.1578947368420800	613.5789473684210400	983.0000000000000000	4.0000000000000000	1408212020.0000000000000000	646.0000000000000000	114.0000000000000000
608.6428571428571100	623.1428571428571100	984.0000000000000000	4.0000000000000000	1408212020.0000000000000000	666.0000000000000000	104.0000000000000000
592.6000000000000200	631.8666666666666700	985.0000000000000000	4.0000000000000000	1408212020.0000000000000000	686.0000000000000000	113.0000000000000000
575.8750000000000000	639.8750000000000000	986.0000000000000000	4.0000000000000000	1408212020.0000000000000000	706.0000000000000000	107.0000000000000000
561.3500000000000200	646.5499999999999500	987.0000000000000000	4.0000000000000000	1408212020.0000000000000000	726.0000000000000000	111.0000000000000000
531.6296296296296800	660.8888888888889100	989.0000000000000000	4.0000000000000000	1408212020.0000000000000000	766.0000000000000000	104.0000000000000000
469.1538461538461300	712.0000000000000000	995.0000000000000000	4.0000000000000000	1408212020.0000000000000000	886.0000000000000000	114.0000000000000000
437.1111111111110900	758.2222222222221700	999.0000000000000000	4.0000000000000000	1408212020.0000000000000000	966.0000000000000000	110.0000000000000000
433.1333333333333300	769.7333333333333500	1000.0000000000000000	4.0000000000000000	1408212020.0000000000000000	986.0000000000000000	116.0000000000000000
429.6666666666666900	780.8666666666666700	1001.0000000000000000	4.0000000000000000	1408212021.0000000000000000	6.0000000000000000	111.0000000000000000
425.6470588235293900	792.8823529411764600	1002.0000000000000000	4.0000000000000000	1408212021.0000000000000000	26.0000000000000000	115.0000000000000000
422.8333333333333100	803.9166666666666300	1003.0000000000000000	4.0000000000000000	1408212021.0000000000000000	46.0000000000000000	117.0000000000000000
419.2500000000000000	815.6250000000000000	1004.0000000000000000	4.0000000000000000	1408212021.0000000000000000	66.0000000000000000	111.0000000000000000
415.0526315789473400	828.1052631578946800	1005.0000000000000000	4.0000000000000000	1408212021.0000000000000000	86.0000000000000000	118.0000000000000000
411.9375000000000000	839.8125000000000000	1006.0000000000000000	4.0000000000000000	1408212021.0000000000000000	106.0000000000000000	352.0000000000000000
408.8636363636363700	851.9090909090908800	1007.0000000000000000	4.0000000000000000	1408212021.0000000000000000	126.0000000000000000	116.0000000000000000
405.0588235294117700	863.7058823529412200	1008.0000000000000000	4.0000000000000000	1408212021.0000000000000000	146.0000000000000000	117.0000000000000000
402.8421052631579200	874.8947368421053200	1009.0000000000000000	4.0000000000000000	1408212021.0000000000000000	166.0000000000000000	113.0000000000000000
399.0526315789473400	884.6842105263158400	1010.0000000000000000	4.0000000000000000	1408212021.0000000000000000	186.0000000000000000	120.0000000000000000
396.8823529411764600	895.4117647058823200	1011.0000000000000000	4.0000000000000000	1408212021.0000000000000000	206.0000000000000000	260.0000000000000000
395.6666666666666900	904.4761904761904800	1012.0000000000000000	4.0000000000000000	1408212021.0000000000000000	226.0000000000000000	118.0000000000000000
393.5000000000000000	914.4166666666666300	1013.0000000000000000	4.0000000000000000	1408212021.0000000000000000	246.0000000000000000	121.0000000000000000
390.6315789473684400	924.0000000000000000	1014.0000000000000000	4.0000000000000000	1408212021.0000000000000000	266.0000000000000000	113.0000000000000000
388.8000000000000100	943.6000000000000200	1016.0000000000000000	4.0000000000000000	1408212021.0000000000000000	306.0000000000000000	125.0000000000000000
390.6999999999999900	953.5000000000000000	1017.0000000000000000	4.0000000000000000	1408212021.0000000000000000	326.0000000000000000	113.0000000000000000
416.9333333333333400	1029.2666666666667000	1026.0000000000000000	4.0000000000000000	1408212021.0000000000000000	506.0000000000000000	124.0000000000000000
418.5384615384615500	1035.6153846153845000	1027.0000000000000000	4.0000000000000000	1408212021.0000000000000000	526.0000000000000000	119.0000000000000000
422.2222222222222300	1049.3333333333333000	1029.0000000000000000	4.0000000000000000	1408212021.0000000000000000	566.0000000000000000	116.0000000000000000
436.3333333333333100	1071.9166666666667000	1032.0000000000000000	4.0000000000000000	1408212021.0000000000000000	626.0000000000000000	119.0000000000000000
456.3076923076923200	1098.0769230769231000	1035.0000000000000000	4.0000000000000000	1408212021.0000000000000000	686.0000000000000000	126.0000000000000000
1428.6875000000000000	1021.6250000000000000	1083.0000000000000000	5.0000000000000000	1408212022.0000000000000000	646.0000000000000000	132.0000000000000000
1428.5000000000000000	1028.7000000000000000	1084.0000000000000000	5.0000000000000000	1408212022.0000000000000000	666.0000000000000000	139.0000000000000000
1425.8000000000000000	1033.5000000000000000	1085.0000000000000000	5.0000000000000000	1408212022.0000000000000000	686.0000000000000000	132.0000000000000000
1424.0555555555557000	1042.0000000000000000	1086.0000000000000000	5.0000000000000000	1408212022.0000000000000000	706.0000000000000000	136.0000000000000000
1422.7731958762886000	1048.4123711340205000	1087.0000000000000000	5.0000000000000000	1408212022.0000000000000000	726.0000000000000000	145.0000000000000000
1420.0506329113923000	1053.3544303797469000	1088.0000000000000000	5.0000000000000000	1408212022.0000000000000000	746.0000000000000000	133.0000000000000000
1415.8529411764705000	1057.0735294117646000	1089.0000000000000000	5.0000000000000000	1408212022.0000000000000000	766.0000000000000000	140.0000000000000000
1413.2613636363637000	1061.7954545454545000	1090.0000000000000000	5.0000000000000000	1408212022.0000000000000000	786.0000000000000000	134.0000000000000000
1409.9146341463415000	1066.5609756097560000	1091.0000000000000000	5.0000000000000000	1408212022.0000000000000000	806.0000000000000000	137.0000000000000000
1407.0740740740741000	1069.3333333333333000	1092.0000000000000000	5.0000000000000000	1408212022.0000000000000000	826.0000000000000000	141.0000000000000000
1401.2916666666667000	1070.1250000000000000	1093.0000000000000000	5.0000000000000000	1408212022.0000000000000000	846.0000000000000000	138.0000000000000000
1400.9333333333334000	1065.2333333333333000	1094.0000000000000000	5.0000000000000000	1408212022.0000000000000000	866.0000000000000000	140.0000000000000000
1398.2363636363636000	1062.3454545454545000	1095.0000000000000000	5.0000000000000000	1408212022.0000000000000000	886.0000000000000000	135.0000000000000000
1394.2500000000000000	1060.9166666666667000	1096.0000000000000000	5.0000000000000000	1408212022.0000000000000000	906.0000000000000000	140.0000000000000000
1392.7083333333333000	1063.6250000000000000	1097.0000000000000000	5.0000000000000000	1408212022.0000000000000000	926.0000000000000000	142.0000000000000000
1388.1250000000000000	1064.9375000000000000	1098.0000000000000000	5.0000000000000000	1408212022.0000000000000000	946.0000000000000000	137.0000000000000000
1393.5306122448981000	1060.4489795918366000	1099.0000000000000000	5.0000000000000000	1408212022.0000000000000000	966.0000000000000000	142.0000000000000000
1392.2857142857142000	1059.1428571428571000	1100.0000000000000000	5.0000000000000000	1408212022.0000000000000000	986.0000000000000000	138.0000000000000000
1389.1891891891892000	1058.7297297297298000	1104.0000000000000000	5.0000000000000000	1408212023.0000000000000000	66.0000000000000000	140.0000000000000000
1388.2894736842106000	1057.0263157894738000	1105.0000000000000000	5.0000000000000000	1408212023.0000000000000000	86.0000000000000000	177.0000000000000000
1384.0714285714287000	1059.7857142857142000	1107.0000000000000000	5.0000000000000000	1408212023.0000000000000000	126.0000000000000000	142.0000000000000000
1381.6363636363637000	1060.4545454545455000	1108.0000000000000000	5.0000000000000000	1408212023.0000000000000000	146.0000000000000000	138.0000000000000000
1387.1600000000001000	1058.2000000000000000	1110.0000000000000000	5.0000000000000000	1408212023.0000000000000000	186.0000000000000000	239.0000000000000000
1384.7333333333333000	1057.3333333333333000	1111.0000000000000000	5.0000000000000000	1408212023.0000000000000000	206.0000000000000000	143.0000000000000000
1382.8000000000000000	1059.9000000000001000	1112.0000000000000000	5.0000000000000000	1408212023.0000000000000000	226.0000000000000000	147.0000000000000000
1380.9245283018868000	1062.7924528301887000	1113.0000000000000000	5.0000000000000000	1408212023.0000000000000000	246.0000000000000000	140.0000000000000000
1380.2682926829268000	1057.8780487804879000	1115.0000000000000000	5.0000000000000000	1408212023.0000000000000000	286.0000000000000000	151.0000000000000000
1382.5000000000000000	1054.2500000000000000	1116.0000000000000000	5.0000000000000000	1408212023.0000000000000000	306.0000000000000000	139.0000000000000000
1384.3456790123457000	1049.1851851851852000	1117.0000000000000000	5.0000000000000000	1408212023.0000000000000000	326.0000000000000000	147.0000000000000000
1383.3866666666668000	1044.0000000000000000	1118.0000000000000000	5.0000000000000000	1408212023.0000000000000000	346.0000000000000000	141.0000000000000000
1384.1333333333334000	1039.1866666666667000	1119.0000000000000000	5.0000000000000000	1408212023.0000000000000000	366.0000000000000000	146.0000000000000000
1387.0941176470587000	1034.4352941176471000	1120.0000000000000000	5.0000000000000000	1408212023.0000000000000000	386.0000000000000000	154.0000000000000000
1390.9354838709678000	1031.3225806451612000	1121.0000000000000000	5.0000000000000000	1408212023.0000000000000000	406.0000000000000000	140.0000000000000000
1395.2033898305085000	1028.3728813559321000	1122.0000000000000000	5.0000000000000000	1408212023.0000000000000000	426.0000000000000000	148.0000000000000000
1400.6842105263158000	1026.2631578947369000	1123.0000000000000000	5.0000000000000000	1408212023.0000000000000000	446.0000000000000000	143.0000000000000000
1405.7857142857142000	1028.3571428571429000	1125.0000000000000000	5.0000000000000000	1408212023.0000000000000000	486.0000000000000000	150.0000000000000000
1404.9600000000000000	1032.0000000000000000	1126.0000000000000000	5.0000000000000000	1408212023.0000000000000000	506.0000000000000000	143.0000000000000000
1404.8703703703704000	1034.9629629629630000	1127.0000000000000000	5.0000000000000000	1408212023.0000000000000000	526.0000000000000000	149.0000000000000000
1404.7619047619048000	1038.4285714285713000	1128.0000000000000000	5.0000000000000000	1408212023.0000000000000000	546.0000000000000000	143.0000000000000000
1405.3260869565217000	1040.8913043478260000	1129.0000000000000000	5.0000000000000000	1408212023.0000000000000000	566.0000000000000000	148.0000000000000000
1408.6551724137930000	1037.5862068965516000	1130.0000000000000000	5.0000000000000000	1408212023.0000000000000000	586.0000000000000000	151.0000000000000000
1414.2325581395348000	1034.1860465116279000	1132.0000000000000000	5.0000000000000000	1408212023.0000000000000000	626.0000000000000000	149.0000000000000000
1420.1276595744680000	1031.9787234042553000	1133.0000000000000000	5.0000000000000000	1408212023.0000000000000000	646.0000000000000000	145.0000000000000000
1422.6562500000000000	1028.4687500000000000	1134.0000000000000000	5.0000000000000000	1408212023.0000000000000000	666.0000000000000000	149.0000000000000000
1424.2608695652175000	1026.2173913043478000	1135.0000000000000000	5.0000000000000000	1408212023.0000000000000000	686.0000000000000000	152.0000000000000000
1432.0909090909090000	1025.5454545454545000	1136.0000000000000000	5.0000000000000000	1408212023.0000000000000000	706.0000000000000000	145.0000000000000000
1433.1333333333334000	1027.4666666666667000	1137.0000000000000000	5.0000000000000000	1408212023.0000000000000000	726.0000000000000000	152.0000000000000000
1436.4722222222222000	1028.5277777777778000	1138.0000000000000000	5.0000000000000000	1408212023.0000000000000000	746.0000000000000000	189.0000000000000000
1438.1153846153845000	1030.0000000000000000	1139.0000000000000000	5.0000000000000000	1408212023.0000000000000000	766.0000000000000000	151.0000000000000000
1440.2162162162163000	1026.5675675675675000	1140.0000000000000000	5.0000000000000000	1408212023.0000000000000000	786.0000000000000000	154.0000000000000000
1444.0000000000000000	1029.2666666666667000	1141.0000000000000000	5.0000000000000000	1408212023.0000000000000000	806.0000000000000000	146.0000000000000000
1450.2857142857142000	1027.3571428571429000	1142.0000000000000000	5.0000000000000000	1408212023.0000000000000000	826.0000000000000000	154.0000000000000000
1454.1190476190477000	1023.9047619047619000	1143.0000000000000000	5.0000000000000000	1408212023.0000000000000000	846.0000000000000000	289.0000000000000000
1449.4084507042253000	1021.3239436619718000	1144.0000000000000000	5.0000000000000000	1408212023.0000000000000000	866.0000000000000000	151.0000000000000000
1452.6101694915253000	1017.7118644067797000	1145.0000000000000000	5.0000000000000000	1408212023.0000000000000000	886.0000000000000000	156.0000000000000000
1458.5555555555557000	1016.3111111111111000	1146.0000000000000000	5.0000000000000000	1408212023.0000000000000000	906.0000000000000000	162.0000000000000000
1463.7692307692307000	1014.5576923076923000	1147.0000000000000000	5.0000000000000000	1408212023.0000000000000000	926.0000000000000000	156.0000000000000000
1471.3720930232557000	1013.2093023255813000	1148.0000000000000000	5.0000000000000000	1408212023.0000000000000000	946.0000000000000000	161.0000000000000000
1477.3913043478260000	1013.8260869565217000	1149.0000000000000000	5.0000000000000000	1408212023.0000000000000000	966.0000000000000000	148.0000000000000000
1482.6078431372548000	1015.2941176470588000	1150.0000000000000000	5.0000000000000000	1408212023.0000000000000000	986.0000000000000000	157.0000000000000000
1488.7380952380952000	1016.8095238095239000	1151.0000000000000000	5.0000000000000000	1408212024.0000000000000000	6.0000000000000000	173.0000000000000000
1493.4782608695652000	1019.0869565217391000	1152.0000000000000000	5.0000000000000000	1408212024.0000000000000000	26.0000000000000000	157.0000000000000000
1496.4666666666667000	1021.2444444444444000	1153.0000000000000000	5.0000000000000000	1408212024.0000000000000000	46.0000000000000000	163.0000000000000000
1500.6226415094341000	1023.6037735849056000	1154.0000000000000000	5.0000000000000000	1408212024.0000000000000000	66.0000000000000000	151.0000000000000000
1507.0666666666666000	1022.9333333333333000	1155.0000000000000000	5.0000000000000000	1408212024.0000000000000000	86.0000000000000000	157.0000000000000000
1509.5333333333333000	1021.8666666666667000	1156.0000000000000000	5.0000000000000000	1408212024.0000000000000000	106.0000000000000000	151.0000000000000000
1506.4800000000000000	1019.5200000000000000	1157.0000000000000000	5.0000000000000000	1408212024.0000000000000000	126.0000000000000000	156.0000000000000000
1506.6296296296296000	1016.6296296296297000	1158.0000000000000000	5.0000000000000000	1408212024.0000000000000000	146.0000000000000000	159.0000000000000000
1504.9642857142858000	1013.9642857142857000	1159.0000000000000000	5.0000000000000000	1408212024.0000000000000000	166.0000000000000000	153.0000000000000000
1504.0196078431372000	1010.6470588235294000	1160.0000000000000000	5.0000000000000000	1408212024.0000000000000000	186.0000000000000000	160.0000000000000000
1503.0625000000000000	1007.3906250000000000	1161.0000000000000000	5.0000000000000000	1408212024.0000000000000000	206.0000000000000000	153.0000000000000000
1501.5694444444443000	1003.3611111111111000	1162.0000000000000000	5.0000000000000000	1408212024.0000000000000000	226.0000000000000000	160.0000000000000000
1499.9230769230769000	999.0128205128205500	1163.0000000000000000	5.0000000000000000	1408212024.0000000000000000	246.0000000000000000	161.0000000000000000
1496.2463768115942000	995.4057971014492500	1164.0000000000000000	5.0000000000000000	1408212024.0000000000000000	266.0000000000000000	154.0000000000000000
1491.5918367346940000	993.7551020408163800	1165.0000000000000000	5.0000000000000000	1408212024.0000000000000000	286.0000000000000000	159.0000000000000000
1485.8947368421052000	994.7894736842105200	1166.0000000000000000	5.0000000000000000	1408212024.0000000000000000	306.0000000000000000	177.0000000000000000
1485.5757575757575000	998.3333333333333700	1167.0000000000000000	5.0000000000000000	1408212024.0000000000000000	326.0000000000000000	161.0000000000000000
1483.4464285714287000	1001.0000000000000000	1168.0000000000000000	5.0000000000000000	1408212024.0000000000000000	346.0000000000000000	160.0000000000000000
1482.9038461538462000	1003.8653846153846000	1169.0000000000000000	5.0000000000000000	1408212024.0000000000000000	366.0000000000000000	154.0000000000000000
1481.2000000000000000	1006.6600000000000000	1170.0000000000000000	5.0000000000000000	1408212024.0000000000000000	386.0000000000000000	162.0000000000000000
1480.6222222222223000	1009.1555555555556000	1171.0000000000000000	5.0000000000000000	1408212024.0000000000000000	406.0000000000000000	376.0000000000000000
1482.9333333333334000	1003.3500000000000000	1173.0000000000000000	5.0000000000000000	1408212024.0000000000000000	446.0000000000000000	162.0000000000000000
1488.5000000000000000	1001.9166666666666000	1174.0000000000000000	5.0000000000000000	1408212024.0000000000000000	466.0000000000000000	157.0000000000000000
1488.9523809523810000	1007.0952380952381000	1176.0000000000000000	5.0000000000000000	1408212024.0000000000000000	506.0000000000000000	213.0000000000000000
1487.5000000000000000	1003.5000000000000000	1180.0000000000000000	5.0000000000000000	1408212024.0000000000000000	586.0000000000000000	164.0000000000000000
1489.2500000000000000	1002.3750000000000000	1181.0000000000000000	5.0000000000000000	1408212024.0000000000000000	606.0000000000000000	167.0000000000000000
1493.9000000000001000	1001.1500000000000000	1182.0000000000000000	5.0000000000000000	1408212024.0000000000000000	626.0000000000000000	156.0000000000000000
1489.8000000000000000	1000.9000000000000000	1183.0000000000000000	5.0000000000000000	1408212024.0000000000000000	646.0000000000000000	165.0000000000000000
1491.1500000000001000	1004.3000000000000000	1184.0000000000000000	5.0000000000000000	1408212024.0000000000000000	666.0000000000000000	160.0000000000000000
1489.7647058823529000	1001.5294117647059000	1186.0000000000000000	5.0000000000000000	1408212024.0000000000000000	706.0000000000000000	174.0000000000000000
1489.9032258064517000	999.2580645161290200	1188.0000000000000000	5.0000000000000000	1408212024.0000000000000000	746.0000000000000000	167.0000000000000000
1485.3333333333333000	1004.8888888888889000	1190.0000000000000000	5.0000000000000000	1408212024.0000000000000000	786.0000000000000000	166.0000000000000000
1484.3731343283582000	1009.1194029850747000	1191.0000000000000000	5.0000000000000000	1408212024.0000000000000000	806.0000000000000000	168.0000000000000000
1481.8133333333333000	1014.1200000000000000	1192.0000000000000000	5.0000000000000000	1408212024.0000000000000000	826.0000000000000000	159.0000000000000000
1477.7368421052631000	1017.0263157894736000	1193.0000000000000000	5.0000000000000000	1408212024.0000000000000000	846.0000000000000000	167.0000000000000000
1474.1470588235295000	1019.3235294117648000	1194.0000000000000000	5.0000000000000000	1408212024.0000000000000000	866.0000000000000000	160.0000000000000000
1471.5090909090909000	1015.7454545454545000	1195.0000000000000000	5.0000000000000000	1408212024.0000000000000000	886.0000000000000000	168.0000000000000000
1472.0535714285713000	1012.7321428571429000	1196.0000000000000000	5.0000000000000000	1408212024.0000000000000000	906.0000000000000000	167.0000000000000000
1471.5625000000000000	1011.5000000000000000	1197.0000000000000000	5.0000000000000000	1408212024.0000000000000000	926.0000000000000000	160.0000000000000000
1464.0999999999999000	1015.3000000000000000	1198.0000000000000000	5.0000000000000000	1408212024.0000000000000000	946.0000000000000000	169.0000000000000000
1465.7600000000000000	1018.1600000000000000	1199.0000000000000000	5.0000000000000000	1408212024.0000000000000000	966.0000000000000000	161.0000000000000000
1463.6470588235295000	1015.0000000000000000	1200.0000000000000000	5.0000000000000000	1408212024.0000000000000000	986.0000000000000000	169.0000000000000000
1465.5434782608695000	1012.5869565217391000	1201.0000000000000000	5.0000000000000000	1408212025.0000000000000000	6.0000000000000000	169.0000000000000000
1465.5217391304348000	1010.9130434782609000	1202.0000000000000000	5.0000000000000000	1408212025.0000000000000000	26.0000000000000000	163.0000000000000000
1468.2000000000000000	1015.6888888888889000	1206.0000000000000000	5.0000000000000000	1408212025.0000000000000000	106.0000000000000000	169.0000000000000000
1462.8461538461538000	1017.5384615384615000	1207.0000000000000000	5.0000000000000000	1408212025.0000000000000000	126.0000000000000000	163.0000000000000000
1464.3750000000000000	1013.7916666666666000	1208.0000000000000000	5.0000000000000000	1408212025.0000000000000000	146.0000000000000000	169.0000000000000000
1460.2105263157894000	1018.5263157894736000	1210.0000000000000000	5.0000000000000000	1408212025.0000000000000000	186.0000000000000000	170.0000000000000000
1468.5428571428572000	1012.6285714285714000	1213.0000000000000000	5.0000000000000000	1408212025.0000000000000000	246.0000000000000000	171.0000000000000000
1474.1666666666667000	1009.5166666666667000	1214.0000000000000000	5.0000000000000000	1408212025.0000000000000000	266.0000000000000000	176.0000000000000000
1479.5781250000000000	1006.7656250000000000	1215.0000000000000000	5.0000000000000000	1408212025.0000000000000000	286.0000000000000000	164.0000000000000000
1488.6938775510205000	1006.6122448979592000	1216.0000000000000000	5.0000000000000000	1408212025.0000000000000000	306.0000000000000000	171.0000000000000000
1493.4200000000001000	1009.1200000000000000	1217.0000000000000000	5.0000000000000000	1408212025.0000000000000000	326.0000000000000000	167.0000000000000000
1498.1558441558441000	1013.8051948051948000	1218.0000000000000000	5.0000000000000000	1408212025.0000000000000000	346.0000000000000000	173.0000000000000000
1501.3571428571429000	1019.2857142857143000	1219.0000000000000000	5.0000000000000000	1408212025.0000000000000000	366.0000000000000000	179.0000000000000000
1505.6567164179105000	1022.2089552238806000	1220.0000000000000000	5.0000000000000000	1408212025.0000000000000000	386.0000000000000000	166.0000000000000000
1512.2941176470588000	1022.0588235294117000	1222.0000000000000000	5.0000000000000000	1408212025.0000000000000000	426.0000000000000000	168.0000000000000000
1513.0476190476190000	1023.6666666666666000	1223.0000000000000000	5.0000000000000000	1408212025.0000000000000000	446.0000000000000000	192.0000000000000000
1519.5454545454545000	1021.3636363636364000	1224.0000000000000000	5.0000000000000000	1408212025.0000000000000000	466.0000000000000000	177.0000000000000000
1517.0000000000000000	1025.6153846153845000	1227.0000000000000000	5.0000000000000000	1408212025.0000000000000000	526.0000000000000000	168.0000000000000000
1519.7164179104477000	1030.1194029850747000	1228.0000000000000000	5.0000000000000000	1408212025.0000000000000000	546.0000000000000000	176.0000000000000000
1520.5000000000000000	1027.3846153846155000	1230.0000000000000000	5.0000000000000000	1408212025.0000000000000000	586.0000000000000000	172.0000000000000000
1522.5000000000000000	1026.3571428571429000	1233.0000000000000000	5.0000000000000000	1408212025.0000000000000000	646.0000000000000000	177.0000000000000000
1518.5999999999999000	1031.2000000000000000	1235.0000000000000000	5.0000000000000000	1408212025.0000000000000000	686.0000000000000000	172.0000000000000000
1522.4032258064517000	1034.9677419354839000	1236.0000000000000000	5.0000000000000000	1408212025.0000000000000000	706.0000000000000000	176.0000000000000000
1525.2857142857142000	1035.7142857142858000	1237.0000000000000000	5.0000000000000000	1408212025.0000000000000000	726.0000000000000000	205.0000000000000000
1526.8000000000000000	1032.9000000000001000	1238.0000000000000000	5.0000000000000000	1408212025.0000000000000000	746.0000000000000000	178.0000000000000000
1538.1904761904761000	1032.7142857142858000	1241.0000000000000000	5.0000000000000000	1408212025.0000000000000000	806.0000000000000000	178.0000000000000000
1538.3199999999999000	1030.5200000000000000	1242.0000000000000000	5.0000000000000000	1408212025.0000000000000000	826.0000000000000000	209.0000000000000000
1535.3750000000000000	1027.4027777777778000	1243.0000000000000000	5.0000000000000000	1408212025.0000000000000000	846.0000000000000000	180.0000000000000000
1537.6875000000000000	1023.5468750000000000	1244.0000000000000000	5.0000000000000000	1408212025.0000000000000000	866.0000000000000000	181.0000000000000000
1543.2758620689656000	1021.9655172413793000	1245.0000000000000000	5.0000000000000000	1408212025.0000000000000000	886.0000000000000000	175.0000000000000000
1546.7500000000000000	1021.0000000000000000	1246.0000000000000000	5.0000000000000000	1408212025.0000000000000000	906.0000000000000000	180.0000000000000000
1550.2500000000000000	1022.1250000000000000	1247.0000000000000000	5.0000000000000000	1408212025.0000000000000000	926.0000000000000000	184.0000000000000000
1550.5416666666667000	1024.2916666666667000	1248.0000000000000000	5.0000000000000000	1408212025.0000000000000000	946.0000000000000000	176.0000000000000000
1549.1935483870968000	1026.3870967741937000	1249.0000000000000000	5.0000000000000000	1408212025.0000000000000000	966.0000000000000000	182.0000000000000000
1551.4827586206898000	1028.6551724137930000	1250.0000000000000000	5.0000000000000000	1408212025.0000000000000000	986.0000000000000000	177.0000000000000000
1549.5272727272727000	1023.1818181818181000	1251.0000000000000000	5.0000000000000000	1408212026.0000000000000000	6.0000000000000000	180.0000000000000000
1553.1081081081081000	1020.8378378378378000	1252.0000000000000000	5.0000000000000000	1408212026.0000000000000000	26.0000000000000000	187.0000000000000000
1554.6904761904761000	1018.4047619047619000	1253.0000000000000000	5.0000000000000000	1408212026.0000000000000000	46.0000000000000000	176.0000000000000000
1559.0999999999999000	1016.2333333333333000	1254.0000000000000000	5.0000000000000000	1408212026.0000000000000000	66.0000000000000000	181.0000000000000000
1561.2777777777778000	1015.0555555555555000	1255.0000000000000000	5.0000000000000000	1408212026.0000000000000000	86.0000000000000000	176.0000000000000000
1565.5416666666667000	1014.0000000000000000	1258.0000000000000000	5.0000000000000000	1408212026.0000000000000000	146.0000000000000000	179.0000000000000000
1570.6666666666667000	1015.6666666666666000	1260.0000000000000000	5.0000000000000000	1408212026.0000000000000000	186.0000000000000000	179.0000000000000000
1569.0000000000000000	1012.5000000000000000	1262.0000000000000000	5.0000000000000000	1408212026.0000000000000000	226.0000000000000000	186.0000000000000000
1566.9285714285713000	1010.5238095238095000	1263.0000000000000000	5.0000000000000000	1408212026.0000000000000000	246.0000000000000000	181.0000000000000000
1565.2857142857142000	1006.5000000000000000	1264.0000000000000000	5.0000000000000000	1408212026.0000000000000000	266.0000000000000000	186.0000000000000000
1562.0781250000000000	1002.1718750000000000	1265.0000000000000000	5.0000000000000000	1408212026.0000000000000000	286.0000000000000000	181.0000000000000000
1560.6400000000001000	998.5199999999999800	1266.0000000000000000	5.0000000000000000	1408212026.0000000000000000	306.0000000000000000	184.0000000000000000
1560.6875000000000000	996.6250000000000000	1267.0000000000000000	5.0000000000000000	1408212026.0000000000000000	326.0000000000000000	187.0000000000000000
1556.2857142857142000	1002.0000000000000000	1270.0000000000000000	5.0000000000000000	1408212026.0000000000000000	386.0000000000000000	219.0000000000000000
1555.0851063829787000	1005.5531914893617000	1271.0000000000000000	5.0000000000000000	1408212026.0000000000000000	406.0000000000000000	186.0000000000000000
1555.9803921568628000	1001.1568627450980000	1273.0000000000000000	5.0000000000000000	1408212026.0000000000000000	446.0000000000000000	184.0000000000000000
1554.6666666666667000	999.0333333333333000	1274.0000000000000000	5.0000000000000000	1408212026.0000000000000000	466.0000000000000000	189.0000000000000000
1557.5714285714287000	996.3015873015873500	1275.0000000000000000	5.0000000000000000	1408212026.0000000000000000	486.0000000000000000	218.0000000000000000
1558.7258064516129000	992.7580645161290200	1276.0000000000000000	5.0000000000000000	1408212026.0000000000000000	506.0000000000000000	186.0000000000000000
1558.2894736842106000	987.5131578947368800	1277.0000000000000000	5.0000000000000000	1408212026.0000000000000000	526.0000000000000000	189.0000000000000000
1556.7160493827159000	981.9876543209876400	1278.0000000000000000	5.0000000000000000	1408212026.0000000000000000	546.0000000000000000	190.0000000000000000
1557.6617647058824000	976.8088235294117100	1279.0000000000000000	5.0000000000000000	1408212026.0000000000000000	566.0000000000000000	187.0000000000000000
1558.0454545454545000	973.4545454545455000	1280.0000000000000000	5.0000000000000000	1408212026.0000000000000000	586.0000000000000000	193.0000000000000000
1558.0416666666667000	970.7708333333333700	1281.0000000000000000	5.0000000000000000	1408212026.0000000000000000	606.0000000000000000	182.0000000000000000
1552.8888888888889000	975.0555555555555400	1285.0000000000000000	5.0000000000000000	1408212026.0000000000000000	686.0000000000000000	199.0000000000000000
1553.6382978723404000	971.0851063829787800	1286.0000000000000000	5.0000000000000000	1408212026.0000000000000000	706.0000000000000000	185.0000000000000000
1547.1250000000000000	969.7500000000000000	1287.0000000000000000	5.0000000000000000	1408212026.0000000000000000	726.0000000000000000	191.0000000000000000
1554.0810810810810000	965.8648648648649000	1289.0000000000000000	5.0000000000000000	1408212026.0000000000000000	766.0000000000000000	190.0000000000000000
1554.3061224489795000	963.1224489795918100	1290.0000000000000000	5.0000000000000000	1408212026.0000000000000000	786.0000000000000000	193.0000000000000000
1552.6779661016949000	959.5423728813559600	1291.0000000000000000	5.0000000000000000	1408212026.0000000000000000	806.0000000000000000	188.0000000000000000
1551.2372881355932000	956.2372881355931900	1292.0000000000000000	5.0000000000000000	1408212026.0000000000000000	826.0000000000000000	194.0000000000000000
1548.3953488372092000	953.9534883720930300	1293.0000000000000000	5.0000000000000000	1408212026.0000000000000000	846.0000000000000000	187.0000000000000000
1546.0535714285713000	951.8750000000000000	1294.0000000000000000	5.0000000000000000	1408212026.0000000000000000	866.0000000000000000	192.0000000000000000
1543.3030303030303000	950.3333333333333700	1295.0000000000000000	5.0000000000000000	1408212026.0000000000000000	886.0000000000000000	195.0000000000000000
1537.7142857142858000	950.2380952380951800	1296.0000000000000000	5.0000000000000000	1408212026.0000000000000000	906.0000000000000000	188.0000000000000000
1535.9230769230769000	948.8461538461538100	1297.0000000000000000	5.0000000000000000	1408212026.0000000000000000	926.0000000000000000	194.0000000000000000
1536.5000000000000000	946.1551724137931400	1298.0000000000000000	5.0000000000000000	1408212026.0000000000000000	946.0000000000000000	192.0000000000000000
1534.5135135135135000	944.5675675675676100	1299.0000000000000000	5.0000000000000000	1408212026.0000000000000000	966.0000000000000000	192.0000000000000000
1532.0232558139535000	942.9302325581395500	1300.0000000000000000	5.0000000000000000	1408212026.0000000000000000	986.0000000000000000	196.0000000000000000
1529.0869565217392000	941.1956521739130000	1301.0000000000000000	5.0000000000000000	1408212027.0000000000000000	6.0000000000000000	189.0000000000000000
1526.9761904761904000	938.5952380952380700	1302.0000000000000000	5.0000000000000000	1408212027.0000000000000000	26.0000000000000000	196.0000000000000000
1524.8196721311476000	935.5245901639344800	1303.0000000000000000	5.0000000000000000	1408212027.0000000000000000	46.0000000000000000	230.0000000000000000
1519.7941176470588000	934.4705882352941400	1304.0000000000000000	5.0000000000000000	1408212027.0000000000000000	66.0000000000000000	193.0000000000000000
1513.0799999999999000	935.5199999999999800	1305.0000000000000000	5.0000000000000000	1408212027.0000000000000000	86.0000000000000000	196.0000000000000000
1504.9285714285713000	939.3571428571428900	1306.0000000000000000	5.0000000000000000	1408212027.0000000000000000	106.0000000000000000	190.0000000000000000
1506.0384615384614000	942.0000000000000000	1307.0000000000000000	5.0000000000000000	1408212027.0000000000000000	126.0000000000000000	196.0000000000000000
1502.1333333333334000	945.4222222222222200	1308.0000000000000000	5.0000000000000000	1408212027.0000000000000000	146.0000000000000000	229.0000000000000000
1496.8387096774193000	949.0967741935484100	1309.0000000000000000	5.0000000000000000	1408212027.0000000000000000	166.0000000000000000	195.0000000000000000
1492.2500000000000000	952.1388888888889100	1310.0000000000000000	5.0000000000000000	1408212027.0000000000000000	186.0000000000000000	201.0000000000000000
1484.3333333333333000	953.4444444444444600	1311.0000000000000000	5.0000000000000000	1408212027.0000000000000000	206.0000000000000000	192.0000000000000000
1485.0000000000000000	951.2000000000000500	1312.0000000000000000	5.0000000000000000	1408212027.0000000000000000	226.0000000000000000	197.0000000000000000
1475.1714285714286000	959.3714285714286200	1316.0000000000000000	5.0000000000000000	1408212027.0000000000000000	306.0000000000000000	194.0000000000000000
1468.7608695652175000	957.0000000000000000	1318.0000000000000000	5.0000000000000000	1408212027.0000000000000000	346.0000000000000000	207.0000000000000000
1465.3333333333333000	956.1000000000000200	1319.0000000000000000	5.0000000000000000	1408212027.0000000000000000	366.0000000000000000	193.0000000000000000
1459.5999999999999000	958.3333333333333700	1320.0000000000000000	5.0000000000000000	1408212027.0000000000000000	386.0000000000000000	202.0000000000000000
1454.3333333333333000	960.3333333333333700	1321.0000000000000000	5.0000000000000000	1408212027.0000000000000000	406.0000000000000000	194.0000000000000000
1447.2500000000000000	963.3750000000000000	1323.0000000000000000	5.0000000000000000	1408212027.0000000000000000	446.0000000000000000	202.0000000000000000
1447.5000000000000000	963.8333333333333700	1324.0000000000000000	5.0000000000000000	1408212027.0000000000000000	466.0000000000000000	196.0000000000000000
1448.9038461538462000	959.0192307692307200	1325.0000000000000000	5.0000000000000000	1408212027.0000000000000000	486.0000000000000000	204.0000000000000000
1445.8730158730159000	955.8888888888889100	1326.0000000000000000	5.0000000000000000	1408212027.0000000000000000	506.0000000000000000	196.0000000000000000
1441.3666666666666000	953.5000000000000000	1327.0000000000000000	5.0000000000000000	1408212027.0000000000000000	526.0000000000000000	202.0000000000000000
1432.4444444444443000	954.7777777777778300	1328.0000000000000000	5.0000000000000000	1408212027.0000000000000000	546.0000000000000000	204.0000000000000000
1428.6086956521740000	957.6956521739130000	1329.0000000000000000	5.0000000000000000	1408212027.0000000000000000	566.0000000000000000	197.0000000000000000
1425.6296296296296000	960.1851851851852200	1330.0000000000000000	5.0000000000000000	1408212027.0000000000000000	586.0000000000000000	203.0000000000000000
1420.1016949152543000	964.5762711864406400	1331.0000000000000000	5.0000000000000000	1408212027.0000000000000000	606.0000000000000000	199.0000000000000000
1415.9420289855072000	969.0434782608696200	1332.0000000000000000	5.0000000000000000	1408212027.0000000000000000	626.0000000000000000	200.0000000000000000
1411.8923076923077000	974.2000000000000500	1333.0000000000000000	5.0000000000000000	1408212027.0000000000000000	646.0000000000000000	205.0000000000000000
1404.4901960784314000	977.5294117647058600	1334.0000000000000000	5.0000000000000000	1408212027.0000000000000000	666.0000000000000000	198.0000000000000000
1396.8000000000000000	979.0666666666667200	1335.0000000000000000	5.0000000000000000	1408212027.0000000000000000	686.0000000000000000	205.0000000000000000
1398.7586206896551000	976.2068965517241800	1336.0000000000000000	5.0000000000000000	1408212027.0000000000000000	706.0000000000000000	401.0000000000000000
1397.7560975609756000	973.8048780487804400	1337.0000000000000000	5.0000000000000000	1408212027.0000000000000000	726.0000000000000000	202.0000000000000000
1394.2692307692307000	972.7692307692307200	1338.0000000000000000	5.0000000000000000	1408212027.0000000000000000	746.0000000000000000	206.0000000000000000
1389.3333333333333000	972.3939393939393800	1339.0000000000000000	5.0000000000000000	1408212027.0000000000000000	766.0000000000000000	199.0000000000000000
1381.5750000000000000	974.5750000000000500	1340.0000000000000000	5.0000000000000000	1408212027.0000000000000000	786.0000000000000000	206.0000000000000000
1374.8965517241379000	977.3793103448275600	1341.0000000000000000	5.0000000000000000	1408212027.0000000000000000	806.0000000000000000	351.0000000000000000
1370.2000000000000000	979.4888888888889400	1342.0000000000000000	5.0000000000000000	1408212027.0000000000000000	826.0000000000000000	205.0000000000000000
1365.1714285714286000	977.2285714285714000	1343.0000000000000000	5.0000000000000000	1408212027.0000000000000000	846.0000000000000000	207.0000000000000000
1358.5714285714287000	981.2857142857143300	1344.0000000000000000	5.0000000000000000	1408212027.0000000000000000	866.0000000000000000	200.0000000000000000
1357.2608695652175000	982.6086956521738800	1345.0000000000000000	5.0000000000000000	1408212027.0000000000000000	886.0000000000000000	207.0000000000000000
1354.5217391304348000	986.0869565217391300	1346.0000000000000000	5.0000000000000000	1408212027.0000000000000000	906.0000000000000000	221.0000000000000000
1351.4285714285713000	987.6190476190475900	1347.0000000000000000	5.0000000000000000	1408212027.0000000000000000	926.0000000000000000	200.0000000000000000
1349.2432432432433000	984.6486486486486500	1348.0000000000000000	5.0000000000000000	1408212027.0000000000000000	946.0000000000000000	208.0000000000000000
1347.2571428571428000	982.9142857142857100	1349.0000000000000000	5.0000000000000000	1408212027.0000000000000000	966.0000000000000000	200.0000000000000000
1345.2962962962963000	982.0740740740740200	1350.0000000000000000	5.0000000000000000	1408212027.0000000000000000	986.0000000000000000	209.0000000000000000
1338.2500000000000000	983.2500000000000000	1351.0000000000000000	5.0000000000000000	1408212028.0000000000000000	6.0000000000000000	220.0000000000000000
1335.7391304347825000	983.8260869565217500	1352.0000000000000000	5.0000000000000000	1408212028.0000000000000000	26.0000000000000000	202.0000000000000000
1331.8275862068965000	983.8275862068965100	1353.0000000000000000	5.0000000000000000	1408212028.0000000000000000	46.0000000000000000	209.0000000000000000
1325.0909090909090000	985.8181818181818700	1354.0000000000000000	5.0000000000000000	1408212028.0000000000000000	66.0000000000000000	204.0000000000000000
1326.5897435897436000	987.3076923076922600	1355.0000000000000000	5.0000000000000000	1408212028.0000000000000000	86.0000000000000000	209.0000000000000000
1324.8750000000000000	984.0312500000000000	1356.0000000000000000	5.0000000000000000	1408212028.0000000000000000	106.0000000000000000	222.0000000000000000
1325.2244897959183000	981.6326530612244600	1357.0000000000000000	5.0000000000000000	1408212028.0000000000000000	126.0000000000000000	203.0000000000000000
1320.9729729729729000	981.0540540540540600	1358.0000000000000000	5.0000000000000000	1408212028.0000000000000000	146.0000000000000000	210.0000000000000000
1318.1304347826087000	980.6086956521738800	1359.0000000000000000	5.0000000000000000	1408212028.0000000000000000	166.0000000000000000	227.0000000000000000
1317.4250000000000000	978.2500000000000000	1360.0000000000000000	5.0000000000000000	1408212028.0000000000000000	186.0000000000000000	213.0000000000000000
1314.7213114754099000	975.5737704918033200	1361.0000000000000000	5.0000000000000000	1408212028.0000000000000000	206.0000000000000000	222.0000000000000000
1310.2878787878788000	973.0303030303030000	1362.0000000000000000	5.0000000000000000	1408212028.0000000000000000	226.0000000000000000	204.0000000000000000
1302.9285714285713000	971.8214285714285600	1363.0000000000000000	5.0000000000000000	1408212028.0000000000000000	246.0000000000000000	211.0000000000000000
1297.2786885245901000	971.9180327868851900	1364.0000000000000000	5.0000000000000000	1408212028.0000000000000000	266.0000000000000000	207.0000000000000000
1293.9111111111110000	970.8666666666666700	1365.0000000000000000	5.0000000000000000	1408212028.0000000000000000	286.0000000000000000	215.0000000000000000
1293.5263157894738000	968.0263157894736400	1366.0000000000000000	5.0000000000000000	1408212028.0000000000000000	306.0000000000000000	211.0000000000000000
1296.8115942028985000	965.1449275362318800	1367.0000000000000000	5.0000000000000000	1408212028.0000000000000000	326.0000000000000000	207.0000000000000000
1292.1250000000000000	962.3750000000000000	1368.0000000000000000	5.0000000000000000	1408212028.0000000000000000	346.0000000000000000	213.0000000000000000
1303.4000000000001000	961.1000000000000200	1369.0000000000000000	5.0000000000000000	1408212028.0000000000000000	366.0000000000000000	235.0000000000000000
1293.2564102564102000	962.6410256410256400	1371.0000000000000000	5.0000000000000000	1408212028.0000000000000000	406.0000000000000000	212.0000000000000000
1291.7966101694915000	960.1864406779660600	1372.0000000000000000	5.0000000000000000	1408212028.0000000000000000	426.0000000000000000	207.0000000000000000
1287.6458333333333000	959.1458333333333700	1373.0000000000000000	5.0000000000000000	1408212028.0000000000000000	446.0000000000000000	214.0000000000000000
1284.2553191489362000	957.4042553191488900	1374.0000000000000000	5.0000000000000000	1408212028.0000000000000000	466.0000000000000000	249.0000000000000000
1282.2236842105262000	953.7236842105263600	1375.0000000000000000	5.0000000000000000	1408212028.0000000000000000	486.0000000000000000	215.0000000000000000
1279.8484848484848000	951.0151515151515000	1376.0000000000000000	5.0000000000000000	1408212028.0000000000000000	506.0000000000000000	214.0000000000000000
1275.7758620689656000	949.3620689655172100	1377.0000000000000000	5.0000000000000000	1408212028.0000000000000000	526.0000000000000000	210.0000000000000000
1272.1818181818182000	947.5000000000000000	1378.0000000000000000	5.0000000000000000	1408212028.0000000000000000	546.0000000000000000	217.0000000000000000
1275.9375000000000000	944.6562500000000000	1379.0000000000000000	5.0000000000000000	1408212028.0000000000000000	566.0000000000000000	220.0000000000000000
1274.4383561643835000	941.5068493150685100	1380.0000000000000000	5.0000000000000000	1408212028.0000000000000000	586.0000000000000000	208.0000000000000000
1275.7397260273972000	937.2191780821917700	1381.0000000000000000	5.0000000000000000	1408212028.0000000000000000	606.0000000000000000	214.0000000000000000
1276.2941176470588000	934.1764705882352500	1382.0000000000000000	5.0000000000000000	1408212028.0000000000000000	626.0000000000000000	209.0000000000000000
1277.1290322580646000	931.8709677419354900	1383.0000000000000000	5.0000000000000000	1408212028.0000000000000000	646.0000000000000000	216.0000000000000000
1274.0000000000000000	930.7999999999999500	1384.0000000000000000	5.0000000000000000	1408212028.0000000000000000	666.0000000000000000	222.0000000000000000
1278.2678571428571000	926.8928571428571100	1386.0000000000000000	5.0000000000000000	1408212028.0000000000000000	706.0000000000000000	216.0000000000000000
1286.5000000000000000	927.0000000000000000	1388.0000000000000000	5.0000000000000000	1408212028.0000000000000000	746.0000000000000000	217.0000000000000000
1287.2307692307693000	926.3076923076922600	1389.0000000000000000	5.0000000000000000	1408212028.0000000000000000	766.0000000000000000	227.0000000000000000
1288.5000000000000000	929.0208333333333700	1390.0000000000000000	5.0000000000000000	1408212028.0000000000000000	786.0000000000000000	214.0000000000000000
1294.0000000000000000	928.3513513513513500	1391.0000000000000000	5.0000000000000000	1408212028.0000000000000000	806.0000000000000000	217.0000000000000000
1292.0000000000000000	925.1428571428571100	1393.0000000000000000	5.0000000000000000	1408212028.0000000000000000	846.0000000000000000	218.0000000000000000
1295.6666666666667000	921.5476190476190400	1394.0000000000000000	5.0000000000000000	1408212028.0000000000000000	866.0000000000000000	221.0000000000000000
1303.0714285714287000	919.6428571428571100	1395.0000000000000000	5.0000000000000000	1408212028.0000000000000000	886.0000000000000000	214.0000000000000000
1305.3174603174602000	922.4920634920634900	1396.0000000000000000	5.0000000000000000	1408212028.0000000000000000	906.0000000000000000	219.0000000000000000
1310.9285714285713000	925.1428571428571100	1397.0000000000000000	5.0000000000000000	1408212028.0000000000000000	926.0000000000000000	216.0000000000000000
1317.2840909090910000	930.3522727272727500	1398.0000000000000000	5.0000000000000000	1408212028.0000000000000000	946.0000000000000000	220.0000000000000000
1324.5652173913043000	935.6195652173912500	1399.0000000000000000	5.0000000000000000	1408212028.0000000000000000	966.0000000000000000	223.0000000000000000
1332.4078947368421000	938.1578947368420800	1400.0000000000000000	5.0000000000000000	1408212028.0000000000000000	986.0000000000000000	215.0000000000000000
1340.3541666666667000	938.0833333333333700	1401.0000000000000000	5.0000000000000000	1408212029.0000000000000000	6.0000000000000000	220.0000000000000000
1342.4390243902440000	933.7073170731707700	1402.0000000000000000	5.0000000000000000	1408212029.0000000000000000	26.0000000000000000	250.0000000000000000
1341.8571428571429000	931.3333333333333700	1403.0000000000000000	5.0000000000000000	1408212029.0000000000000000	46.0000000000000000	222.0000000000000000
1348.6250000000000000	932.1250000000000000	1404.0000000000000000	5.0000000000000000	1408212029.0000000000000000	66.0000000000000000	222.0000000000000000
1344.3076923076924000	936.3846153846153600	1405.0000000000000000	5.0000000000000000	1408212029.0000000000000000	86.0000000000000000	217.0000000000000000
1345.7735849056603000	938.8679245283018400	1406.0000000000000000	5.0000000000000000	1408212029.0000000000000000	106.0000000000000000	222.0000000000000000
1343.6666666666667000	940.3333333333333700	1409.0000000000000000	5.0000000000000000	1408212029.0000000000000000	166.0000000000000000	224.0000000000000000
1350.2500000000000000	939.3611111111110900	1410.0000000000000000	5.0000000000000000	1408212029.0000000000000000	186.0000000000000000	220.0000000000000000
1355.2307692307693000	938.3461538461538100	1411.0000000000000000	5.0000000000000000	1408212029.0000000000000000	206.0000000000000000	223.0000000000000000
1356.5744680851064000	940.5531914893616700	1412.0000000000000000	5.0000000000000000	1408212029.0000000000000000	226.0000000000000000	227.0000000000000000
1359.0273972602740000	944.5479452054794400	1413.0000000000000000	5.0000000000000000	1408212029.0000000000000000	246.0000000000000000	219.0000000000000000
1361.9625000000001000	949.5499999999999500	1414.0000000000000000	5.0000000000000000	1408212029.0000000000000000	266.0000000000000000	226.0000000000000000
1364.9285714285713000	950.2142857142856700	1415.0000000000000000	5.0000000000000000	1408212029.0000000000000000	286.0000000000000000	220.0000000000000000
1366.5294117647059000	946.4117647058823200	1416.0000000000000000	5.0000000000000000	1408212029.0000000000000000	306.0000000000000000	223.0000000000000000
1361.4074074074074000	952.2222222222221700	1418.0000000000000000	5.0000000000000000	1408212029.0000000000000000	346.0000000000000000	220.0000000000000000
1368.8333333333333000	945.2291666666666300	1420.0000000000000000	5.0000000000000000	1408212029.0000000000000000	386.0000000000000000	218.0000000000000000
1375.1481481481480000	946.0000000000000000	1421.0000000000000000	5.0000000000000000	1408212029.0000000000000000	406.0000000000000000	224.0000000000000000
1376.6093750000000000	949.0937500000000000	1422.0000000000000000	5.0000000000000000	1408212029.0000000000000000	426.0000000000000000	238.0000000000000000
1380.7468354430380000	952.6962025316455500	1423.0000000000000000	5.0000000000000000	1408212029.0000000000000000	446.0000000000000000	222.0000000000000000
1385.7678571428571000	955.2321428571428900	1424.0000000000000000	5.0000000000000000	1408212029.0000000000000000	466.0000000000000000	228.0000000000000000
1392.3870967741937000	954.3225806451613400	1425.0000000000000000	5.0000000000000000	1408212029.0000000000000000	486.0000000000000000	220.0000000000000000
1398.0000000000000000	953.5555555555555400	1426.0000000000000000	5.0000000000000000	1408212029.0000000000000000	506.0000000000000000	225.0000000000000000
1399.0000000000000000	952.6250000000000000	1427.0000000000000000	5.0000000000000000	1408212029.0000000000000000	526.0000000000000000	229.0000000000000000
1403.4827586206898000	954.5862068965517400	1430.0000000000000000	5.0000000000000000	1408212029.0000000000000000	586.0000000000000000	223.0000000000000000
1404.2786885245901000	957.9344262295081800	1431.0000000000000000	5.0000000000000000	1408212029.0000000000000000	606.0000000000000000	227.0000000000000000
1407.5949367088608000	962.7215189873418200	1432.0000000000000000	5.0000000000000000	1408212029.0000000000000000	626.0000000000000000	228.0000000000000000
1411.9684210526316000	967.8526315789473500	1433.0000000000000000	5.0000000000000000	1408212029.0000000000000000	646.0000000000000000	225.0000000000000000
1413.6078431372548000	963.2941176470587800	1434.0000000000000000	5.0000000000000000	1408212029.0000000000000000	666.0000000000000000	229.0000000000000000
1413.6491228070176000	960.6315789473684400	1435.0000000000000000	5.0000000000000000	1408212029.0000000000000000	686.0000000000000000	253.0000000000000000
1418.9333333333334000	958.7333333333333500	1436.0000000000000000	5.0000000000000000	1408212029.0000000000000000	706.0000000000000000	228.0000000000000000
1421.0000000000000000	961.2500000000000000	1437.0000000000000000	5.0000000000000000	1408212029.0000000000000000	726.0000000000000000	232.0000000000000000
1422.3478260869565000	964.8695652173912500	1438.0000000000000000	5.0000000000000000	1408212029.0000000000000000	746.0000000000000000	228.0000000000000000
1425.6375000000000000	969.9750000000000200	1439.0000000000000000	5.0000000000000000	1408212029.0000000000000000	766.0000000000000000	231.0000000000000000
1428.9100000000001000	976.7999999999999500	1440.0000000000000000	5.0000000000000000	1408212029.0000000000000000	786.0000000000000000	266.0000000000000000
1435.0757575757575000	981.8787878787878800	1441.0000000000000000	5.0000000000000000	1408212029.0000000000000000	806.0000000000000000	229.0000000000000000
1440.8260869565217000	985.1884057971015000	1442.0000000000000000	5.0000000000000000	1408212029.0000000000000000	826.0000000000000000	232.0000000000000000
1449.0384615384614000	986.0961538461538100	1443.0000000000000000	5.0000000000000000	1408212029.0000000000000000	846.0000000000000000	228.0000000000000000
1456.8333333333333000	983.3333333333333700	1444.0000000000000000	5.0000000000000000	1408212029.0000000000000000	866.0000000000000000	231.0000000000000000
1456.6190476190477000	985.2380952380951800	1445.0000000000000000	5.0000000000000000	1408212029.0000000000000000	886.0000000000000000	237.0000000000000000
1456.2909090909091000	989.2000000000000500	1446.0000000000000000	5.0000000000000000	1408212029.0000000000000000	906.0000000000000000	227.0000000000000000
1458.0281690140846000	993.3802816901408100	1447.0000000000000000	5.0000000000000000	1408212029.0000000000000000	926.0000000000000000	235.0000000000000000
1462.9166666666667000	995.2708333333333700	1448.0000000000000000	5.0000000000000000	1408212029.0000000000000000	946.0000000000000000	228.0000000000000000
1465.1666666666667000	989.6190476190475900	1449.0000000000000000	5.0000000000000000	1408212029.0000000000000000	966.0000000000000000	233.0000000000000000
1465.3518518518520000	986.1851851851852200	1450.0000000000000000	5.0000000000000000	1408212029.0000000000000000	986.0000000000000000	240.0000000000000000
1465.1086956521740000	983.1304347826087500	1451.0000000000000000	5.0000000000000000	1408212030.0000000000000000	6.0000000000000000	227.0000000000000000
1467.8750000000000000	980.5000000000000000	1452.0000000000000000	5.0000000000000000	1408212030.0000000000000000	26.0000000000000000	235.0000000000000000
1470.5000000000000000	985.5000000000000000	1454.0000000000000000	5.0000000000000000	1408212030.0000000000000000	66.0000000000000000	232.0000000000000000
1471.9400000000001000	988.1599999999999700	1455.0000000000000000	5.0000000000000000	1408212030.0000000000000000	86.0000000000000000	247.0000000000000000
1472.3230769230770000	992.1538461538461900	1456.0000000000000000	5.0000000000000000	1408212030.0000000000000000	106.0000000000000000	232.0000000000000000
1473.1176470588234000	996.3382352941176800	1457.0000000000000000	5.0000000000000000	1408212030.0000000000000000	126.0000000000000000	236.0000000000000000
1472.6986301369864000	1002.2054794520548000	1458.0000000000000000	5.0000000000000000	1408212030.0000000000000000	146.0000000000000000	230.0000000000000000
1474.0232558139535000	1008.8953488372093000	1459.0000000000000000	5.0000000000000000	1408212030.0000000000000000	166.0000000000000000	236.0000000000000000
1476.3777777777777000	1004.4888888888889000	1460.0000000000000000	5.0000000000000000	1408212030.0000000000000000	186.0000000000000000	238.0000000000000000
1477.0882352941176000	1000.9264705882352000	1461.0000000000000000	5.0000000000000000	1408212030.0000000000000000	206.0000000000000000	231.0000000000000000
1480.7631578947369000	998.5263157894736400	1462.0000000000000000	5.0000000000000000	1408212030.0000000000000000	226.0000000000000000	238.0000000000000000
1485.8431372549019000	1001.4705882352941000	1464.0000000000000000	5.0000000000000000	1408212030.0000000000000000	266.0000000000000000	237.0000000000000000
1487.6428571428571000	1004.7285714285714000	1465.0000000000000000	5.0000000000000000	1408212030.0000000000000000	286.0000000000000000	239.0000000000000000
1488.2380952380952000	1001.7142857142857000	1467.0000000000000000	5.0000000000000000	1408212030.0000000000000000	326.0000000000000000	239.0000000000000000
1490.1500000000001000	999.7000000000000500	1469.0000000000000000	5.0000000000000000	1408212030.0000000000000000	366.0000000000000000	238.0000000000000000
1492.6923076923076000	996.9423076923077400	1470.0000000000000000	5.0000000000000000	1408212030.0000000000000000	386.0000000000000000	242.0000000000000000
1493.9245283018868000	993.4339622641509800	1471.0000000000000000	5.0000000000000000	1408212030.0000000000000000	406.0000000000000000	234.0000000000000000
1497.2982456140351000	989.6491228070175300	1472.0000000000000000	5.0000000000000000	1408212030.0000000000000000	426.0000000000000000	241.0000000000000000
1502.5000000000000000	986.0625000000000000	1473.0000000000000000	5.0000000000000000	1408212030.0000000000000000	446.0000000000000000	276.0000000000000000
1507.6578947368421000	983.7631578947368800	1474.0000000000000000	5.0000000000000000	1408212030.0000000000000000	466.0000000000000000	238.0000000000000000
1515.2692307692307000	985.3076923076922600	1476.0000000000000000	5.0000000000000000	1408212030.0000000000000000	506.0000000000000000	238.0000000000000000
1514.0750000000000000	987.5249999999999800	1477.0000000000000000	5.0000000000000000	1408212030.0000000000000000	526.0000000000000000	242.0000000000000000
1524.5999999999999000	987.8999999999999800	1481.0000000000000000	5.0000000000000000	1408212030.0000000000000000	606.0000000000000000	237.0000000000000000
1521.5000000000000000	984.2916666666666300	1483.0000000000000000	5.0000000000000000	1408212030.0000000000000000	646.0000000000000000	249.0000000000000000
1517.7763157894738000	981.6578947368420800	1484.0000000000000000	5.0000000000000000	1408212030.0000000000000000	666.0000000000000000	238.0000000000000000
1512.8513513513512000	977.9594594594594800	1485.0000000000000000	5.0000000000000000	1408212030.0000000000000000	686.0000000000000000	246.0000000000000000
1505.3000000000000000	975.3166666666667200	1486.0000000000000000	5.0000000000000000	1408212030.0000000000000000	706.0000000000000000	238.0000000000000000
1497.3043478260870000	974.5000000000000000	1487.0000000000000000	5.0000000000000000	1408212030.0000000000000000	726.0000000000000000	245.0000000000000000
1490.2608695652175000	976.6956521739130000	1488.0000000000000000	5.0000000000000000	1408212030.0000000000000000	746.0000000000000000	254.0000000000000000
1487.0000000000000000	979.9032258064515900	1489.0000000000000000	5.0000000000000000	1408212030.0000000000000000	766.0000000000000000	242.0000000000000000
1483.8947368421052000	984.4736842105263600	1490.0000000000000000	5.0000000000000000	1408212030.0000000000000000	786.0000000000000000	247.0000000000000000
1482.4461538461539000	990.2153846153846600	1491.0000000000000000	5.0000000000000000	1408212030.0000000000000000	806.0000000000000000	240.0000000000000000
1480.1710526315790000	997.6710526315789600	1492.0000000000000000	5.0000000000000000	1408212030.0000000000000000	826.0000000000000000	246.0000000000000000
1478.4487179487180000	1005.5641025641025000	1493.0000000000000000	5.0000000000000000	1408212030.0000000000000000	846.0000000000000000	247.0000000000000000
1475.8076923076924000	1013.8717948717949000	1494.0000000000000000	5.0000000000000000	1408212030.0000000000000000	866.0000000000000000	241.0000000000000000
1473.1176470588234000	1020.9264705882352000	1495.0000000000000000	5.0000000000000000	1408212030.0000000000000000	886.0000000000000000	247.0000000000000000
1467.2343750000000000	1025.0937500000000000	1496.0000000000000000	5.0000000000000000	1408212030.0000000000000000	906.0000000000000000	242.0000000000000000
1461.0704225352113000	1020.8309859154930000	1497.0000000000000000	5.0000000000000000	1408212030.0000000000000000	926.0000000000000000	247.0000000000000000
1455.1794871794871000	1016.8974358974359000	1498.0000000000000000	5.0000000000000000	1408212030.0000000000000000	946.0000000000000000	249.0000000000000000
1448.5671641791046000	1013.0895522388059000	1499.0000000000000000	5.0000000000000000	1408212030.0000000000000000	966.0000000000000000	241.0000000000000000
1440.5434782608695000	1011.5869565217391000	1500.0000000000000000	5.0000000000000000	1408212030.0000000000000000	986.0000000000000000	250.0000000000000000
1432.7500000000000000	1013.3636363636364000	1501.0000000000000000	5.0000000000000000	1408212031.0000000000000000	6.0000000000000000	455.0000000000000000
1428.0892857142858000	1015.6607142857143000	1502.0000000000000000	5.0000000000000000	1408212031.0000000000000000	26.0000000000000000	249.0000000000000000
1422.9682539682540000	1019.0952380952381000	1503.0000000000000000	5.0000000000000000	1408212031.0000000000000000	46.0000000000000000	251.0000000000000000
1417.1285714285714000	1023.6857142857143000	1504.0000000000000000	5.0000000000000000	1408212031.0000000000000000	66.0000000000000000	245.0000000000000000
1411.6164383561643000	1028.5479452054794000	1505.0000000000000000	5.0000000000000000	1408212031.0000000000000000	86.0000000000000000	250.0000000000000000
1408.7500000000000000	1034.0000000000000000	1506.0000000000000000	5.0000000000000000	1408212031.0000000000000000	106.0000000000000000	505.0000000000000000
1403.8571428571429000	1040.0238095238096000	1507.0000000000000000	5.0000000000000000	1408212031.0000000000000000	126.0000000000000000	248.0000000000000000
1396.1176470588234000	1042.2352941176471000	1508.0000000000000000	5.0000000000000000	1408212031.0000000000000000	146.0000000000000000	250.0000000000000000
1392.4444444444443000	1039.2222222222222000	1509.0000000000000000	5.0000000000000000	1408212031.0000000000000000	166.0000000000000000	243.0000000000000000
1386.9166666666667000	1038.8333333333333000	1510.0000000000000000	5.0000000000000000	1408212031.0000000000000000	186.0000000000000000	252.0000000000000000
1387.0000000000000000	1037.5652173913043000	1511.0000000000000000	5.0000000000000000	1408212031.0000000000000000	206.0000000000000000	259.0000000000000000
1385.7096774193549000	1036.3870967741937000	1512.0000000000000000	5.0000000000000000	1408212031.0000000000000000	226.0000000000000000	244.0000000000000000
1379.2777777777778000	1038.0555555555557000	1513.0000000000000000	5.0000000000000000	1408212031.0000000000000000	246.0000000000000000	253.0000000000000000
1376.9705882352941000	1040.6176470588234000	1514.0000000000000000	5.0000000000000000	1408212031.0000000000000000	266.0000000000000000	245.0000000000000000
1373.3225806451612000	1044.0322580645161000	1515.0000000000000000	5.0000000000000000	1408212031.0000000000000000	286.0000000000000000	252.0000000000000000
1369.0441176470588000	1048.0882352941176000	1516.0000000000000000	5.0000000000000000	1408212031.0000000000000000	306.0000000000000000	260.0000000000000000
1364.6231884057970000	1052.1884057971015000	1517.0000000000000000	5.0000000000000000	1408212031.0000000000000000	326.0000000000000000	246.0000000000000000
1359.1176470588234000	1053.8823529411766000	1518.0000000000000000	5.0000000000000000	1408212031.0000000000000000	346.0000000000000000	253.0000000000000000
1355.7916666666667000	1056.2291666666667000	1519.0000000000000000	5.0000000000000000	1408212031.0000000000000000	366.0000000000000000	248.0000000000000000
1352.6805555555557000	1059.9861111111111000	1520.0000000000000000	5.0000000000000000	1408212031.0000000000000000	386.0000000000000000	254.0000000000000000
1345.6388888888889000	1059.8611111111111000	1521.0000000000000000	5.0000000000000000	1408212031.0000000000000000	406.0000000000000000	260.0000000000000000
1343.2325581395348000	1056.7674418604652000	1522.0000000000000000	5.0000000000000000	1408212031.0000000000000000	426.0000000000000000	249.0000000000000000
1338.0322580645161000	1056.2580645161290000	1523.0000000000000000	5.0000000000000000	1408212031.0000000000000000	446.0000000000000000	256.0000000000000000
1335.5000000000000000	1054.6333333333334000	1524.0000000000000000	5.0000000000000000	1408212031.0000000000000000	466.0000000000000000	248.0000000000000000
1336.5641025641025000	1053.2564102564102000	1525.0000000000000000	5.0000000000000000	1408212031.0000000000000000	486.0000000000000000	255.0000000000000000
1336.7692307692307000	1051.4230769230769000	1526.0000000000000000	5.0000000000000000	1408212031.0000000000000000	506.0000000000000000	254.0000000000000000
1335.4150943396226000	1048.8867924528302000	1527.0000000000000000	5.0000000000000000	1408212031.0000000000000000	526.0000000000000000	249.0000000000000000
1331.8260869565217000	1046.7391304347825000	1528.0000000000000000	5.0000000000000000	1408212031.0000000000000000	546.0000000000000000	256.0000000000000000
1327.9230769230769000	1044.8846153846155000	1529.0000000000000000	5.0000000000000000	1408212031.0000000000000000	566.0000000000000000	249.0000000000000000
1322.9302325581396000	1043.9302325581396000	1530.0000000000000000	5.0000000000000000	1408212031.0000000000000000	586.0000000000000000	257.0000000000000000
1322.5000000000000000	1044.8000000000000000	1531.0000000000000000	5.0000000000000000	1408212031.0000000000000000	606.0000000000000000	257.0000000000000000
1316.5862068965516000	1046.5172413793102000	1532.0000000000000000	5.0000000000000000	1408212031.0000000000000000	626.0000000000000000	251.0000000000000000
1312.3000000000000000	1045.5500000000000000	1533.0000000000000000	5.0000000000000000	1408212031.0000000000000000	646.0000000000000000	258.0000000000000000
1317.9285714285713000	1042.9642857142858000	1535.0000000000000000	5.0000000000000000	1408212031.0000000000000000	686.0000000000000000	260.0000000000000000
1316.9545454545455000	1041.2500000000000000	1536.0000000000000000	5.0000000000000000	1408212031.0000000000000000	706.0000000000000000	257.0000000000000000
1316.2000000000000000	1038.4363636363637000	1537.0000000000000000	5.0000000000000000	1408212031.0000000000000000	726.0000000000000000	251.0000000000000000
1313.3541666666667000	1036.4583333333333000	1538.0000000000000000	5.0000000000000000	1408212031.0000000000000000	746.0000000000000000	257.0000000000000000
1310.4363636363637000	1034.4727272727273000	1539.0000000000000000	5.0000000000000000	1408212031.0000000000000000	766.0000000000000000	613.0000000000000000
1304.7213114754099000	1032.3934426229507000	1540.0000000000000000	5.0000000000000000	1408212031.0000000000000000	786.0000000000000000	257.0000000000000000
1299.1886792452831000	1030.8301886792453000	1541.0000000000000000	5.0000000000000000	1408212031.0000000000000000	806.0000000000000000	257.0000000000000000
1293.1538461538462000	1030.3333333333333000	1542.0000000000000000	5.0000000000000000	1408212031.0000000000000000	826.0000000000000000	253.0000000000000000
1287.9117647058824000	1030.9117647058824000	1543.0000000000000000	5.0000000000000000	1408212031.0000000000000000	846.0000000000000000	260.0000000000000000
1282.4347826086957000	1032.4565217391305000	1544.0000000000000000	5.0000000000000000	1408212031.0000000000000000	866.0000000000000000	264.0000000000000000
1280.5200000000000000	1029.8800000000001000	1545.0000000000000000	5.0000000000000000	1408212031.0000000000000000	886.0000000000000000	253.0000000000000000
1283.6451612903227000	1027.7096774193549000	1546.0000000000000000	5.0000000000000000	1408212031.0000000000000000	906.0000000000000000	260.0000000000000000
1281.8461538461538000	1026.4615384615386000	1547.0000000000000000	5.0000000000000000	1408212031.0000000000000000	926.0000000000000000	254.0000000000000000
1279.6111111111111000	1024.7037037037037000	1548.0000000000000000	5.0000000000000000	1408212031.0000000000000000	946.0000000000000000	261.0000000000000000
1277.0625000000000000	1021.4843750000000000	1549.0000000000000000	5.0000000000000000	1408212031.0000000000000000	966.0000000000000000	267.0000000000000000
1274.6075949367089000	1017.4936708860760000	1550.0000000000000000	5.0000000000000000	1408212031.0000000000000000	986.0000000000000000	252.0000000000000000
1273.7794117647059000	1013.3823529411765000	1551.0000000000000000	5.0000000000000000	1408212032.0000000000000000	6.0000000000000000	260.0000000000000000
1272.9090909090910000	1009.4545454545455000	1552.0000000000000000	5.0000000000000000	1408212032.0000000000000000	26.0000000000000000	258.0000000000000000
1272.8225806451612000	1005.6612903225806000	1553.0000000000000000	5.0000000000000000	1408212032.0000000000000000	46.0000000000000000	262.0000000000000000
1272.0196078431372000	1003.2156862745098000	1554.0000000000000000	5.0000000000000000	1408212032.0000000000000000	66.0000000000000000	275.0000000000000000
1270.7333333333333000	1001.8333333333334000	1555.0000000000000000	5.0000000000000000	1408212032.0000000000000000	86.0000000000000000	256.0000000000000000
1267.7500000000000000	1001.0625000000000000	1556.0000000000000000	5.0000000000000000	1408212032.0000000000000000	106.0000000000000000	262.0000000000000000
1275.8750000000000000	998.3750000000000000	1557.0000000000000000	5.0000000000000000	1408212032.0000000000000000	126.0000000000000000	257.0000000000000000
1270.5945945945946000	998.5135135135135400	1558.0000000000000000	5.0000000000000000	1408212032.0000000000000000	146.0000000000000000	264.0000000000000000
1262.6190476190477000	999.5238095238095200	1561.0000000000000000	5.0000000000000000	1408212032.0000000000000000	206.0000000000000000	263.0000000000000000
1261.7500000000000000	998.9166666666666300	1562.0000000000000000	5.0000000000000000	1408212032.0000000000000000	226.0000000000000000	258.0000000000000000
1260.1111111111111000	1001.7407407407408000	1563.0000000000000000	5.0000000000000000	1408212032.0000000000000000	246.0000000000000000	264.0000000000000000
1265.1041666666667000	995.7708333333333700	1565.0000000000000000	5.0000000000000000	1408212032.0000000000000000	286.0000000000000000	261.0000000000000000
1264.5131578947369000	992.6710526315789600	1566.0000000000000000	5.0000000000000000	1408212032.0000000000000000	306.0000000000000000	265.0000000000000000
1266.0937500000000000	989.3125000000000000	1567.0000000000000000	5.0000000000000000	1408212032.0000000000000000	326.0000000000000000	271.0000000000000000
1266.3859649122808000	986.0877192982455900	1568.0000000000000000	5.0000000000000000	1408212032.0000000000000000	346.0000000000000000	267.0000000000000000
1266.0158730158730000	983.0952380952380700	1569.0000000000000000	5.0000000000000000	1408212032.0000000000000000	366.0000000000000000	269.0000000000000000
1265.8043478260870000	980.7826086956521300	1570.0000000000000000	5.0000000000000000	1408212032.0000000000000000	386.0000000000000000	262.0000000000000000
1264.0000000000000000	978.9148936170212200	1571.0000000000000000	5.0000000000000000	1408212032.0000000000000000	406.0000000000000000	266.0000000000000000
1259.7187500000000000	978.7500000000000000	1572.0000000000000000	5.0000000000000000	1408212032.0000000000000000	426.0000000000000000	311.0000000000000000
1255.4375000000000000	979.6875000000000000	1573.0000000000000000	5.0000000000000000	1408212032.0000000000000000	446.0000000000000000	268.0000000000000000
1252.4666666666667000	977.6666666666666300	1574.0000000000000000	5.0000000000000000	1408212032.0000000000000000	466.0000000000000000	269.0000000000000000
1255.5000000000000000	976.2999999999999500	1575.0000000000000000	5.0000000000000000	1408212032.0000000000000000	486.0000000000000000	264.0000000000000000
1260.3658536585365000	973.6585365853658200	1576.0000000000000000	5.0000000000000000	1408212032.0000000000000000	506.0000000000000000	268.0000000000000000
1266.4749999999999000	969.2999999999999500	1577.0000000000000000	5.0000000000000000	1408212032.0000000000000000	526.0000000000000000	273.0000000000000000
1269.9682539682540000	964.2063492063491600	1578.0000000000000000	5.0000000000000000	1408212032.0000000000000000	546.0000000000000000	265.0000000000000000
1272.8095238095239000	959.8253968253968700	1579.0000000000000000	5.0000000000000000	1408212032.0000000000000000	566.0000000000000000	270.0000000000000000
1276.0281690140846000	954.7746478873239100	1580.0000000000000000	5.0000000000000000	1408212032.0000000000000000	586.0000000000000000	265.0000000000000000
1282.9661016949153000	948.9830508474576600	1581.0000000000000000	5.0000000000000000	1408212032.0000000000000000	606.0000000000000000	269.0000000000000000
1286.4081632653060000	945.6326530612244600	1582.0000000000000000	5.0000000000000000	1408212032.0000000000000000	626.0000000000000000	272.0000000000000000
1292.7777777777778000	942.3703703703703200	1583.0000000000000000	5.0000000000000000	1408212032.0000000000000000	646.0000000000000000	264.0000000000000000
1296.8750000000000000	942.4583333333333700	1584.0000000000000000	5.0000000000000000	1408212032.0000000000000000	666.0000000000000000	272.0000000000000000
1298.9000000000001000	944.6000000000000200	1585.0000000000000000	5.0000000000000000	1408212032.0000000000000000	686.0000000000000000	265.0000000000000000
1301.7254901960785000	946.5490196078430900	1586.0000000000000000	5.0000000000000000	1408212032.0000000000000000	706.0000000000000000	270.0000000000000000
1293.2333333333333000	945.3333333333333700	1592.0000000000000000	5.0000000000000000	1408212032.0000000000000000	826.0000000000000000	274.0000000000000000
1284.5000000000000000	943.7999999999999500	1597.0000000000000000	5.0000000000000000	1408212032.0000000000000000	926.0000000000000000	275.0000000000000000
1295.1818181818182000	939.9545454545455000	1598.0000000000000000	5.0000000000000000	1408212032.0000000000000000	946.0000000000000000	271.0000000000000000
1297.7647058823529000	941.7647058823529300	1599.0000000000000000	5.0000000000000000	1408212032.0000000000000000	966.0000000000000000	276.0000000000000000
1298.2741935483871000	944.9516129032258500	1600.0000000000000000	5.0000000000000000	1408212032.0000000000000000	986.0000000000000000	280.0000000000000000
1298.4090909090910000	941.6818181818181300	1602.0000000000000000	5.0000000000000000	1408212033.0000000000000000	26.0000000000000000	277.0000000000000000
1294.2105263157894000	937.9605263157894800	1604.0000000000000000	5.0000000000000000	1408212033.0000000000000000	66.0000000000000000	274.0000000000000000
1287.8208955223881000	936.9850746268656400	1605.0000000000000000	5.0000000000000000	1408212033.0000000000000000	86.0000000000000000	324.0000000000000000
1280.1428571428571000	938.4897959183673500	1606.0000000000000000	5.0000000000000000	1408212033.0000000000000000	106.0000000000000000	275.0000000000000000
1273.5882352941176000	942.6862745098038700	1607.0000000000000000	5.0000000000000000	1408212033.0000000000000000	126.0000000000000000	276.0000000000000000
1269.6101694915253000	947.5423728813559600	1608.0000000000000000	5.0000000000000000	1408212033.0000000000000000	146.0000000000000000	271.0000000000000000
1265.6865671641790000	952.5970149253731700	1609.0000000000000000	5.0000000000000000	1408212033.0000000000000000	166.0000000000000000	277.0000000000000000
1259.7959183673470000	956.8571428571428900	1610.0000000000000000	5.0000000000000000	1408212033.0000000000000000	186.0000000000000000	285.0000000000000000
1252.2500000000000000	962.0000000000000000	1613.0000000000000000	5.0000000000000000	1408212033.0000000000000000	246.0000000000000000	274.0000000000000000
1262.8421052631579000	961.0789473684210400	1616.0000000000000000	5.0000000000000000	1408212033.0000000000000000	306.0000000000000000	273.0000000000000000
1258.5555555555557000	966.4444444444444600	1617.0000000000000000	5.0000000000000000	1408212033.0000000000000000	326.0000000000000000	280.0000000000000000
1270.0500000000000000	958.0499999999999500	1618.0000000000000000	5.0000000000000000	1408212033.0000000000000000	346.0000000000000000	275.0000000000000000
1271.2800000000000000	959.2000000000000500	1621.0000000000000000	5.0000000000000000	1408212033.0000000000000000	406.0000000000000000	274.0000000000000000
1275.3571428571429000	961.5892857142856700	1622.0000000000000000	5.0000000000000000	1408212033.0000000000000000	426.0000000000000000	282.0000000000000000
1279.3294117647058000	965.7058823529412200	1623.0000000000000000	5.0000000000000000	1408212033.0000000000000000	446.0000000000000000	277.0000000000000000
1284.1470588235295000	968.3823529411764600	1624.0000000000000000	5.0000000000000000	1408212033.0000000000000000	466.0000000000000000	280.0000000000000000
1288.3703703703704000	968.8148148148147800	1625.0000000000000000	5.0000000000000000	1408212033.0000000000000000	486.0000000000000000	284.0000000000000000
1288.3913043478260000	964.7826086956521300	1626.0000000000000000	5.0000000000000000	1408212033.0000000000000000	506.0000000000000000	279.0000000000000000
1291.4500000000000000	961.6250000000000000	1627.0000000000000000	5.0000000000000000	1408212033.0000000000000000	526.0000000000000000	284.0000000000000000
1295.2535211267605000	954.1408450704225300	1629.0000000000000000	5.0000000000000000	1408212033.0000000000000000	566.0000000000000000	282.0000000000000000
1302.8723404255320000	949.5957446808511100	1630.0000000000000000	5.0000000000000000	1408212033.0000000000000000	586.0000000000000000	284.0000000000000000
1308.6515151515152000	946.3484848484848700	1631.0000000000000000	5.0000000000000000	1408212033.0000000000000000	606.0000000000000000	278.0000000000000000
1316.8372093023256000	943.3488372093023600	1632.0000000000000000	5.0000000000000000	1408212033.0000000000000000	626.0000000000000000	283.0000000000000000
1323.0652173913043000	942.5869565217391300	1633.0000000000000000	5.0000000000000000	1408212033.0000000000000000	646.0000000000000000	306.0000000000000000
1328.2244897959183000	942.2857142857143300	1634.0000000000000000	5.0000000000000000	1408212033.0000000000000000	666.0000000000000000	282.0000000000000000
1332.7600000000000000	943.2200000000000300	1635.0000000000000000	5.0000000000000000	1408212033.0000000000000000	686.0000000000000000	285.0000000000000000
1335.6170212765958000	944.8085106382978900	1636.0000000000000000	5.0000000000000000	1408212033.0000000000000000	706.0000000000000000	280.0000000000000000
1339.3015873015872000	947.6190476190475900	1637.0000000000000000	5.0000000000000000	1408212033.0000000000000000	726.0000000000000000	288.0000000000000000
1344.3114754098360000	950.2950819672131500	1638.0000000000000000	5.0000000000000000	1408212033.0000000000000000	746.0000000000000000	341.0000000000000000
1348.6393442622950000	953.4590163934426500	1639.0000000000000000	5.0000000000000000	1408212033.0000000000000000	766.0000000000000000	284.0000000000000000
1352.7428571428572000	957.6000000000000200	1640.0000000000000000	5.0000000000000000	1408212033.0000000000000000	786.0000000000000000	287.0000000000000000
1356.2000000000000000	961.4166666666666300	1641.0000000000000000	5.0000000000000000	1408212033.0000000000000000	806.0000000000000000	281.0000000000000000
1362.0571428571429000	961.4857142857142700	1642.0000000000000000	5.0000000000000000	1408212033.0000000000000000	826.0000000000000000	288.0000000000000000
1366.7200000000000000	961.1599999999999700	1643.0000000000000000	5.0000000000000000	1408212033.0000000000000000	846.0000000000000000	291.0000000000000000
1372.1250000000000000	959.6250000000000000	1645.0000000000000000	5.0000000000000000	1408212033.0000000000000000	886.0000000000000000	289.0000000000000000
1374.7812500000000000	960.2500000000000000	1646.0000000000000000	5.0000000000000000	1408212033.0000000000000000	906.0000000000000000	283.0000000000000000
1377.0697674418604000	961.4418604651162900	1647.0000000000000000	5.0000000000000000	1408212033.0000000000000000	926.0000000000000000	289.0000000000000000
1380.7592592592594000	963.6851851851852200	1648.0000000000000000	5.0000000000000000	1408212033.0000000000000000	946.0000000000000000	294.0000000000000000
1385.3599999999999000	967.0266666666666400	1649.0000000000000000	5.0000000000000000	1408212033.0000000000000000	966.0000000000000000	281.0000000000000000
1390.7808219178082000	971.0410958904109300	1650.0000000000000000	5.0000000000000000	1408212033.0000000000000000	986.0000000000000000	291.0000000000000000
1394.7951807228915000	976.4216867469879200	1651.0000000000000000	5.0000000000000000	1408212034.0000000000000000	6.0000000000000000	283.0000000000000000
1400.3066666666666000	979.2799999999999700	1652.0000000000000000	5.0000000000000000	1408212034.0000000000000000	26.0000000000000000	290.0000000000000000
1408.0909090909090000	975.3636363636363700	1654.0000000000000000	5.0000000000000000	1408212034.0000000000000000	66.0000000000000000	285.0000000000000000
1410.1851851851852000	977.6666666666666300	1655.0000000000000000	5.0000000000000000	1408212034.0000000000000000	86.0000000000000000	291.0000000000000000
1412.6250000000000000	979.2500000000000000	1656.0000000000000000	5.0000000000000000	1408212034.0000000000000000	106.0000000000000000	302.0000000000000000
1414.4516129032259000	983.0967741935484100	1657.0000000000000000	5.0000000000000000	1408212034.0000000000000000	126.0000000000000000	288.0000000000000000
1417.0689655172414000	985.8275862068965100	1658.0000000000000000	5.0000000000000000	1408212034.0000000000000000	146.0000000000000000	292.0000000000000000
1422.4210526315790000	987.9824561403509100	1659.0000000000000000	5.0000000000000000	1408212034.0000000000000000	166.0000000000000000	283.0000000000000000
1429.0930232558139000	988.9767441860465200	1660.0000000000000000	5.0000000000000000	1408212034.0000000000000000	186.0000000000000000	292.0000000000000000
1433.9090909090910000	989.8409090909091200	1661.0000000000000000	5.0000000000000000	1408212034.0000000000000000	206.0000000000000000	303.0000000000000000
1436.1521739130435000	991.6739130434782500	1662.0000000000000000	5.0000000000000000	1408212034.0000000000000000	226.0000000000000000	292.0000000000000000
1440.3023255813953000	992.9069767441860700	1663.0000000000000000	5.0000000000000000	1408212034.0000000000000000	246.0000000000000000	293.0000000000000000
1443.3529411764705000	995.3921568627450800	1664.0000000000000000	5.0000000000000000	1408212034.0000000000000000	266.0000000000000000	287.0000000000000000
1446.9047619047619000	998.5238095238095200	1665.0000000000000000	5.0000000000000000	1408212034.0000000000000000	286.0000000000000000	293.0000000000000000
1449.6756756756756000	1002.5405405405405000	1666.0000000000000000	5.0000000000000000	1408212034.0000000000000000	306.0000000000000000	581.0000000000000000
1454.4197530864199000	1006.2592592592592000	1667.0000000000000000	5.0000000000000000	1408212034.0000000000000000	326.0000000000000000	294.0000000000000000
1458.9444444444443000	1009.5185185185185000	1668.0000000000000000	5.0000000000000000	1408212034.0000000000000000	346.0000000000000000	294.0000000000000000
1464.8550724637680000	1017.2898550724638000	1670.0000000000000000	5.0000000000000000	1408212034.0000000000000000	386.0000000000000000	295.0000000000000000
1467.6315789473683000	1020.8245614035088000	1671.0000000000000000	5.0000000000000000	1408212034.0000000000000000	406.0000000000000000	659.0000000000000000
1473.3333333333333000	1017.0370370370371000	1672.0000000000000000	5.0000000000000000	1408212034.0000000000000000	426.0000000000000000	294.0000000000000000
1472.9054054054054000	1013.0540540540541000	1673.0000000000000000	5.0000000000000000	1408212034.0000000000000000	446.0000000000000000	296.0000000000000000
1473.4225352112676000	1008.5352112676056000	1674.0000000000000000	5.0000000000000000	1408212034.0000000000000000	466.0000000000000000	290.0000000000000000
1474.7164179104477000	1004.0597014925373000	1675.0000000000000000	5.0000000000000000	1408212034.0000000000000000	486.0000000000000000	295.0000000000000000
1475.2105263157894000	1000.7368421052631000	1676.0000000000000000	5.0000000000000000	1408212034.0000000000000000	506.0000000000000000	304.0000000000000000
1475.5384615384614000	998.2820512820512700	1677.0000000000000000	5.0000000000000000	1408212034.0000000000000000	526.0000000000000000	291.0000000000000000
1479.8518518518520000	1000.5185185185185000	1679.0000000000000000	5.0000000000000000	1408212034.0000000000000000	566.0000000000000000	287.0000000000000000
1483.1891891891892000	1002.1081081081081000	1680.0000000000000000	5.0000000000000000	1408212034.0000000000000000	586.0000000000000000	298.0000000000000000
1486.1818181818182000	1004.6181818181818000	1681.0000000000000000	5.0000000000000000	1408212034.0000000000000000	606.0000000000000000	303.0000000000000000
1489.2238805970148000	1008.5820895522388000	1682.0000000000000000	5.0000000000000000	1408212034.0000000000000000	626.0000000000000000	289.0000000000000000
1495.3692307692309000	1012.4307692307692000	1683.0000000000000000	5.0000000000000000	1408212034.0000000000000000	646.0000000000000000	299.0000000000000000
1498.9178082191781000	1016.8630136986301000	1684.0000000000000000	5.0000000000000000	1408212034.0000000000000000	666.0000000000000000	292.0000000000000000
1506.0625000000000000	1018.0625000000000000	1685.0000000000000000	5.0000000000000000	1408212034.0000000000000000	686.0000000000000000	298.0000000000000000
1513.2647058823529000	1016.3235294117648000	1686.0000000000000000	5.0000000000000000	1408212034.0000000000000000	706.0000000000000000	306.0000000000000000
1517.7297297297298000	1014.0000000000000000	1687.0000000000000000	5.0000000000000000	1408212034.0000000000000000	726.0000000000000000	292.0000000000000000
1522.7058823529412000	1012.5294117647059000	1688.0000000000000000	5.0000000000000000	1408212034.0000000000000000	746.0000000000000000	299.0000000000000000
1527.5185185185185000	1011.4074074074074000	1689.0000000000000000	5.0000000000000000	1408212034.0000000000000000	766.0000000000000000	293.0000000000000000
1530.9500000000000000	1011.6000000000000000	1690.0000000000000000	5.0000000000000000	1408212034.0000000000000000	786.0000000000000000	299.0000000000000000
1534.7560975609756000	1008.6097560975610000	1694.0000000000000000	5.0000000000000000	1408212034.0000000000000000	866.0000000000000000	293.0000000000000000
1535.1333333333334000	1005.8666666666667000	1695.0000000000000000	5.0000000000000000	1408212034.0000000000000000	886.0000000000000000	300.0000000000000000
1532.6285714285714000	1002.5285714285715000	1696.0000000000000000	5.0000000000000000	1408212034.0000000000000000	906.0000000000000000	302.0000000000000000
1529.5466666666666000	997.7200000000000300	1697.0000000000000000	5.0000000000000000	1408212034.0000000000000000	926.0000000000000000	296.0000000000000000
1524.8311688311687000	992.9740259740259500	1698.0000000000000000	5.0000000000000000	1408212034.0000000000000000	946.0000000000000000	302.0000000000000000
1520.0975609756097000	987.8902439024390100	1699.0000000000000000	5.0000000000000000	1408212034.0000000000000000	966.0000000000000000	298.0000000000000000
1516.4861111111111000	982.7777777777778300	1700.0000000000000000	5.0000000000000000	1408212034.0000000000000000	986.0000000000000000	302.0000000000000000
1514.3783783783783000	978.2162162162162500	1701.0000000000000000	5.0000000000000000	1408212035.0000000000000000	6.0000000000000000	323.0000000000000000
1511.8688524590164000	974.0983606557376800	1702.0000000000000000	5.0000000000000000	1408212035.0000000000000000	26.0000000000000000	298.0000000000000000
1507.0877192982457000	968.1403508771929900	1704.0000000000000000	5.0000000000000000	1408212035.0000000000000000	66.0000000000000000	348.0000000000000000
1505.8275862068965000	965.8275862068965100	1705.0000000000000000	5.0000000000000000	1408212035.0000000000000000	86.0000000000000000	303.0000000000000000
1502.5000000000000000	964.5000000000000000	1706.0000000000000000	5.0000000000000000	1408212035.0000000000000000	106.0000000000000000	302.0000000000000000
1499.2222222222222000	963.8888888888889100	1707.0000000000000000	5.0000000000000000	1408212035.0000000000000000	126.0000000000000000	297.0000000000000000
1495.6190476190477000	967.8095238095238500	1708.0000000000000000	5.0000000000000000	1408212035.0000000000000000	146.0000000000000000	303.0000000000000000
1494.2000000000000000	970.5428571428570900	1709.0000000000000000	5.0000000000000000	1408212035.0000000000000000	166.0000000000000000	309.0000000000000000
1492.8484848484848000	974.3636363636363700	1710.0000000000000000	5.0000000000000000	1408212035.0000000000000000	186.0000000000000000	298.0000000000000000
1495.0500000000000000	967.3999999999999800	1714.0000000000000000	5.0000000000000000	1408212035.0000000000000000	266.0000000000000000	312.0000000000000000
1449.5000000000000000	996.0000000000000000	1726.0000000000000000	5.0000000000000000	1408212035.0000000000000000	506.0000000000000000	308.0000000000000000
1419.5294117647059000	988.4117647058823200	1744.0000000000000000	5.0000000000000000	1408212035.0000000000000000	866.0000000000000000	314.0000000000000000
1427.2608695652175000	986.2173913043478700	1745.0000000000000000	5.0000000000000000	1408212035.0000000000000000	886.0000000000000000	307.0000000000000000
1434.6153846153845000	986.1282051282050800	1746.0000000000000000	5.0000000000000000	1408212035.0000000000000000	906.0000000000000000	312.0000000000000000
1439.1764705882354000	987.6274509803921500	1747.0000000000000000	5.0000000000000000	1408212035.0000000000000000	926.0000000000000000	320.0000000000000000
1443.3384615384616000	990.7692307692307200	1748.0000000000000000	5.0000000000000000	1408212035.0000000000000000	946.0000000000000000	307.0000000000000000
1446.6857142857143000	991.9428571428571800	1749.0000000000000000	5.0000000000000000	1408212035.0000000000000000	966.0000000000000000	315.0000000000000000
1448.7500000000000000	991.7500000000000000	1750.0000000000000000	5.0000000000000000	1408212035.0000000000000000	986.0000000000000000	308.0000000000000000
1446.0000000000000000	987.8918918918918700	1752.0000000000000000	5.0000000000000000	1408212036.0000000000000000	26.0000000000000000	328.0000000000000000
1447.3866666666668000	978.7733333333333100	1754.0000000000000000	5.0000000000000000	1408212036.0000000000000000	66.0000000000000000	314.0000000000000000
1450.2500000000000000	973.7105263157894800	1755.0000000000000000	5.0000000000000000	1408212036.0000000000000000	86.0000000000000000	308.0000000000000000
1453.0000000000000000	969.7538461538461000	1756.0000000000000000	5.0000000000000000	1408212036.0000000000000000	106.0000000000000000	313.0000000000000000
1458.4339622641510000	966.7358490566038000	1757.0000000000000000	5.0000000000000000	1408212036.0000000000000000	126.0000000000000000	317.0000000000000000
1464.5999999999999000	966.0000000000000000	1758.0000000000000000	5.0000000000000000	1408212036.0000000000000000	146.0000000000000000	311.0000000000000000
1466.5599999999999000	969.0599999999999500	1759.0000000000000000	5.0000000000000000	1408212036.0000000000000000	166.0000000000000000	317.0000000000000000
1469.0735294117646000	972.8970588235293900	1760.0000000000000000	5.0000000000000000	1408212036.0000000000000000	186.0000000000000000	315.0000000000000000
1470.9393939393940000	976.9848484848485000	1761.0000000000000000	5.0000000000000000	1408212036.0000000000000000	206.0000000000000000	316.0000000000000000
1471.7922077922078000	981.7662337662337700	1762.0000000000000000	5.0000000000000000	1408212036.0000000000000000	226.0000000000000000	319.0000000000000000
1472.9464285714287000	986.3392857142856700	1763.0000000000000000	5.0000000000000000	1408212036.0000000000000000	246.0000000000000000	313.0000000000000000
1473.1111111111111000	989.2444444444444100	1764.0000000000000000	5.0000000000000000	1408212036.0000000000000000	266.0000000000000000	319.0000000000000000
1474.7714285714285000	985.1142857142857600	1765.0000000000000000	5.0000000000000000	1408212036.0000000000000000	286.0000000000000000	319.0000000000000000
1480.8387096774193000	982.2903225806451200	1767.0000000000000000	5.0000000000000000	1408212036.0000000000000000	326.0000000000000000	320.0000000000000000
1485.3035714285713000	979.4107142857143300	1768.0000000000000000	5.0000000000000000	1408212036.0000000000000000	346.0000000000000000	317.0000000000000000
1496.0434782608695000	972.2173913043478700	1770.0000000000000000	5.0000000000000000	1408212036.0000000000000000	386.0000000000000000	363.0000000000000000
1502.4375000000000000	971.9375000000000000	1771.0000000000000000	5.0000000000000000	1408212036.0000000000000000	406.0000000000000000	318.0000000000000000
1506.8717948717949000	973.0512820512821000	1772.0000000000000000	5.0000000000000000	1408212036.0000000000000000	426.0000000000000000	322.0000000000000000
1509.4901960784314000	975.9019607843137000	1773.0000000000000000	5.0000000000000000	1408212036.0000000000000000	446.0000000000000000	315.0000000000000000
1513.1698113207547000	978.9811320754716900	1774.0000000000000000	5.0000000000000000	1408212036.0000000000000000	466.0000000000000000	320.0000000000000000
1516.6562500000000000	983.2031250000000000	1775.0000000000000000	5.0000000000000000	1408212036.0000000000000000	486.0000000000000000	326.0000000000000000
1519.2957746478874000	987.5211267605633300	1776.0000000000000000	5.0000000000000000	1408212036.0000000000000000	506.0000000000000000	316.0000000000000000
1524.5999999999999000	991.9428571428571800	1777.0000000000000000	5.0000000000000000	1408212036.0000000000000000	526.0000000000000000	324.0000000000000000
1535.6086956521740000	990.7391304347826200	1779.0000000000000000	5.0000000000000000	1408212036.0000000000000000	566.0000000000000000	321.0000000000000000
1537.6060606060605000	992.6666666666666300	1780.0000000000000000	5.0000000000000000	1408212036.0000000000000000	586.0000000000000000	326.0000000000000000
1539.4749999999999000	994.8999999999999800	1781.0000000000000000	5.0000000000000000	1408212036.0000000000000000	606.0000000000000000	314.0000000000000000
1541.7857142857142000	998.2500000000000000	1782.0000000000000000	5.0000000000000000	1408212036.0000000000000000	626.0000000000000000	322.0000000000000000
1542.6666666666667000	994.7222222222221700	1784.0000000000000000	5.0000000000000000	1408212036.0000000000000000	666.0000000000000000	322.0000000000000000
1540.9473684210527000	991.2631578947368800	1785.0000000000000000	5.0000000000000000	1408212036.0000000000000000	686.0000000000000000	339.0000000000000000
1540.1363636363637000	987.6515151515151300	1786.0000000000000000	5.0000000000000000	1408212036.0000000000000000	706.0000000000000000	319.0000000000000000
1542.8421052631579000	988.6315789473684400	1789.0000000000000000	5.0000000000000000	1408212036.0000000000000000	766.0000000000000000	324.0000000000000000
1541.6600000000001000	992.0800000000000400	1790.0000000000000000	5.0000000000000000	1408212036.0000000000000000	786.0000000000000000	329.0000000000000000
1541.7894736842106000	997.2982456140350700	1791.0000000000000000	5.0000000000000000	1408212036.0000000000000000	806.0000000000000000	320.0000000000000000
1543.3134328358210000	1003.5074626865671000	1792.0000000000000000	5.0000000000000000	1408212036.0000000000000000	826.0000000000000000	327.0000000000000000
1543.5769230769231000	1010.3076923076923000	1793.0000000000000000	5.0000000000000000	1408212036.0000000000000000	846.0000000000000000	323.0000000000000000
1547.5125000000000000	1024.2500000000000000	1795.0000000000000000	5.0000000000000000	1408212036.0000000000000000	886.0000000000000000	331.0000000000000000
1550.4666666666667000	1029.9833333333333000	1796.0000000000000000	5.0000000000000000	1408212036.0000000000000000	906.0000000000000000	321.0000000000000000
1554.2380952380952000	1035.4444444444443000	1797.0000000000000000	5.0000000000000000	1408212036.0000000000000000	926.0000000000000000	328.0000000000000000
1557.9310344827586000	1040.9482758620691000	1798.0000000000000000	5.0000000000000000	1408212036.0000000000000000	946.0000000000000000	327.0000000000000000
1561.0724637681160000	1046.6231884057970000	1799.0000000000000000	5.0000000000000000	1408212036.0000000000000000	966.0000000000000000	326.0000000000000000
1567.9687500000000000	1048.8437500000000000	1800.0000000000000000	5.0000000000000000	1408212036.0000000000000000	986.0000000000000000	330.0000000000000000
1572.6551724137930000	1049.6896551724137000	1801.0000000000000000	5.0000000000000000	1408212037.0000000000000000	6.0000000000000000	322.0000000000000000
1577.0882352941176000	1051.0882352941176000	1802.0000000000000000	5.0000000000000000	1408212037.0000000000000000	26.0000000000000000	328.0000000000000000
1583.5689655172414000	1057.0517241379309000	1804.0000000000000000	5.0000000000000000	1408212037.0000000000000000	66.0000000000000000	328.0000000000000000
1589.5806451612902000	1058.5161290322580000	1805.0000000000000000	5.0000000000000000	1408212037.0000000000000000	86.0000000000000000	330.0000000000000000
1590.8611111111111000	1053.9722222222222000	1806.0000000000000000	5.0000000000000000	1408212037.0000000000000000	106.0000000000000000	323.0000000000000000
1589.3018867924529000	1051.0188679245282000	1807.0000000000000000	5.0000000000000000	1408212037.0000000000000000	126.0000000000000000	330.0000000000000000
1587.7714285714285000	1049.0571428571429000	1808.0000000000000000	5.0000000000000000	1408212037.0000000000000000	146.0000000000000000	337.0000000000000000
1583.9642857142858000	1053.1785714285713000	1811.0000000000000000	5.0000000000000000	1408212037.0000000000000000	206.0000000000000000	327.0000000000000000
1583.6538461538462000	1055.6153846153845000	1812.0000000000000000	5.0000000000000000	1408212037.0000000000000000	226.0000000000000000	332.0000000000000000
1577.4000000000001000	1054.0999999999999000	1817.0000000000000000	5.0000000000000000	1408212037.0000000000000000	326.0000000000000000	331.0000000000000000
1574.4583333333333000	1051.8541666666667000	1818.0000000000000000	5.0000000000000000	1408212037.0000000000000000	346.0000000000000000	346.0000000000000000
1563.0178571428571000	1046.7321428571429000	1820.0000000000000000	5.0000000000000000	1408212037.0000000000000000	386.0000000000000000	335.0000000000000000
1556.3333333333333000	1046.2222222222222000	1821.0000000000000000	5.0000000000000000	1408212037.0000000000000000	406.0000000000000000	327.0000000000000000
1552.7500000000000000	1048.3750000000000000	1822.0000000000000000	5.0000000000000000	1408212037.0000000000000000	426.0000000000000000	335.0000000000000000
1553.8571428571429000	1050.8571428571429000	1823.0000000000000000	5.0000000000000000	1408212037.0000000000000000	446.0000000000000000	336.0000000000000000
1552.4426229508197000	1054.7377049180327000	1824.0000000000000000	5.0000000000000000	1408212037.0000000000000000	466.0000000000000000	329.0000000000000000
1552.0266666666666000	1060.0000000000000000	1825.0000000000000000	5.0000000000000000	1408212037.0000000000000000	486.0000000000000000	336.0000000000000000
1551.0000000000000000	1065.2571428571428000	1826.0000000000000000	5.0000000000000000	1408212037.0000000000000000	506.0000000000000000	333.0000000000000000
1550.7049180327870000	1069.7704918032787000	1827.0000000000000000	5.0000000000000000	1408212037.0000000000000000	526.0000000000000000	337.0000000000000000
1547.0000000000000000	1065.2857142857142000	1829.0000000000000000	5.0000000000000000	1408212037.0000000000000000	566.0000000000000000	330.0000000000000000
1545.8048780487804000	1063.0243902439024000	1830.0000000000000000	5.0000000000000000	1408212037.0000000000000000	586.0000000000000000	338.0000000000000000
1542.3333333333333000	1059.5303030303030000	1831.0000000000000000	5.0000000000000000	1408212037.0000000000000000	606.0000000000000000	340.0000000000000000
1537.7397260273972000	1055.2602739726028000	1832.0000000000000000	5.0000000000000000	1408212037.0000000000000000	626.0000000000000000	336.0000000000000000
1532.0714285714287000	1052.4642857142858000	1833.0000000000000000	5.0000000000000000	1408212037.0000000000000000	646.0000000000000000	339.0000000000000000
1526.0208333333333000	1050.2500000000000000	1834.0000000000000000	5.0000000000000000	1408212037.0000000000000000	666.0000000000000000	333.0000000000000000
1519.5625000000000000	1049.6562500000000000	1835.0000000000000000	5.0000000000000000	1408212037.0000000000000000	686.0000000000000000	340.0000000000000000
1515.2000000000000000	1051.7600000000000000	1836.0000000000000000	5.0000000000000000	1408212037.0000000000000000	706.0000000000000000	805.0000000000000000
1513.2241379310344000	1055.3965517241379000	1837.0000000000000000	5.0000000000000000	1408212037.0000000000000000	726.0000000000000000	338.0000000000000000
1509.6666666666667000	1059.1052631578948000	1838.0000000000000000	5.0000000000000000	1408212037.0000000000000000	746.0000000000000000	341.0000000000000000
1506.3048780487804000	1064.3536585365853000	1839.0000000000000000	5.0000000000000000	1408212037.0000000000000000	766.0000000000000000	335.0000000000000000
1501.8269230769231000	1067.4038461538462000	1840.0000000000000000	5.0000000000000000	1408212037.0000000000000000	786.0000000000000000	340.0000000000000000
1499.6190476190477000	1063.5952380952381000	1841.0000000000000000	5.0000000000000000	1408212037.0000000000000000	806.0000000000000000	350.0000000000000000
1497.0645161290322000	1062.2580645161290000	1842.0000000000000000	5.0000000000000000	1408212037.0000000000000000	826.0000000000000000	335.0000000000000000
1491.0869565217392000	1061.4347826086957000	1843.0000000000000000	5.0000000000000000	1408212037.0000000000000000	846.0000000000000000	339.0000000000000000
1479.5882352941176000	1063.1176470588234000	1845.0000000000000000	5.0000000000000000	1408212037.0000000000000000	886.0000000000000000	342.0000000000000000
1475.1153846153845000	1064.3076923076924000	1846.0000000000000000	5.0000000000000000	1408212037.0000000000000000	906.0000000000000000	346.0000000000000000
1467.8750000000000000	1060.1875000000000000	1849.0000000000000000	5.0000000000000000	1408212037.0000000000000000	966.0000000000000000	335.0000000000000000
1469.4000000000001000	1057.1333333333334000	1850.0000000000000000	5.0000000000000000	1408212037.0000000000000000	986.0000000000000000	343.0000000000000000
1470.3333333333333000	1054.6666666666667000	1851.0000000000000000	5.0000000000000000	1408212038.0000000000000000	6.0000000000000000	349.0000000000000000
1429.0000000000000000	1050.1428571428571000	1860.0000000000000000	5.0000000000000000	1408212038.0000000000000000	186.0000000000000000	343.0000000000000000
1414.5384615384614000	1052.5384615384614000	1863.0000000000000000	5.0000000000000000	1408212038.0000000000000000	246.0000000000000000	344.0000000000000000
1404.2727272727273000	1048.4545454545455000	1866.0000000000000000	5.0000000000000000	1408212038.0000000000000000	306.0000000000000000	344.0000000000000000
1399.4166666666667000	1045.5000000000000000	1867.0000000000000000	5.0000000000000000	1408212038.0000000000000000	326.0000000000000000	340.0000000000000000
1393.5000000000000000	1042.6250000000000000	1868.0000000000000000	5.0000000000000000	1408212038.0000000000000000	346.0000000000000000	347.0000000000000000
1367.6428571428571000	1040.3571428571429000	1870.0000000000000000	5.0000000000000000	1408212038.0000000000000000	386.0000000000000000	345.0000000000000000
1355.4615384615386000	1040.1153846153845000	1871.0000000000000000	5.0000000000000000	1408212038.0000000000000000	406.0000000000000000	346.0000000000000000
1344.5714285714287000	1042.3571428571429000	1872.0000000000000000	5.0000000000000000	1408212038.0000000000000000	426.0000000000000000	339.0000000000000000
1332.5000000000000000	1045.5000000000000000	1873.0000000000000000	5.0000000000000000	1408212038.0000000000000000	446.0000000000000000	348.0000000000000000
1315.6250000000000000	1047.0000000000000000	1876.0000000000000000	5.0000000000000000	1408212038.0000000000000000	506.0000000000000000	346.0000000000000000
1312.0000000000000000	1049.2500000000000000	1877.0000000000000000	5.0000000000000000	1408212038.0000000000000000	526.0000000000000000	343.0000000000000000
1308.7000000000000000	1044.8000000000000000	1879.0000000000000000	5.0000000000000000	1408212038.0000000000000000	566.0000000000000000	351.0000000000000000
1308.4615384615386000	1042.2307692307693000	1880.0000000000000000	5.0000000000000000	1408212038.0000000000000000	586.0000000000000000	342.0000000000000000
1304.8000000000000000	1042.0500000000000000	1882.0000000000000000	5.0000000000000000	1408212038.0000000000000000	626.0000000000000000	343.0000000000000000
1302.8518518518520000	1041.1481481481480000	1883.0000000000000000	5.0000000000000000	1408212038.0000000000000000	646.0000000000000000	349.0000000000000000
1303.1666666666667000	1039.7916666666667000	1884.0000000000000000	5.0000000000000000	1408212038.0000000000000000	666.0000000000000000	365.0000000000000000
1305.0000000000000000	1038.2173913043478000	1885.0000000000000000	5.0000000000000000	1408212038.0000000000000000	686.0000000000000000	345.0000000000000000
1293.2142857142858000	1040.2857142857142000	1888.0000000000000000	5.0000000000000000	1408212038.0000000000000000	746.0000000000000000	351.0000000000000000
1292.5454545454545000	1040.9090909090910000	1889.0000000000000000	5.0000000000000000	1408212038.0000000000000000	766.0000000000000000	352.0000000000000000
1296.9444444444443000	1036.9444444444443000	1890.0000000000000000	5.0000000000000000	1408212038.0000000000000000	786.0000000000000000	346.0000000000000000
1295.7083333333333000	1033.2500000000000000	1891.0000000000000000	5.0000000000000000	1408212038.0000000000000000	806.0000000000000000	350.0000000000000000
1293.0394736842106000	1028.7894736842106000	1892.0000000000000000	5.0000000000000000	1408212038.0000000000000000	826.0000000000000000	344.0000000000000000
1289.0459770114942000	1024.4827586206898000	1893.0000000000000000	5.0000000000000000	1408212038.0000000000000000	846.0000000000000000	351.0000000000000000
1278.5370370370370000	1020.1481481481482000	1895.0000000000000000	5.0000000000000000	1408212038.0000000000000000	886.0000000000000000	348.0000000000000000
1271.5769230769231000	1022.0769230769231000	1896.0000000000000000	5.0000000000000000	1408212038.0000000000000000	906.0000000000000000	351.0000000000000000
1267.9230769230769000	1023.8974358974359000	1897.0000000000000000	5.0000000000000000	1408212038.0000000000000000	926.0000000000000000	353.0000000000000000
1264.2352941176471000	1023.5588235294117000	1898.0000000000000000	5.0000000000000000	1408212038.0000000000000000	946.0000000000000000	354.0000000000000000
1264.1500000000001000	1019.8166666666667000	1899.0000000000000000	5.0000000000000000	1408212038.0000000000000000	966.0000000000000000	356.0000000000000000
1261.2500000000000000	1017.9000000000000000	1900.0000000000000000	5.0000000000000000	1408212038.0000000000000000	986.0000000000000000	349.0000000000000000
1260.8648648648648000	1015.0000000000000000	1901.0000000000000000	5.0000000000000000	1408212039.0000000000000000	6.0000000000000000	352.0000000000000000
1263.1956521739130000	1012.7826086956521000	1902.0000000000000000	5.0000000000000000	1408212039.0000000000000000	26.0000000000000000	421.0000000000000000
1259.5999999999999000	1010.1333333333333000	1904.0000000000000000	5.0000000000000000	1408212039.0000000000000000	66.0000000000000000	353.0000000000000000
1260.8928571428571000	1004.1428571428571000	1908.0000000000000000	5.0000000000000000	1408212039.0000000000000000	146.0000000000000000	352.0000000000000000
1267.5614035087719000	1000.4035087719299000	1909.0000000000000000	5.0000000000000000	1408212039.0000000000000000	166.0000000000000000	358.0000000000000000
1273.4237288135594000	995.1525423728813800	1910.0000000000000000	5.0000000000000000	1408212039.0000000000000000	186.0000000000000000	352.0000000000000000
1281.9516129032259000	990.4677419354839000	1911.0000000000000000	5.0000000000000000	1408212039.0000000000000000	206.0000000000000000	356.0000000000000000
1290.1951219512196000	988.6829268292682400	1912.0000000000000000	5.0000000000000000	1408212039.0000000000000000	226.0000000000000000	361.0000000000000000
1296.2857142857142000	988.9428571428571800	1913.0000000000000000	5.0000000000000000	1408212039.0000000000000000	246.0000000000000000	351.0000000000000000
1300.8541666666667000	990.4791666666666300	1914.0000000000000000	5.0000000000000000	1408212039.0000000000000000	266.0000000000000000	358.0000000000000000
1305.3970588235295000	993.3382352941176800	1915.0000000000000000	5.0000000000000000	1408212039.0000000000000000	286.0000000000000000	352.0000000000000000
1308.2727272727273000	995.0909090909091200	1916.0000000000000000	5.0000000000000000	1408212039.0000000000000000	306.0000000000000000	358.0000000000000000
1313.7272727272727000	991.5454545454545000	1919.0000000000000000	5.0000000000000000	1408212039.0000000000000000	366.0000000000000000	361.0000000000000000
1315.8571428571429000	989.1714285714285800	1920.0000000000000000	5.0000000000000000	1408212039.0000000000000000	386.0000000000000000	354.0000000000000000
1322.9749999999999000	987.2250000000000200	1921.0000000000000000	5.0000000000000000	1408212039.0000000000000000	406.0000000000000000	357.0000000000000000
1331.3684210526317000	984.8157894736841600	1922.0000000000000000	5.0000000000000000	1408212039.0000000000000000	426.0000000000000000	362.0000000000000000
1337.8599999999999000	984.4800000000000200	1923.0000000000000000	5.0000000000000000	1408212039.0000000000000000	446.0000000000000000	356.0000000000000000
1343.0400000000000000	984.8800000000000000	1924.0000000000000000	5.0000000000000000	1408212039.0000000000000000	466.0000000000000000	363.0000000000000000
1347.3333333333333000	987.3066666666666200	1925.0000000000000000	5.0000000000000000	1408212039.0000000000000000	486.0000000000000000	356.0000000000000000
1352.8666666666666000	990.3999999999999800	1926.0000000000000000	5.0000000000000000	1408212039.0000000000000000	506.0000000000000000	358.0000000000000000
1353.0344827586207000	987.2758620689654700	1928.0000000000000000	5.0000000000000000	1408212039.0000000000000000	546.0000000000000000	359.0000000000000000
1358.3695652173913000	990.6956521739130000	1931.0000000000000000	5.0000000000000000	1408212039.0000000000000000	606.0000000000000000	360.0000000000000000
1360.4788732394366000	994.2957746478873600	1932.0000000000000000	5.0000000000000000	1408212039.0000000000000000	626.0000000000000000	362.0000000000000000
1363.4324324324325000	990.5945945945945800	1934.0000000000000000	5.0000000000000000	1408212039.0000000000000000	666.0000000000000000	364.0000000000000000
1369.3333333333333000	989.2666666666666500	1935.0000000000000000	5.0000000000000000	1408212039.0000000000000000	686.0000000000000000	406.0000000000000000
1372.9130434782608000	989.1304347826087500	1936.0000000000000000	5.0000000000000000	1408212039.0000000000000000	706.0000000000000000	362.0000000000000000
1376.4411764705883000	988.4411764705882900	1937.0000000000000000	5.0000000000000000	1408212039.0000000000000000	726.0000000000000000	366.0000000000000000
1381.2857142857142000	988.5142857142857300	1938.0000000000000000	5.0000000000000000	1408212039.0000000000000000	746.0000000000000000	360.0000000000000000
1384.7924528301887000	990.4339622641509800	1939.0000000000000000	5.0000000000000000	1408212039.0000000000000000	766.0000000000000000	364.0000000000000000
1389.9836065573770000	992.3934426229508300	1940.0000000000000000	5.0000000000000000	1408212039.0000000000000000	786.0000000000000000	370.0000000000000000
1387.3571428571429000	988.1904761904761500	1942.0000000000000000	5.0000000000000000	1408212039.0000000000000000	826.0000000000000000	367.0000000000000000
1390.7000000000000000	985.7500000000000000	1943.0000000000000000	5.0000000000000000	1408212039.0000000000000000	846.0000000000000000	360.0000000000000000
1397.5750000000000000	987.1250000000000000	1945.0000000000000000	5.0000000000000000	1408212039.0000000000000000	886.0000000000000000	369.0000000000000000
1401.5468750000000000	989.4218750000000000	1946.0000000000000000	5.0000000000000000	1408212039.0000000000000000	906.0000000000000000	360.0000000000000000
1407.5873015873017000	991.9206349206349400	1947.0000000000000000	5.0000000000000000	1408212039.0000000000000000	926.0000000000000000	368.0000000000000000
1413.2000000000000000	993.6333333333333300	1948.0000000000000000	5.0000000000000000	1408212039.0000000000000000	946.0000000000000000	362.0000000000000000
1417.9545454545455000	995.8787878787878800	1949.0000000000000000	5.0000000000000000	1408212039.0000000000000000	966.0000000000000000	366.0000000000000000
1420.6279069767443000	997.3953488372093300	1950.0000000000000000	5.0000000000000000	1408212039.0000000000000000	986.0000000000000000	398.0000000000000000
1423.9000000000001000	997.7999999999999500	1951.0000000000000000	5.0000000000000000	1408212040.0000000000000000	6.0000000000000000	361.0000000000000000
1422.5555555555557000	1000.7555555555556000	1952.0000000000000000	5.0000000000000000	1408212040.0000000000000000	26.0000000000000000	369.0000000000000000
1424.4615384615386000	996.0512820512821000	1955.0000000000000000	5.0000000000000000	1408212040.0000000000000000	86.0000000000000000	371.0000000000000000
1425.2222222222222000	994.8518518518518500	1956.0000000000000000	5.0000000000000000	1408212040.0000000000000000	106.0000000000000000	364.0000000000000000
1431.0000000000000000	995.7500000000000000	1957.0000000000000000	5.0000000000000000	1408212040.0000000000000000	126.0000000000000000	369.0000000000000000
1432.1333333333334000	997.3999999999999800	1959.0000000000000000	5.0000000000000000	1408212040.0000000000000000	166.0000000000000000	368.0000000000000000
1430.5000000000000000	1000.0625000000000000	1961.0000000000000000	5.0000000000000000	1408212040.0000000000000000	206.0000000000000000	364.0000000000000000
1427.3448275862070000	995.2413793103448800	1963.0000000000000000	5.0000000000000000	1408212040.0000000000000000	246.0000000000000000	376.0000000000000000
1429.6818181818182000	993.7727272727272500	1964.0000000000000000	5.0000000000000000	1408212040.0000000000000000	266.0000000000000000	369.0000000000000000
1430.9600000000000000	991.5599999999999500	1972.0000000000000000	5.0000000000000000	1408212040.0000000000000000	426.0000000000000000	375.0000000000000000
1434.4285714285713000	987.6142857142857600	1973.0000000000000000	5.0000000000000000	1408212040.0000000000000000	446.0000000000000000	381.0000000000000000
1437.6582278481012000	982.3797468354430300	1974.0000000000000000	5.0000000000000000	1408212040.0000000000000000	466.0000000000000000	368.0000000000000000
1442.1044776119404000	978.2388059701492000	1975.0000000000000000	5.0000000000000000	1408212040.0000000000000000	486.0000000000000000	376.0000000000000000
1446.5000000000000000	975.2894736842105200	1976.0000000000000000	5.0000000000000000	1408212040.0000000000000000	506.0000000000000000	368.0000000000000000
1450.8000000000000000	973.6000000000000200	1977.0000000000000000	5.0000000000000000	1408212040.0000000000000000	526.0000000000000000	376.0000000000000000
1455.7428571428572000	969.1428571428571100	1980.0000000000000000	5.0000000000000000	1408212040.0000000000000000	586.0000000000000000	377.0000000000000000
1460.0500000000000000	967.8500000000000200	1981.0000000000000000	5.0000000000000000	1408212040.0000000000000000	606.0000000000000000	370.0000000000000000
1463.9473684210527000	967.1578947368420800	1982.0000000000000000	5.0000000000000000	1408212040.0000000000000000	626.0000000000000000	375.0000000000000000
1469.5681818181818000	968.1136363636363700	1983.0000000000000000	5.0000000000000000	1408212040.0000000000000000	646.0000000000000000	384.0000000000000000
1471.8979591836735000	969.6938775510203600	1984.0000000000000000	5.0000000000000000	1408212040.0000000000000000	666.0000000000000000	371.0000000000000000
1475.8448275862070000	971.3275862068965100	1985.0000000000000000	5.0000000000000000	1408212040.0000000000000000	686.0000000000000000	379.0000000000000000
1480.9767441860465000	972.2325581395348300	1986.0000000000000000	5.0000000000000000	1408212040.0000000000000000	706.0000000000000000	371.0000000000000000
1485.4000000000001000	972.9714285714285300	1987.0000000000000000	5.0000000000000000	1408212040.0000000000000000	726.0000000000000000	379.0000000000000000
1490.5714285714287000	974.3469387755102400	1988.0000000000000000	5.0000000000000000	1408212040.0000000000000000	746.0000000000000000	379.0000000000000000
1494.9642857142858000	976.9821428571428900	1989.0000000000000000	5.0000000000000000	1408212040.0000000000000000	766.0000000000000000	372.0000000000000000
1498.9130434782608000	980.4637681159420000	1990.0000000000000000	5.0000000000000000	1408212040.0000000000000000	786.0000000000000000	380.0000000000000000
1506.1403508771930000	983.3684210526315600	1991.0000000000000000	5.0000000000000000	1408212040.0000000000000000	806.0000000000000000	374.0000000000000000
1511.3125000000000000	984.2500000000000000	1992.0000000000000000	5.0000000000000000	1408212040.0000000000000000	826.0000000000000000	379.0000000000000000
1516.0645161290322000	984.3225806451613400	1993.0000000000000000	5.0000000000000000	1408212040.0000000000000000	846.0000000000000000	381.0000000000000000
1517.5106382978724000	978.5319148936170000	1995.0000000000000000	5.0000000000000000	1408212040.0000000000000000	886.0000000000000000	381.0000000000000000
1517.8474576271187000	975.1525423728813800	1996.0000000000000000	5.0000000000000000	1408212040.0000000000000000	906.0000000000000000	380.0000000000000000
1520.0666666666666000	972.5000000000000000	1997.0000000000000000	5.0000000000000000	1408212040.0000000000000000	926.0000000000000000	380.0000000000000000
1524.1818181818182000	973.7272727272727500	1999.0000000000000000	5.0000000000000000	1408212040.0000000000000000	966.0000000000000000	375.0000000000000000
1525.8888888888889000	975.3333333333333700	2000.0000000000000000	5.0000000000000000	1408212040.0000000000000000	986.0000000000000000	382.0000000000000000
1525.7894736842106000	978.1578947368420800	2001.0000000000000000	5.0000000000000000	1408212041.0000000000000000	7.0000000000000000	129.0000000000000000
1527.5538461538461000	982.4307692307692200	2002.0000000000000000	5.0000000000000000	1408212041.0000000000000000	26.0000000000000000	382.0000000000000000
1532.3827160493827000	993.5061728395061200	2004.0000000000000000	5.0000000000000000	1408212041.0000000000000000	66.0000000000000000	377.0000000000000000
1534.0714285714287000	999.8999999999999800	2005.0000000000000000	5.0000000000000000	1408212041.0000000000000000	86.0000000000000000	384.0000000000000000
1537.1948051948052000	1006.6753246753246000	2006.0000000000000000	5.0000000000000000	1408212041.0000000000000000	106.0000000000000000	419.0000000000000000
1540.6144578313254000	1013.0240963855422000	2007.0000000000000000	5.0000000000000000	1408212041.0000000000000000	126.0000000000000000	378.0000000000000000
1543.8676470588234000	1019.2352941176471000	2008.0000000000000000	5.0000000000000000	1408212041.0000000000000000	146.0000000000000000	383.0000000000000000
1547.4848484848485000	1025.4242424242425000	2009.0000000000000000	5.0000000000000000	1408212041.0000000000000000	166.0000000000000000	378.0000000000000000
1553.1451612903227000	1030.4677419354839000	2010.0000000000000000	5.0000000000000000	1408212041.0000000000000000	186.0000000000000000	385.0000000000000000
1558.1129032258063000	1035.0806451612902000	2011.0000000000000000	5.0000000000000000	1408212041.0000000000000000	206.0000000000000000	387.0000000000000000
1562.1764705882354000	1040.6617647058824000	2012.0000000000000000	5.0000000000000000	1408212041.0000000000000000	226.0000000000000000	376.0000000000000000
1567.5942028985507000	1046.2318840579710000	2013.0000000000000000	5.0000000000000000	1408212041.0000000000000000	246.0000000000000000	385.0000000000000000
1574.1250000000000000	1050.9843750000000000	2014.0000000000000000	5.0000000000000000	1408212041.0000000000000000	266.0000000000000000	379.0000000000000000
1580.2954545454545000	1052.7954545454545000	2015.0000000000000000	5.0000000000000000	1408212041.0000000000000000	286.0000000000000000	385.0000000000000000
1586.4827586206898000	1053.8275862068965000	2016.0000000000000000	5.0000000000000000	1408212041.0000000000000000	306.0000000000000000	411.0000000000000000
1589.1707317073171000	1056.2926829268292000	2017.0000000000000000	5.0000000000000000	1408212041.0000000000000000	326.0000000000000000	380.0000000000000000
1592.7755102040817000	1059.6530612244899000	2018.0000000000000000	5.0000000000000000	1408212041.0000000000000000	346.0000000000000000	387.0000000000000000
1602.4444444444443000	1061.8888888888889000	2020.0000000000000000	5.0000000000000000	1408212041.0000000000000000	386.0000000000000000	387.0000000000000000
1602.9166666666667000	1063.6666666666667000	2021.0000000000000000	5.0000000000000000	1408212041.0000000000000000	406.0000000000000000	388.0000000000000000
1605.7500000000000000	1064.1666666666667000	2022.0000000000000000	5.0000000000000000	1408212041.0000000000000000	426.0000000000000000	382.0000000000000000
1608.9574468085107000	1069.0212765957447000	2024.0000000000000000	5.0000000000000000	1408212041.0000000000000000	466.0000000000000000	381.0000000000000000
1614.2121212121212000	1070.5757575757575000	2025.0000000000000000	5.0000000000000000	1408212041.0000000000000000	486.0000000000000000	388.0000000000000000
1619.0750000000000000	1066.9250000000000000	2026.0000000000000000	5.0000000000000000	1408212041.0000000000000000	506.0000000000000000	388.0000000000000000
1621.8599999999999000	1062.9400000000001000	2027.0000000000000000	5.0000000000000000	1408212041.0000000000000000	526.0000000000000000	382.0000000000000000
1629.7826086956522000	1054.3913043478260000	2029.0000000000000000	5.0000000000000000	1408212041.0000000000000000	566.0000000000000000	385.0000000000000000
1636.7142857142858000	1053.2380952380952000	2030.0000000000000000	5.0000000000000000	1408212041.0000000000000000	586.0000000000000000	389.0000000000000000
1641.3529411764705000	1055.3823529411766000	2031.0000000000000000	5.0000000000000000	1408212041.0000000000000000	606.0000000000000000	392.0000000000000000
1645.9600000000000000	1058.2200000000000000	2032.0000000000000000	5.0000000000000000	1408212041.0000000000000000	626.0000000000000000	383.0000000000000000
1650.4032258064517000	1062.6774193548388000	2033.0000000000000000	5.0000000000000000	1408212041.0000000000000000	646.0000000000000000	391.0000000000000000
1657.3230769230770000	1067.6153846153845000	2034.0000000000000000	5.0000000000000000	1408212041.0000000000000000	666.0000000000000000	431.0000000000000000
1663.9305555555557000	1073.5972222222222000	2035.0000000000000000	5.0000000000000000	1408212041.0000000000000000	686.0000000000000000	389.0000000000000000
1669.8260869565217000	1079.4492753623188000	2036.0000000000000000	5.0000000000000000	1408212041.0000000000000000	706.0000000000000000	395.0000000000000000
1676.1470588235295000	1086.0294117647059000	2037.0000000000000000	5.0000000000000000	1408212041.0000000000000000	726.0000000000000000	383.0000000000000000
1682.2615384615385000	1092.0615384615385000	2038.0000000000000000	5.0000000000000000	1408212041.0000000000000000	746.0000000000000000	392.0000000000000000
1688.1818181818182000	1097.5999999999999000	2039.0000000000000000	5.0000000000000000	1408212041.0000000000000000	766.0000000000000000	534.0000000000000000
1694.9400000000001000	1102.3399999999999000	2040.0000000000000000	5.0000000000000000	1408212041.0000000000000000	786.0000000000000000	388.0000000000000000
1701.7543859649122000	1105.0175438596491000	2041.0000000000000000	5.0000000000000000	1408212041.0000000000000000	806.0000000000000000	394.0000000000000000
1707.1590909090910000	1107.3863636363637000	2042.0000000000000000	5.0000000000000000	1408212041.0000000000000000	826.0000000000000000	389.0000000000000000
1709.0526315789473000	1103.4736842105262000	2044.0000000000000000	5.0000000000000000	1408212041.0000000000000000	866.0000000000000000	396.0000000000000000
1705.9500000000000000	1102.1500000000001000	2045.0000000000000000	5.0000000000000000	1408212041.0000000000000000	886.0000000000000000	385.0000000000000000
1704.7500000000000000	1100.2750000000001000	2046.0000000000000000	5.0000000000000000	1408212041.0000000000000000	906.0000000000000000	397.0000000000000000
1709.1481481481480000	1104.7037037037037000	2049.0000000000000000	5.0000000000000000	1408212041.0000000000000000	966.0000000000000000	401.0000000000000000
1711.3137254901960000	1107.7647058823529000	2050.0000000000000000	5.0000000000000000	1408212041.0000000000000000	986.0000000000000000	389.0000000000000000
1714.1785714285713000	1104.3928571428571000	2052.0000000000000000	5.0000000000000000	1408212042.0000000000000000	26.0000000000000000	390.0000000000000000
1716.3333333333333000	1102.3076923076924000	2053.0000000000000000	5.0000000000000000	1408212042.0000000000000000	46.0000000000000000	396.0000000000000000
1719.0232558139535000	1099.6046511627908000	2054.0000000000000000	5.0000000000000000	1408212042.0000000000000000	66.0000000000000000	397.0000000000000000
1724.4782608695652000	1098.1739130434783000	2055.0000000000000000	5.0000000000000000	1408212042.0000000000000000	86.0000000000000000	390.0000000000000000
1730.9259259259259000	1096.7407407407406000	2056.0000000000000000	5.0000000000000000	1408212042.0000000000000000	106.0000000000000000	396.0000000000000000
1737.4375000000000000	1097.1250000000000000	2057.0000000000000000	5.0000000000000000	1408212042.0000000000000000	126.0000000000000000	391.0000000000000000
1742.3199999999999000	1098.5599999999999000	2058.0000000000000000	5.0000000000000000	1408212042.0000000000000000	146.0000000000000000	397.0000000000000000
1747.8372093023256000	1101.3255813953488000	2059.0000000000000000	5.0000000000000000	1408212042.0000000000000000	166.0000000000000000	398.0000000000000000
1754.6956521739130000	1104.6304347826087000	2060.0000000000000000	5.0000000000000000	1408212042.0000000000000000	186.0000000000000000	393.0000000000000000
1761.1538461538462000	1109.0576923076924000	2061.0000000000000000	5.0000000000000000	1408212042.0000000000000000	206.0000000000000000	397.0000000000000000
1769.0566037735848000	1114.2264150943397000	2062.0000000000000000	5.0000000000000000	1408212042.0000000000000000	226.0000000000000000	399.0000000000000000
1775.5833333333333000	1120.3333333333333000	2063.0000000000000000	5.0000000000000000	1408212042.0000000000000000	246.0000000000000000	396.0000000000000000
1781.9259259259259000	1126.4814814814815000	2064.0000000000000000	5.0000000000000000	1408212042.0000000000000000	266.0000000000000000	399.0000000000000000
1787.9344262295083000	1133.2622950819673000	2065.0000000000000000	5.0000000000000000	1408212042.0000000000000000	286.0000000000000000	391.0000000000000000
1791.4776119402984000	1140.4776119402984000	2066.0000000000000000	5.0000000000000000	1408212042.0000000000000000	306.0000000000000000	398.0000000000000000
1798.2571428571428000	1143.3714285714286000	2067.0000000000000000	5.0000000000000000	1408212042.0000000000000000	326.0000000000000000	450.0000000000000000
1803.8666666666666000	1141.3333333333333000	2068.0000000000000000	5.0000000000000000	1408212042.0000000000000000	346.0000000000000000	399.0000000000000000
1808.3043478260870000	1140.0434782608695000	2069.0000000000000000	5.0000000000000000	1408212042.0000000000000000	366.0000000000000000	401.0000000000000000
1813.5882352941176000	1141.6470588235295000	2070.0000000000000000	5.0000000000000000	1408212042.0000000000000000	386.0000000000000000	393.0000000000000000
1817.4000000000001000	1145.3750000000000000	2071.0000000000000000	5.0000000000000000	1408212042.0000000000000000	406.0000000000000000	400.0000000000000000
1820.7368421052631000	1149.7719298245613000	2072.0000000000000000	5.0000000000000000	1408212042.0000000000000000	426.0000000000000000	419.0000000000000000
1825.3333333333333000	1150.7500000000000000	2073.0000000000000000	5.0000000000000000	1408212042.0000000000000000	446.0000000000000000	396.0000000000000000
1823.2439024390244000	1146.7317073170732000	2074.0000000000000000	5.0000000000000000	1408212042.0000000000000000	466.0000000000000000	401.0000000000000000
1825.6176470588234000	1144.5588235294117000	2075.0000000000000000	5.0000000000000000	1408212042.0000000000000000	486.0000000000000000	397.0000000000000000
1827.1562500000000000	1142.5937500000000000	2076.0000000000000000	5.0000000000000000	1408212042.0000000000000000	506.0000000000000000	402.0000000000000000
1830.5652173913043000	1139.8695652173913000	2077.0000000000000000	5.0000000000000000	1408212042.0000000000000000	526.0000000000000000	405.0000000000000000
1831.7222222222222000	1137.0833333333333000	2078.0000000000000000	5.0000000000000000	1408212042.0000000000000000	546.0000000000000000	401.0000000000000000
1829.8684210526317000	1134.7368421052631000	2079.0000000000000000	5.0000000000000000	1408212042.0000000000000000	566.0000000000000000	403.0000000000000000
1824.7391304347825000	1133.4347826086957000	2080.0000000000000000	5.0000000000000000	1408212042.0000000000000000	586.0000000000000000	396.0000000000000000
1821.5806451612902000	1131.4516129032259000	2081.0000000000000000	5.0000000000000000	1408212042.0000000000000000	606.0000000000000000	401.0000000000000000
1815.7222222222222000	1134.5555555555557000	2083.0000000000000000	5.0000000000000000	1408212042.0000000000000000	646.0000000000000000	398.0000000000000000
1812.5238095238096000	1138.0000000000000000	2084.0000000000000000	5.0000000000000000	1408212042.0000000000000000	666.0000000000000000	403.0000000000000000
1810.1250000000000000	1141.6500000000001000	2085.0000000000000000	5.0000000000000000	1408212042.0000000000000000	686.0000000000000000	397.0000000000000000
1811.9166666666667000	1138.5000000000000000	2086.0000000000000000	5.0000000000000000	1408212042.0000000000000000	706.0000000000000000	403.0000000000000000
1807.0999999999999000	1136.7000000000000000	2087.0000000000000000	5.0000000000000000	1408212042.0000000000000000	726.0000000000000000	405.0000000000000000
1804.0769230769231000	1132.9230769230769000	2090.0000000000000000	5.0000000000000000	1408212042.0000000000000000	786.0000000000000000	401.0000000000000000
1802.1428571428571000	1130.7142857142858000	2091.0000000000000000	5.0000000000000000	1408212042.0000000000000000	806.0000000000000000	406.0000000000000000
1803.0769230769231000	1128.7692307692307000	2092.0000000000000000	5.0000000000000000	1408212042.0000000000000000	826.0000000000000000	406.0000000000000000
1805.0303030303030000	1126.5757575757575000	2093.0000000000000000	5.0000000000000000	1408212042.0000000000000000	846.0000000000000000	403.0000000000000000
1804.5714285714287000	1124.2142857142858000	2094.0000000000000000	5.0000000000000000	1408212042.0000000000000000	866.0000000000000000	407.0000000000000000
1805.2222222222222000	1121.5925925925926000	2095.0000000000000000	5.0000000000000000	1408212042.0000000000000000	886.0000000000000000	407.0000000000000000
1801.9000000000001000	1119.0666666666666000	2096.0000000000000000	5.0000000000000000	1408212042.0000000000000000	906.0000000000000000	405.0000000000000000
1800.8181818181818000	1117.2272727272727000	2097.0000000000000000	5.0000000000000000	1408212042.0000000000000000	926.0000000000000000	405.0000000000000000
1786.8000000000000000	1116.2000000000000000	2100.0000000000000000	5.0000000000000000	1408212042.0000000000000000	986.0000000000000000	459.0000000000000000
1791.3846153846155000	1113.9230769230769000	2101.0000000000000000	5.0000000000000000	1408212043.0000000000000000	6.0000000000000000	410.0000000000000000
1792.3947368421052000	1111.0000000000000000	2102.0000000000000000	5.0000000000000000	1408212043.0000000000000000	26.0000000000000000	409.0000000000000000
1794.1600000000001000	1107.4200000000001000	2103.0000000000000000	5.0000000000000000	1408212043.0000000000000000	46.0000000000000000	403.0000000000000000
1793.5873015873017000	1102.0317460317460000	2104.0000000000000000	5.0000000000000000	1408212043.0000000000000000	66.0000000000000000	407.0000000000000000
1790.8135593220338000	1096.6610169491526000	2105.0000000000000000	5.0000000000000000	1408212043.0000000000000000	86.0000000000000000	515.0000000000000000
1786.4814814814815000	1091.9259259259259000	2106.0000000000000000	5.0000000000000000	1408212043.0000000000000000	106.0000000000000000	404.0000000000000000
1783.3000000000000000	1088.3250000000000000	2107.0000000000000000	5.0000000000000000	1408212043.0000000000000000	126.0000000000000000	409.0000000000000000
1782.4848484848485000	1086.3333333333333000	2108.0000000000000000	5.0000000000000000	1408212043.0000000000000000	146.0000000000000000	404.0000000000000000
1777.6250000000000000	1087.9375000000000000	2110.0000000000000000	5.0000000000000000	1408212043.0000000000000000	186.0000000000000000	413.0000000000000000
1774.8888888888889000	1090.2222222222222000	2111.0000000000000000	5.0000000000000000	1408212043.0000000000000000	206.0000000000000000	404.0000000000000000
1775.6176470588234000	1086.1764705882354000	2112.0000000000000000	5.0000000000000000	1408212043.0000000000000000	226.0000000000000000	412.0000000000000000
1775.8947368421052000	1082.8421052631579000	2113.0000000000000000	5.0000000000000000	1408212043.0000000000000000	246.0000000000000000	407.0000000000000000
1775.2692307692307000	1079.6153846153845000	2114.0000000000000000	5.0000000000000000	1408212043.0000000000000000	266.0000000000000000	410.0000000000000000
1772.7800000000000000	1076.6400000000001000	2115.0000000000000000	5.0000000000000000	1408212043.0000000000000000	286.0000000000000000	419.0000000000000000
1766.9047619047619000	1075.3809523809523000	2116.0000000000000000	5.0000000000000000	1408212043.0000000000000000	306.0000000000000000	406.0000000000000000
1761.8947368421052000	1075.1052631578948000	2117.0000000000000000	5.0000000000000000	1408212043.0000000000000000	326.0000000000000000	433.0000000000000000
1757.0434782608695000	1077.1304347826087000	2118.0000000000000000	5.0000000000000000	1408212043.0000000000000000	346.0000000000000000	408.0000000000000000
1756.4000000000001000	1075.4500000000000000	2120.0000000000000000	5.0000000000000000	1408212043.0000000000000000	386.0000000000000000	414.0000000000000000
1748.9333333333334000	1073.5999999999999000	2122.0000000000000000	5.0000000000000000	1408212043.0000000000000000	426.0000000000000000	415.0000000000000000
1749.0606060606060000	1071.2424242424242000	2123.0000000000000000	5.0000000000000000	1408212043.0000000000000000	446.0000000000000000	409.0000000000000000
1747.1162790697674000	1068.5348837209303000	2124.0000000000000000	5.0000000000000000	1408212043.0000000000000000	466.0000000000000000	413.0000000000000000
1744.9411764705883000	1066.1176470588234000	2125.0000000000000000	5.0000000000000000	1408212043.0000000000000000	486.0000000000000000	417.0000000000000000
1740.1304347826087000	1064.5217391304348000	2126.0000000000000000	5.0000000000000000	1408212043.0000000000000000	506.0000000000000000	408.0000000000000000
1735.2307692307693000	1064.3846153846155000	2127.0000000000000000	5.0000000000000000	1408212043.0000000000000000	526.0000000000000000	416.0000000000000000
1728.0833333333333000	1064.3333333333333000	2130.0000000000000000	5.0000000000000000	1408212043.0000000000000000	586.0000000000000000	417.0000000000000000
1723.8571428571429000	1063.6428571428571000	2131.0000000000000000	5.0000000000000000	1408212043.0000000000000000	606.0000000000000000	410.0000000000000000
1719.6923076923076000	1060.5384615384614000	2137.0000000000000000	5.0000000000000000	1408212043.0000000000000000	726.0000000000000000	419.0000000000000000
1718.4545454545455000	1057.9090909090910000	2138.0000000000000000	5.0000000000000000	1408212043.0000000000000000	746.0000000000000000	447.0000000000000000
1721.3750000000000000	1056.1666666666667000	2139.0000000000000000	5.0000000000000000	1408212043.0000000000000000	766.0000000000000000	412.0000000000000000
1722.0967741935483000	1054.1290322580646000	2140.0000000000000000	5.0000000000000000	1408212043.0000000000000000	786.0000000000000000	419.0000000000000000
1722.7906976744187000	1051.5581395348838000	2141.0000000000000000	5.0000000000000000	1408212043.0000000000000000	806.0000000000000000	412.0000000000000000
1722.5000000000000000	1048.4791666666667000	2142.0000000000000000	5.0000000000000000	1408212043.0000000000000000	826.0000000000000000	421.0000000000000000
1723.2352941176471000	1044.8627450980391000	2143.0000000000000000	5.0000000000000000	1408212043.0000000000000000	846.0000000000000000	424.0000000000000000
1720.2000000000000000	1041.3800000000001000	2144.0000000000000000	5.0000000000000000	1408212043.0000000000000000	866.0000000000000000	413.0000000000000000
1720.9444444444443000	1038.6111111111111000	2145.0000000000000000	5.0000000000000000	1408212043.0000000000000000	886.0000000000000000	421.0000000000000000
1717.3000000000000000	1037.2000000000000000	2146.0000000000000000	5.0000000000000000	1408212043.0000000000000000	906.0000000000000000	413.0000000000000000
1716.2333333333333000	1036.2333333333333000	2149.0000000000000000	5.0000000000000000	1408212043.0000000000000000	966.0000000000000000	416.0000000000000000
1710.6923076923076000	1034.4615384615386000	2153.0000000000000000	5.0000000000000000	1408212044.0000000000000000	46.0000000000000000	424.0000000000000000
1714.0400000000000000	1030.8000000000000000	2156.0000000000000000	5.0000000000000000	1408212044.0000000000000000	106.0000000000000000	442.0000000000000000
1716.2545454545455000	1026.6181818181817000	2157.0000000000000000	5.0000000000000000	1408212044.0000000000000000	126.0000000000000000	422.0000000000000000
1720.1518987341772000	1018.3670886075950000	2158.0000000000000000	5.0000000000000000	1408212044.0000000000000000	146.0000000000000000	422.0000000000000000
1726.0400000000000000	1008.5333333333333000	2159.0000000000000000	5.0000000000000000	1408212044.0000000000000000	166.0000000000000000	416.0000000000000000
1728.1538461538462000	999.9487179487179000	2160.0000000000000000	5.0000000000000000	1408212044.0000000000000000	186.0000000000000000	426.0000000000000000
1731.3750000000000000	992.4305555555555400	2161.0000000000000000	5.0000000000000000	1408212044.0000000000000000	206.0000000000000000	424.0000000000000000
1732.7288135593221000	986.8644067796610700	2162.0000000000000000	5.0000000000000000	1408212044.0000000000000000	226.0000000000000000	424.0000000000000000
1732.9200000000001000	983.3400000000000300	2163.0000000000000000	5.0000000000000000	1408212044.0000000000000000	246.0000000000000000	425.0000000000000000
1735.1111111111111000	981.0000000000000000	2164.0000000000000000	5.0000000000000000	1408212044.0000000000000000	266.0000000000000000	419.0000000000000000
1732.3750000000000000	985.2500000000000000	2168.0000000000000000	5.0000000000000000	1408212044.0000000000000000	346.0000000000000000	427.0000000000000000
1732.0888888888890000	980.7111111111111100	2169.0000000000000000	5.0000000000000000	1408212044.0000000000000000	366.0000000000000000	422.0000000000000000
1731.3404255319149000	977.6382978723404400	2170.0000000000000000	5.0000000000000000	1408212044.0000000000000000	386.0000000000000000	428.0000000000000000
1729.3658536585365000	975.1707317073170300	2171.0000000000000000	5.0000000000000000	1408212044.0000000000000000	406.0000000000000000	501.0000000000000000
1728.2600000000000000	971.5399999999999600	2172.0000000000000000	5.0000000000000000	1408212044.0000000000000000	426.0000000000000000	422.0000000000000000
1724.2558139534883000	968.7674418604651700	2173.0000000000000000	5.0000000000000000	1408212044.0000000000000000	446.0000000000000000	428.0000000000000000
1719.6923076923076000	966.7692307692307200	2174.0000000000000000	5.0000000000000000	1408212044.0000000000000000	466.0000000000000000	420.0000000000000000
1713.3548387096773000	965.7741935483870700	2175.0000000000000000	5.0000000000000000	1408212044.0000000000000000	486.0000000000000000	429.0000000000000000
1703.3333333333333000	968.2500000000000000	2177.0000000000000000	5.0000000000000000	1408212044.0000000000000000	526.0000000000000000	422.0000000000000000
1706.6818181818182000	965.4090909090908800	2178.0000000000000000	5.0000000000000000	1408212044.0000000000000000	546.0000000000000000	454.0000000000000000
1702.8000000000000000	964.7999999999999500	2179.0000000000000000	5.0000000000000000	1408212044.0000000000000000	566.0000000000000000	440.0000000000000000
1706.4193548387098000	962.1612903225806100	2180.0000000000000000	5.0000000000000000	1408212044.0000000000000000	586.0000000000000000	432.0000000000000000
1704.1224489795918000	958.8571428571428900	2181.0000000000000000	5.0000000000000000	1408212044.0000000000000000	606.0000000000000000	443.0000000000000000
1700.9852941176471000	953.5441176470587800	2182.0000000000000000	5.0000000000000000	1408212044.0000000000000000	626.0000000000000000	423.0000000000000000
1698.8285714285714000	946.9857142857142700	2183.0000000000000000	5.0000000000000000	1408212044.0000000000000000	646.0000000000000000	431.0000000000000000
1694.8769230769230000	940.4769230769230700	2184.0000000000000000	5.0000000000000000	1408212044.0000000000000000	666.0000000000000000	424.0000000000000000
1690.5352112676057000	934.2253521126760900	2185.0000000000000000	5.0000000000000000	1408212044.0000000000000000	686.0000000000000000	431.0000000000000000
1685.6964285714287000	928.6071428571428900	2186.0000000000000000	5.0000000000000000	1408212044.0000000000000000	706.0000000000000000	431.0000000000000000
1678.4736842105262000	924.6315789473684400	2187.0000000000000000	5.0000000000000000	1408212044.0000000000000000	726.0000000000000000	425.0000000000000000
1669.6511627906978000	922.6744186046511200	2188.0000000000000000	5.0000000000000000	1408212044.0000000000000000	746.0000000000000000	433.0000000000000000
1660.9782608695652000	921.4130434782608700	2189.0000000000000000	5.0000000000000000	1408212044.0000000000000000	766.0000000000000000	423.0000000000000000
1652.5111111111112000	920.6666666666666300	2190.0000000000000000	5.0000000000000000	1408212044.0000000000000000	786.0000000000000000	431.0000000000000000
1642.8285714285714000	920.7142857142856700	2191.0000000000000000	5.0000000000000000	1408212044.0000000000000000	806.0000000000000000	431.0000000000000000
1633.6774193548388000	923.3225806451613400	2192.0000000000000000	5.0000000000000000	1408212044.0000000000000000	826.0000000000000000	426.0000000000000000
1626.4210526315790000	924.8947368421053200	2193.0000000000000000	5.0000000000000000	1408212044.0000000000000000	846.0000000000000000	434.0000000000000000
1617.7441860465117000	927.4883720930232600	2194.0000000000000000	5.0000000000000000	1408212044.0000000000000000	866.0000000000000000	427.0000000000000000
1609.9487179487180000	930.6410256410256400	2195.0000000000000000	5.0000000000000000	1408212044.0000000000000000	886.0000000000000000	433.0000000000000000
1603.9210526315790000	933.8684210526315600	2196.0000000000000000	5.0000000000000000	1408212044.0000000000000000	906.0000000000000000	433.0000000000000000
1595.2241379310344000	938.0172413793103500	2197.0000000000000000	5.0000000000000000	1408212044.0000000000000000	926.0000000000000000	429.0000000000000000
1586.9183673469388000	940.9591836734694000	2198.0000000000000000	5.0000000000000000	1408212044.0000000000000000	946.0000000000000000	434.0000000000000000
1579.1500000000001000	941.1499999999999800	2199.0000000000000000	5.0000000000000000	1408212044.0000000000000000	966.0000000000000000	479.0000000000000000
1581.2444444444445000	937.5777777777777800	2200.0000000000000000	5.0000000000000000	1408212044.0000000000000000	986.0000000000000000	435.0000000000000000
1576.5000000000000000	936.4285714285714400	2201.0000000000000000	5.0000000000000000	1408212045.0000000000000000	6.0000000000000000	435.0000000000000000
1572.5454545454545000	936.3636363636363700	2202.0000000000000000	5.0000000000000000	1408212045.0000000000000000	26.0000000000000000	430.0000000000000000
1572.1818181818182000	940.5454545454545000	2203.0000000000000000	5.0000000000000000	1408212045.0000000000000000	46.0000000000000000	436.0000000000000000
1567.9791666666667000	944.6875000000000000	2204.0000000000000000	5.0000000000000000	1408212045.0000000000000000	66.0000000000000000	553.0000000000000000
1564.6875000000000000	947.9583333333333700	2205.0000000000000000	5.0000000000000000	1408212045.0000000000000000	86.0000000000000000	430.0000000000000000
1561.1428571428571000	945.3571428571428900	2206.0000000000000000	5.0000000000000000	1408212045.0000000000000000	106.0000000000000000	435.0000000000000000
1560.4375000000000000	944.1875000000000000	2207.0000000000000000	5.0000000000000000	1408212045.0000000000000000	126.0000000000000000	430.0000000000000000
1550.5882352941176000	950.8235294117647500	2210.0000000000000000	5.0000000000000000	1408212045.0000000000000000	186.0000000000000000	430.0000000000000000
1547.6785714285713000	953.9642857142856700	2211.0000000000000000	5.0000000000000000	1408212045.0000000000000000	206.0000000000000000	437.0000000000000000
1540.9130434782608000	954.6956521739130000	2212.0000000000000000	5.0000000000000000	1408212045.0000000000000000	226.0000000000000000	432.0000000000000000
1538.1290322580646000	952.7096774193548800	2213.0000000000000000	5.0000000000000000	1408212045.0000000000000000	246.0000000000000000	437.0000000000000000
1532.8750000000000000	953.8750000000000000	2214.0000000000000000	5.0000000000000000	1408212045.0000000000000000	266.0000000000000000	475.0000000000000000
1528.5625000000000000	956.6875000000000000	2215.0000000000000000	5.0000000000000000	1408212045.0000000000000000	286.0000000000000000	434.0000000000000000
1524.0000000000000000	958.6399999999999900	2216.0000000000000000	5.0000000000000000	1408212045.0000000000000000	306.0000000000000000	439.0000000000000000
1521.7619047619048000	958.1904761904761500	2217.0000000000000000	5.0000000000000000	1408212045.0000000000000000	326.0000000000000000	432.0000000000000000
1520.9000000000001000	955.5000000000000000	2218.0000000000000000	5.0000000000000000	1408212045.0000000000000000	346.0000000000000000	439.0000000000000000
1529.9661016949153000	951.1525423728813800	2219.0000000000000000	5.0000000000000000	1408212045.0000000000000000	366.0000000000000000	441.0000000000000000
1537.2352941176471000	945.3823529411764600	2220.0000000000000000	5.0000000000000000	1408212045.0000000000000000	386.0000000000000000	433.0000000000000000
1543.3818181818183000	941.5454545454545000	2221.0000000000000000	5.0000000000000000	1408212045.0000000000000000	406.0000000000000000	438.0000000000000000
1539.2500000000000000	941.1785714285714400	2225.0000000000000000	5.0000000000000000	1408212045.0000000000000000	486.0000000000000000	436.0000000000000000
1535.6250000000000000	939.3125000000000000	2227.0000000000000000	5.0000000000000000	1408212045.0000000000000000	526.0000000000000000	440.0000000000000000
1533.3555555555556000	936.7555555555555900	2228.0000000000000000	5.0000000000000000	1408212045.0000000000000000	546.0000000000000000	441.0000000000000000
1529.5593220338983000	932.7118644067796800	2229.0000000000000000	5.0000000000000000	1408212045.0000000000000000	566.0000000000000000	444.0000000000000000
1524.5740740740741000	929.6851851851852200	2230.0000000000000000	5.0000000000000000	1408212045.0000000000000000	586.0000000000000000	436.0000000000000000
1518.6486486486488000	928.9459459459459400	2231.0000000000000000	5.0000000000000000	1408212045.0000000000000000	606.0000000000000000	442.0000000000000000
1513.5000000000000000	933.2307692307692800	2232.0000000000000000	5.0000000000000000	1408212045.0000000000000000	626.0000000000000000	482.0000000000000000
1509.7368421052631000	937.4385964912280500	2233.0000000000000000	5.0000000000000000	1408212045.0000000000000000	646.0000000000000000	444.0000000000000000
1506.2888888888888000	941.3777777777777400	2234.0000000000000000	5.0000000000000000	1408212045.0000000000000000	666.0000000000000000	445.0000000000000000
1511.1428571428571000	942.4285714285714400	2239.0000000000000000	5.0000000000000000	1408212045.0000000000000000	766.0000000000000000	445.0000000000000000
1510.0200000000000000	947.3200000000000500	2240.0000000000000000	5.0000000000000000	1408212045.0000000000000000	786.0000000000000000	439.0000000000000000
1507.6521739130435000	951.0217391304347500	2241.0000000000000000	5.0000000000000000	1408212045.0000000000000000	806.0000000000000000	444.0000000000000000
1502.1666666666667000	950.0833333333333700	2242.0000000000000000	5.0000000000000000	1408212045.0000000000000000	826.0000000000000000	449.0000000000000000
1504.7586206896551000	946.9655172413793000	2243.0000000000000000	5.0000000000000000	1408212045.0000000000000000	846.0000000000000000	440.0000000000000000
1503.4339622641510000	943.6415094339622600	2244.0000000000000000	5.0000000000000000	1408212045.0000000000000000	866.0000000000000000	447.0000000000000000
1503.1764705882354000	940.2352941176470700	2245.0000000000000000	5.0000000000000000	1408212045.0000000000000000	886.0000000000000000	442.0000000000000000
1498.2222222222222000	942.7777777777778300	2247.0000000000000000	5.0000000000000000	1408212045.0000000000000000	926.0000000000000000	463.0000000000000000
1498.1730769230769000	947.3269230769230900	2248.0000000000000000	5.0000000000000000	1408212045.0000000000000000	946.0000000000000000	441.0000000000000000
1496.9444444444443000	952.3148148148147800	2249.0000000000000000	5.0000000000000000	1408212045.0000000000000000	966.0000000000000000	447.0000000000000000
1495.0833333333333000	958.7833333333333000	2250.0000000000000000	5.0000000000000000	1408212045.0000000000000000	986.0000000000000000	442.0000000000000000
1493.0444444444445000	963.0444444444444800	2251.0000000000000000	5.0000000000000000	1408212046.0000000000000000	6.0000000000000000	449.0000000000000000
1490.9487179487180000	966.5641025641025400	2252.0000000000000000	5.0000000000000000	1408212046.0000000000000000	26.0000000000000000	471.0000000000000000
1489.2954545454545000	970.2045454545455000	2253.0000000000000000	5.0000000000000000	1408212046.0000000000000000	46.0000000000000000	446.0000000000000000
1486.6285714285714000	973.4571428571429100	2254.0000000000000000	5.0000000000000000	1408212046.0000000000000000	66.0000000000000000	446.0000000000000000
1486.4146341463415000	976.9268292682926400	2255.0000000000000000	5.0000000000000000	1408212046.0000000000000000	86.0000000000000000	441.0000000000000000
1485.9285714285713000	979.6428571428571100	2257.0000000000000000	5.0000000000000000	1408212046.0000000000000000	126.0000000000000000	449.0000000000000000
1485.1034482758621000	983.0344827586207000	2258.0000000000000000	5.0000000000000000	1408212046.0000000000000000	146.0000000000000000	447.0000000000000000
1484.3829787234042000	987.0425531914893300	2259.0000000000000000	5.0000000000000000	1408212046.0000000000000000	166.0000000000000000	450.0000000000000000
1484.7000000000000000	984.2999999999999500	2260.0000000000000000	5.0000000000000000	1408212046.0000000000000000	186.0000000000000000	446.0000000000000000
1487.1875000000000000	982.2500000000000000	2261.0000000000000000	5.0000000000000000	1408212046.0000000000000000	206.0000000000000000	449.0000000000000000
1485.5625000000000000	980.9375000000000000	2262.0000000000000000	5.0000000000000000	1408212046.0000000000000000	226.0000000000000000	451.0000000000000000
1485.2727272727273000	980.0909090909091200	2263.0000000000000000	5.0000000000000000	1408212046.0000000000000000	246.0000000000000000	445.0000000000000000
1480.8235294117646000	986.0392156862744700	2265.0000000000000000	5.0000000000000000	1408212046.0000000000000000	286.0000000000000000	497.0000000000000000
1477.7500000000000000	989.0192307692307200	2266.0000000000000000	5.0000000000000000	1408212046.0000000000000000	306.0000000000000000	450.0000000000000000
1472.1764705882354000	992.6764705882352500	2267.0000000000000000	5.0000000000000000	1408212046.0000000000000000	326.0000000000000000	453.0000000000000000
1469.5625000000000000	994.6250000000000000	2268.0000000000000000	5.0000000000000000	1408212046.0000000000000000	346.0000000000000000	447.0000000000000000
1465.5000000000000000	995.6250000000000000	2270.0000000000000000	5.0000000000000000	1408212046.0000000000000000	386.0000000000000000	583.0000000000000000
1462.6176470588234000	991.9411764705882900	2272.0000000000000000	5.0000000000000000	1408212046.0000000000000000	426.0000000000000000	454.0000000000000000
1455.8846153846155000	995.5000000000000000	2274.0000000000000000	5.0000000000000000	1408212046.0000000000000000	466.0000000000000000	453.0000000000000000
1453.0999999999999000	999.3200000000000500	2275.0000000000000000	5.0000000000000000	1408212046.0000000000000000	486.0000000000000000	458.0000000000000000
1448.8636363636363000	1002.5000000000000000	2276.0000000000000000	5.0000000000000000	1408212046.0000000000000000	506.0000000000000000	447.0000000000000000
1445.1250000000000000	1000.1875000000000000	2277.0000000000000000	5.0000000000000000	1408212046.0000000000000000	526.0000000000000000	456.0000000000000000
1442.9000000000001000	998.6666666666666300	2278.0000000000000000	5.0000000000000000	1408212046.0000000000000000	546.0000000000000000	451.0000000000000000
1437.4166666666667000	998.5000000000000000	2279.0000000000000000	5.0000000000000000	1408212046.0000000000000000	566.0000000000000000	454.0000000000000000
1433.0909090909090000	1001.0454545454545000	2280.0000000000000000	5.0000000000000000	1408212046.0000000000000000	586.0000000000000000	466.0000000000000000
1429.6727272727273000	1004.1818181818181000	2281.0000000000000000	5.0000000000000000	1408212046.0000000000000000	606.0000000000000000	448.0000000000000000
1426.7230769230769000	1008.6307692307693000	2282.0000000000000000	5.0000000000000000	1408212046.0000000000000000	626.0000000000000000	457.0000000000000000
1423.5573770491803000	1012.3114754098360000	2283.0000000000000000	5.0000000000000000	1408212046.0000000000000000	646.0000000000000000	452.0000000000000000
1417.8250000000000000	1014.5250000000000000	2284.0000000000000000	5.0000000000000000	1408212046.0000000000000000	666.0000000000000000	455.0000000000000000
1413.2777777777778000	1012.0000000000000000	2285.0000000000000000	5.0000000000000000	1408212046.0000000000000000	686.0000000000000000	459.0000000000000000
1418.2857142857142000	1008.4857142857143000	2286.0000000000000000	5.0000000000000000	1408212046.0000000000000000	706.0000000000000000	451.0000000000000000
1422.5142857142857000	1007.8000000000000000	2287.0000000000000000	5.0000000000000000	1408212046.0000000000000000	726.0000000000000000	460.0000000000000000
1423.9428571428571000	1010.8857142857142000	2288.0000000000000000	5.0000000000000000	1408212046.0000000000000000	746.0000000000000000	453.0000000000000000
1416.0000000000000000	1012.7500000000000000	2292.0000000000000000	5.0000000000000000	1408212046.0000000000000000	826.0000000000000000	459.0000000000000000
1415.4090909090910000	1015.3636363636364000	2303.0000000000000000	5.0000000000000000	1408212047.0000000000000000	46.0000000000000000	614.0000000000000000
1415.5714285714287000	1017.0476190476190000	2304.0000000000000000	5.0000000000000000	1408212047.0000000000000000	66.0000000000000000	458.0000000000000000
1417.3939393939395000	1012.9696969696970000	2305.0000000000000000	5.0000000000000000	1408212047.0000000000000000	86.0000000000000000	463.0000000000000000
1418.7090909090909000	1010.5272727272727000	2306.0000000000000000	5.0000000000000000	1408212047.0000000000000000	106.0000000000000000	456.0000000000000000
1418.5333333333333000	1013.2666666666667000	2308.0000000000000000	5.0000000000000000	1408212047.0000000000000000	146.0000000000000000	468.0000000000000000
1420.7200000000000000	1016.3333333333334000	2309.0000000000000000	5.0000000000000000	1408212047.0000000000000000	166.0000000000000000	455.0000000000000000
1414.2857142857142000	1017.5000000000000000	2310.0000000000000000	5.0000000000000000	1408212047.0000000000000000	186.0000000000000000	465.0000000000000000
1419.8529411764705000	1013.4705882352941000	2311.0000000000000000	5.0000000000000000	1408212047.0000000000000000	206.0000000000000000	457.0000000000000000
1417.1785714285713000	1011.5357142857143000	2312.0000000000000000	5.0000000000000000	1408212047.0000000000000000	226.0000000000000000	465.0000000000000000
1414.2750000000001000	1010.1250000000000000	2313.0000000000000000	5.0000000000000000	1408212047.0000000000000000	246.0000000000000000	475.0000000000000000
1406.4000000000001000	1011.7000000000000000	2314.0000000000000000	5.0000000000000000	1408212047.0000000000000000	266.0000000000000000	458.0000000000000000
1407.2857142857142000	1015.4642857142857000	2315.0000000000000000	5.0000000000000000	1408212047.0000000000000000	286.0000000000000000	466.0000000000000000
1403.6385542168675000	1020.8313253012049000	2316.0000000000000000	5.0000000000000000	1408212047.0000000000000000	306.0000000000000000	458.0000000000000000
1398.3829787234042000	1027.3297872340424000	2317.0000000000000000	5.0000000000000000	1408212047.0000000000000000	326.0000000000000000	465.0000000000000000
1394.1410256410256000	1032.6153846153845000	2318.0000000000000000	5.0000000000000000	1408212047.0000000000000000	346.0000000000000000	467.0000000000000000
1388.0925925925926000	1035.5370370370370000	2319.0000000000000000	5.0000000000000000	1408212047.0000000000000000	366.0000000000000000	461.0000000000000000
1386.2500000000000000	1032.2045454545455000	2320.0000000000000000	5.0000000000000000	1408212047.0000000000000000	386.0000000000000000	467.0000000000000000
1386.6388888888889000	1029.9444444444443000	2321.0000000000000000	5.0000000000000000	1408212047.0000000000000000	406.0000000000000000	461.0000000000000000
1389.4871794871794000	1028.2051282051282000	2322.0000000000000000	5.0000000000000000	1408212047.0000000000000000	426.0000000000000000	466.0000000000000000
1392.8125000000000000	1027.0312500000000000	2323.0000000000000000	5.0000000000000000	1408212047.0000000000000000	446.0000000000000000	468.0000000000000000
1392.8793103448277000	1032.8965517241379000	2325.0000000000000000	5.0000000000000000	1408212047.0000000000000000	486.0000000000000000	469.0000000000000000
1392.0000000000000000	1037.5555555555557000	2326.0000000000000000	5.0000000000000000	1408212047.0000000000000000	506.0000000000000000	466.0000000000000000
1388.0909090909090000	1040.0454545454545000	2327.0000000000000000	5.0000000000000000	1408212047.0000000000000000	526.0000000000000000	468.0000000000000000
1384.6346153846155000	1035.9230769230769000	2328.0000000000000000	5.0000000000000000	1408212047.0000000000000000	546.0000000000000000	470.0000000000000000
1383.0000000000000000	1034.9629629629630000	2329.0000000000000000	5.0000000000000000	1408212047.0000000000000000	566.0000000000000000	460.0000000000000000
1378.8333333333333000	1038.0416666666667000	2330.0000000000000000	5.0000000000000000	1408212047.0000000000000000	586.0000000000000000	470.0000000000000000
1377.5333333333333000	1038.4666666666667000	2331.0000000000000000	5.0000000000000000	1408212047.0000000000000000	606.0000000000000000	512.0000000000000000
1378.2000000000000000	1035.1199999999999000	2332.0000000000000000	5.0000000000000000	1408212047.0000000000000000	626.0000000000000000	469.0000000000000000
1379.8805970149253000	1031.6417910447760000	2333.0000000000000000	5.0000000000000000	1408212047.0000000000000000	646.0000000000000000	470.0000000000000000
1383.2428571428572000	1027.8142857142857000	2334.0000000000000000	5.0000000000000000	1408212047.0000000000000000	666.0000000000000000	464.0000000000000000
1383.1842105263158000	1025.5789473684210000	2335.0000000000000000	5.0000000000000000	1408212047.0000000000000000	686.0000000000000000	471.0000000000000000
1373.6285714285714000	1029.4571428571428000	2337.0000000000000000	5.0000000000000000	1408212047.0000000000000000	726.0000000000000000	466.0000000000000000
1369.7464788732395000	1032.0845070422536000	2338.0000000000000000	5.0000000000000000	1408212047.0000000000000000	746.0000000000000000	471.0000000000000000
1362.2571428571428000	1031.8000000000000000	2339.0000000000000000	5.0000000000000000	1408212047.0000000000000000	766.0000000000000000	464.0000000000000000
1361.6818181818182000	1029.5454545454545000	2340.0000000000000000	5.0000000000000000	1408212047.0000000000000000	786.0000000000000000	473.0000000000000000
1367.1666666666667000	1027.5000000000000000	2342.0000000000000000	5.0000000000000000	1408212047.0000000000000000	826.0000000000000000	465.0000000000000000
1366.8541666666667000	1025.0000000000000000	2343.0000000000000000	5.0000000000000000	1408212047.0000000000000000	846.0000000000000000	474.0000000000000000
1367.1929824561403000	1021.6666666666666000	2344.0000000000000000	5.0000000000000000	1408212047.0000000000000000	866.0000000000000000	466.0000000000000000
1365.4166666666667000	1018.1500000000000000	2345.0000000000000000	5.0000000000000000	1408212047.0000000000000000	886.0000000000000000	473.0000000000000000
1361.2641509433963000	1016.4528301886793000	2346.0000000000000000	5.0000000000000000	1408212047.0000000000000000	906.0000000000000000	485.0000000000000000
1354.5000000000000000	1018.4642857142857000	2347.0000000000000000	5.0000000000000000	1408212047.0000000000000000	926.0000000000000000	466.0000000000000000
1352.4655172413793000	1021.5862068965517000	2348.0000000000000000	5.0000000000000000	1408212047.0000000000000000	946.0000000000000000	474.0000000000000000
1349.6086956521740000	1025.8550724637680000	2349.0000000000000000	5.0000000000000000	1408212047.0000000000000000	966.0000000000000000	467.0000000000000000
1344.1846153846154000	1029.0153846153846000	2350.0000000000000000	5.0000000000000000	1408212047.0000000000000000	986.0000000000000000	472.0000000000000000
1341.8333333333333000	1026.1666666666667000	2351.0000000000000000	5.0000000000000000	1408212048.0000000000000000	6.0000000000000000	495.0000000000000000
1337.1363636363637000	1026.4545454545455000	2352.0000000000000000	5.0000000000000000	1408212048.0000000000000000	26.0000000000000000	470.0000000000000000
1342.3488372093022000	1023.2790697674419000	2354.0000000000000000	5.0000000000000000	1408212048.0000000000000000	66.0000000000000000	468.0000000000000000
1343.6226415094341000	1020.6981132075472000	2355.0000000000000000	5.0000000000000000	1408212048.0000000000000000	86.0000000000000000	474.0000000000000000
1345.3488372093022000	1017.9767441860465000	2356.0000000000000000	5.0000000000000000	1408212048.0000000000000000	106.0000000000000000	475.0000000000000000
1342.5277777777778000	1015.0416666666666000	2357.0000000000000000	5.0000000000000000	1408212048.0000000000000000	126.0000000000000000	469.0000000000000000
1337.8679245283020000	1013.4150943396227000	2358.0000000000000000	5.0000000000000000	1408212048.0000000000000000	146.0000000000000000	476.0000000000000000
1331.1428571428571000	1018.4761904761905000	2360.0000000000000000	5.0000000000000000	1408212048.0000000000000000	186.0000000000000000	477.0000000000000000
1326.6545454545455000	1021.7090909090909000	2361.0000000000000000	5.0000000000000000	1408212048.0000000000000000	206.0000000000000000	476.0000000000000000
1322.2400000000000000	1026.0933333333332000	2362.0000000000000000	5.0000000000000000	1408212048.0000000000000000	226.0000000000000000	472.0000000000000000
1319.4210526315790000	1030.8684210526317000	2363.0000000000000000	5.0000000000000000	1408212048.0000000000000000	246.0000000000000000	477.0000000000000000
1314.9545454545455000	1034.4090909090910000	2364.0000000000000000	5.0000000000000000	1408212048.0000000000000000	266.0000000000000000	515.0000000000000000
1315.3846153846155000	1030.2692307692307000	2365.0000000000000000	5.0000000000000000	1408212048.0000000000000000	286.0000000000000000	478.0000000000000000
1314.4523809523810000	1027.9761904761904000	2366.0000000000000000	5.0000000000000000	1408212048.0000000000000000	306.0000000000000000	478.0000000000000000
1314.7142857142858000	1026.7142857142858000	2367.0000000000000000	5.0000000000000000	1408212048.0000000000000000	326.0000000000000000	473.0000000000000000
1314.6052631578948000	1025.5263157894738000	2368.0000000000000000	5.0000000000000000	1408212048.0000000000000000	346.0000000000000000	479.0000000000000000
1314.1636363636364000	1022.2000000000000000	2369.0000000000000000	5.0000000000000000	1408212048.0000000000000000	366.0000000000000000	514.0000000000000000
1313.9571428571428000	1017.9428571428572000	2370.0000000000000000	5.0000000000000000	1408212048.0000000000000000	386.0000000000000000	479.0000000000000000
1312.8024691358025000	1013.0000000000000000	2371.0000000000000000	5.0000000000000000	1408212048.0000000000000000	406.0000000000000000	491.0000000000000000
1313.7818181818182000	1009.7454545454545000	2372.0000000000000000	5.0000000000000000	1408212048.0000000000000000	426.0000000000000000	473.0000000000000000
1311.6363636363637000	1008.2727272727273000	2373.0000000000000000	5.0000000000000000	1408212048.0000000000000000	446.0000000000000000	482.0000000000000000
1317.2857142857142000	1012.0714285714286000	2374.0000000000000000	5.0000000000000000	1408212048.0000000000000000	466.0000000000000000	485.0000000000000000
1312.1600000000001000	1008.9200000000000000	2375.0000000000000000	5.0000000000000000	1408212048.0000000000000000	486.0000000000000000	473.0000000000000000
1318.5454545454545000	1011.0000000000000000	2377.0000000000000000	5.0000000000000000	1408212048.0000000000000000	526.0000000000000000	475.0000000000000000
1317.9166666666667000	1007.3333333333334000	2407.0000000000000000	5.0000000000000000	1408212049.0000000000000000	126.0000000000000000	491.0000000000000000
1314.3448275862070000	1005.1724137931035000	2408.0000000000000000	5.0000000000000000	1408212049.0000000000000000	146.0000000000000000	484.0000000000000000
1312.3333333333333000	1000.7564102564103000	2409.0000000000000000	5.0000000000000000	1408212049.0000000000000000	166.0000000000000000	490.0000000000000000
1311.7333333333333000	995.5599999999999500	2410.0000000000000000	5.0000000000000000	1408212049.0000000000000000	186.0000000000000000	485.0000000000000000
1311.1355932203389000	992.2203389830508500	2411.0000000000000000	5.0000000000000000	1408212049.0000000000000000	206.0000000000000000	489.0000000000000000
1315.6862745098040000	995.9411764705882900	2413.0000000000000000	5.0000000000000000	1408212049.0000000000000000	246.0000000000000000	487.0000000000000000
1320.1875000000000000	998.7374999999999500	2414.0000000000000000	5.0000000000000000	1408212049.0000000000000000	266.0000000000000000	493.0000000000000000
1324.2602739726028000	1002.0684931506850000	2415.0000000000000000	5.0000000000000000	1408212049.0000000000000000	286.0000000000000000	486.0000000000000000
1323.5250000000001000	998.4500000000000500	2416.0000000000000000	5.0000000000000000	1408212049.0000000000000000	306.0000000000000000	491.0000000000000000
1322.5208333333333000	996.1458333333333700	2417.0000000000000000	5.0000000000000000	1408212049.0000000000000000	326.0000000000000000	493.0000000000000000
1319.8333333333333000	994.9166666666666300	2418.0000000000000000	5.0000000000000000	1408212049.0000000000000000	346.0000000000000000	490.0000000000000000
1331.6875000000000000	994.9375000000000000	2419.0000000000000000	5.0000000000000000	1408212049.0000000000000000	366.0000000000000000	493.0000000000000000
1332.8354430379748000	998.4683544303796900	2420.0000000000000000	5.0000000000000000	1408212049.0000000000000000	386.0000000000000000	487.0000000000000000
1339.7710843373493000	1001.3734939759037000	2421.0000000000000000	5.0000000000000000	1408212049.0000000000000000	406.0000000000000000	490.0000000000000000
1347.1645569620252000	1004.7721518987341000	2422.0000000000000000	5.0000000000000000	1408212049.0000000000000000	426.0000000000000000	493.0000000000000000
1351.5833333333333000	1001.3333333333334000	2423.0000000000000000	5.0000000000000000	1408212049.0000000000000000	446.0000000000000000	488.0000000000000000
1348.1886792452831000	999.3396226415094400	2424.0000000000000000	5.0000000000000000	1408212049.0000000000000000	466.0000000000000000	495.0000000000000000
1349.8245614035088000	996.2456140350876700	2425.0000000000000000	5.0000000000000000	1408212049.0000000000000000	486.0000000000000000	490.0000000000000000
1356.1833333333334000	992.5499999999999500	2426.0000000000000000	5.0000000000000000	1408212049.0000000000000000	506.0000000000000000	491.0000000000000000
1361.6029411764705000	989.0441176470587800	2427.0000000000000000	5.0000000000000000	1408212049.0000000000000000	526.0000000000000000	494.0000000000000000
1369.6739130434783000	987.1956521739130000	2428.0000000000000000	5.0000000000000000	1408212049.0000000000000000	546.0000000000000000	494.0000000000000000
1376.4181818181819000	988.3818181818181800	2429.0000000000000000	5.0000000000000000	1408212049.0000000000000000	566.0000000000000000	495.0000000000000000
1381.7916666666667000	990.8472222222221700	2430.0000000000000000	5.0000000000000000	1408212049.0000000000000000	586.0000000000000000	535.0000000000000000
1386.8684210526317000	994.5394736842105200	2431.0000000000000000	5.0000000000000000	1408212049.0000000000000000	606.0000000000000000	493.0000000000000000
1391.5384615384614000	999.7051282051281800	2432.0000000000000000	5.0000000000000000	1408212049.0000000000000000	626.0000000000000000	496.0000000000000000
1396.9880952380952000	1005.3452380952381000	2433.0000000000000000	5.0000000000000000	1408212049.0000000000000000	646.0000000000000000	491.0000000000000000
1402.1547619047619000	1010.3809523809524000	2434.0000000000000000	5.0000000000000000	1408212049.0000000000000000	666.0000000000000000	495.0000000000000000
1407.8536585365853000	1011.0975609756098000	2435.0000000000000000	5.0000000000000000	1408212049.0000000000000000	686.0000000000000000	548.0000000000000000
1414.0526315789473000	1008.8421052631579000	2436.0000000000000000	5.0000000000000000	1408212049.0000000000000000	706.0000000000000000	492.0000000000000000
1408.1132075471698000	1006.1132075471698000	2437.0000000000000000	5.0000000000000000	1408212049.0000000000000000	726.0000000000000000	498.0000000000000000
1402.8222222222223000	1002.8000000000000000	2438.0000000000000000	5.0000000000000000	1408212049.0000000000000000	746.0000000000000000	494.0000000000000000
1394.6219512195121000	1000.2804878048780000	2439.0000000000000000	5.0000000000000000	1408212049.0000000000000000	766.0000000000000000	498.0000000000000000
1385.8166666666666000	1000.4333333333333000	2440.0000000000000000	5.0000000000000000	1408212049.0000000000000000	786.0000000000000000	502.0000000000000000
1377.6744186046512000	1002.4651162790698000	2441.0000000000000000	5.0000000000000000	1408212049.0000000000000000	806.0000000000000000	490.0000000000000000
1373.6406250000000000	1005.9375000000000000	2442.0000000000000000	5.0000000000000000	1408212049.0000000000000000	826.0000000000000000	499.0000000000000000
1371.0135135135135000	1010.9729729729730000	2443.0000000000000000	5.0000000000000000	1408212049.0000000000000000	846.0000000000000000	493.0000000000000000
1370.9629629629630000	1013.1111111111111000	2444.0000000000000000	5.0000000000000000	1408212049.0000000000000000	866.0000000000000000	498.0000000000000000
1371.6896551724137000	1007.8793103448276000	2445.0000000000000000	5.0000000000000000	1408212049.0000000000000000	886.0000000000000000	503.0000000000000000
1370.9166666666667000	1006.2916666666666000	2446.0000000000000000	5.0000000000000000	1408212049.0000000000000000	906.0000000000000000	493.0000000000000000
1363.2857142857142000	1012.2380952380952000	2449.0000000000000000	5.0000000000000000	1408212049.0000000000000000	966.0000000000000000	499.0000000000000000
1365.4833333333333000	1015.3000000000000000	2450.0000000000000000	5.0000000000000000	1408212049.0000000000000000	986.0000000000000000	502.0000000000000000
1364.6769230769230000	1017.8461538461538000	2451.0000000000000000	5.0000000000000000	1408212050.0000000000000000	6.0000000000000000	496.0000000000000000
1364.6078431372548000	1013.1372549019608000	2452.0000000000000000	5.0000000000000000	1408212050.0000000000000000	26.0000000000000000	500.0000000000000000
1359.0000000000000000	1016.7777777777778000	3451.0000000000000000	5.0000000000000000	1408212070.0000000000000000	6.0000000000000000	770.0000000000000000
1355.0666666666666000	1020.5333333333333000	3453.0000000000000000	5.0000000000000000	1408212070.0000000000000000	46.0000000000000000	771.0000000000000000
1353.5217391304348000	1011.5000000000000000	3463.0000000000000000	5.0000000000000000	1408212070.0000000000000000	246.0000000000000000	771.0000000000000000
1356.8571428571429000	1019.1428571428571000	3468.0000000000000000	5.0000000000000000	1408212070.0000000000000000	346.0000000000000000	775.0000000000000000
1356.4266666666667000	1024.2000000000000000	3469.0000000000000000	5.0000000000000000	1408212070.0000000000000000	366.0000000000000000	768.0000000000000000
1359.0000000000000000	1024.4444444444443000	3470.0000000000000000	5.0000000000000000	1408212070.0000000000000000	386.0000000000000000	762.0000000000000000
1357.5517241379309000	1019.0344827586207000	3471.0000000000000000	5.0000000000000000	1408212070.0000000000000000	406.0000000000000000	762.0000000000000000
1359.7538461538461000	1014.2769230769230000	3472.0000000000000000	5.0000000000000000	1408212070.0000000000000000	426.0000000000000000	779.0000000000000000
1364.4680851063829000	1010.4255319148937000	3473.0000000000000000	5.0000000000000000	1408212070.0000000000000000	446.0000000000000000	775.0000000000000000
1370.2162162162163000	1013.0540540540541000	3475.0000000000000000	5.0000000000000000	1408212070.0000000000000000	486.0000000000000000	777.0000000000000000
1373.1846153846154000	1015.3538461538461000	3476.0000000000000000	5.0000000000000000	1408212070.0000000000000000	507.0000000000000000	347.0000000000000000
1378.1250000000000000	1018.7000000000000000	3477.0000000000000000	5.0000000000000000	1408212070.0000000000000000	526.0000000000000000	777.0000000000000000
1384.2625000000000000	1023.5750000000000000	3478.0000000000000000	5.0000000000000000	1408212070.0000000000000000	546.0000000000000000	772.0000000000000000
1395.2063492063492000	1031.1269841269841000	3480.0000000000000000	5.0000000000000000	1408212070.0000000000000000	586.0000000000000000	780.0000000000000000
1402.1944444444443000	1031.4722222222222000	3481.0000000000000000	5.0000000000000000	1408212070.0000000000000000	606.0000000000000000	766.0000000000000000
1405.3170731707316000	1032.7317073170732000	3482.0000000000000000	5.0000000000000000	1408212070.0000000000000000	626.0000000000000000	767.0000000000000000
1407.4545454545455000	1033.6969696969697000	3483.0000000000000000	5.0000000000000000	1408212070.0000000000000000	646.0000000000000000	779.0000000000000000
1408.5599999999999000	1035.2000000000000000	3484.0000000000000000	5.0000000000000000	1408212070.0000000000000000	666.0000000000000000	767.0000000000000000
1414.5294117647059000	1034.4705882352941000	3485.0000000000000000	5.0000000000000000	1408212070.0000000000000000	686.0000000000000000	766.0000000000000000
1416.0724637681160000	1040.2463768115942000	3487.0000000000000000	5.0000000000000000	1408212070.0000000000000000	726.0000000000000000	767.0000000000000000
1419.4415584415585000	1044.8961038961038000	3488.0000000000000000	5.0000000000000000	1408212070.0000000000000000	746.0000000000000000	767.0000000000000000
1425.0793650793651000	1047.9047619047619000	3489.0000000000000000	5.0000000000000000	1408212070.0000000000000000	766.0000000000000000	767.0000000000000000
1427.6764705882354000	1049.8823529411766000	3490.0000000000000000	5.0000000000000000	1408212070.0000000000000000	786.0000000000000000	797.0000000000000000
1428.0666666666666000	1045.4000000000001000	3494.0000000000000000	5.0000000000000000	1408212070.0000000000000000	866.0000000000000000	779.0000000000000000
1432.7600000000000000	1042.5999999999999000	3495.0000000000000000	5.0000000000000000	1408212070.0000000000000000	886.0000000000000000	785.0000000000000000
1437.8499999999999000	1040.8750000000000000	3496.0000000000000000	5.0000000000000000	1408212070.0000000000000000	906.0000000000000000	779.0000000000000000
1441.7777777777778000	1040.5000000000000000	3497.0000000000000000	5.0000000000000000	1408212070.0000000000000000	926.0000000000000000	784.0000000000000000
1447.4000000000001000	1043.2888888888888000	3499.0000000000000000	5.0000000000000000	1408212070.0000000000000000	966.0000000000000000	782.0000000000000000
1452.1400000000001000	1045.3800000000001000	3500.0000000000000000	5.0000000000000000	1408212070.0000000000000000	986.0000000000000000	787.0000000000000000
1459.0454545454545000	1048.8787878787880000	3501.0000000000000000	5.0000000000000000	1408212071.0000000000000000	6.0000000000000000	780.0000000000000000
1465.0666666666666000	1052.6666666666667000	3502.0000000000000000	5.0000000000000000	1408212071.0000000000000000	26.0000000000000000	786.0000000000000000
1470.3188405797102000	1057.1594202898550000	3503.0000000000000000	5.0000000000000000	1408212071.0000000000000000	46.0000000000000000	783.0000000000000000
1482.0937500000000000	1056.9375000000000000	3505.0000000000000000	5.0000000000000000	1408212071.0000000000000000	86.0000000000000000	788.0000000000000000
1489.1538461538462000	1057.3846153846155000	3506.0000000000000000	5.0000000000000000	1408212071.0000000000000000	106.0000000000000000	783.0000000000000000
1492.4814814814815000	1058.1111111111111000	3507.0000000000000000	5.0000000000000000	1408212071.0000000000000000	126.0000000000000000	787.0000000000000000
1497.1071428571429000	1060.0892857142858000	3508.0000000000000000	5.0000000000000000	1408212071.0000000000000000	146.0000000000000000	783.0000000000000000
1502.1285714285714000	1063.6142857142856000	3509.0000000000000000	5.0000000000000000	1408212071.0000000000000000	166.0000000000000000	784.0000000000000000
1507.1093750000000000	1067.5156250000000000	3510.0000000000000000	5.0000000000000000	1408212071.0000000000000000	186.0000000000000000	788.0000000000000000
1520.9390243902440000	1078.9390243902440000	3512.0000000000000000	5.0000000000000000	1408212071.0000000000000000	226.0000000000000000	786.0000000000000000
1526.5750000000000000	1085.8375000000001000	3513.0000000000000000	5.0000000000000000	1408212071.0000000000000000	246.0000000000000000	786.0000000000000000
1533.0000000000000000	1091.0000000000000000	3514.0000000000000000	5.0000000000000000	1408212071.0000000000000000	266.0000000000000000	786.0000000000000000
1540.3703703703704000	1091.5555555555557000	3515.0000000000000000	5.0000000000000000	1408212071.0000000000000000	286.0000000000000000	789.0000000000000000
1545.6500000000001000	1093.4250000000000000	3516.0000000000000000	5.0000000000000000	1408212071.0000000000000000	306.0000000000000000	786.0000000000000000
1550.5633802816901000	1097.2253521126761000	3517.0000000000000000	5.0000000000000000	1408212071.0000000000000000	326.0000000000000000	787.0000000000000000
1555.3809523809523000	1101.4603174603174000	3518.0000000000000000	5.0000000000000000	1408212071.0000000000000000	346.0000000000000000	791.0000000000000000
1564.3750000000000000	1102.1250000000000000	3519.0000000000000000	5.0000000000000000	1408212071.0000000000000000	366.0000000000000000	787.0000000000000000
1559.0857142857142000	1098.4571428571428000	3520.0000000000000000	5.0000000000000000	1408212071.0000000000000000	386.0000000000000000	791.0000000000000000
1562.2400000000000000	1097.1600000000001000	3521.0000000000000000	5.0000000000000000	1408212071.0000000000000000	406.0000000000000000	788.0000000000000000
1568.0000000000000000	1100.5789473684210000	3523.0000000000000000	5.0000000000000000	1408212071.0000000000000000	446.0000000000000000	836.0000000000000000
1568.4411764705883000	1103.4411764705883000	3524.0000000000000000	5.0000000000000000	1408212071.0000000000000000	466.0000000000000000	789.0000000000000000
1571.3214285714287000	1107.8392857142858000	3525.0000000000000000	5.0000000000000000	1408212071.0000000000000000	486.0000000000000000	792.0000000000000000
1574.0163934426230000	1113.4262295081967000	3526.0000000000000000	5.0000000000000000	1408212071.0000000000000000	506.0000000000000000	790.0000000000000000
1576.5820895522388000	1119.3582089552240000	3527.0000000000000000	5.0000000000000000	1408212071.0000000000000000	526.0000000000000000	791.0000000000000000
1582.7714285714285000	1121.5999999999999000	3528.0000000000000000	5.0000000000000000	1408212071.0000000000000000	546.0000000000000000	800.0000000000000000
1591.1052631578948000	1121.8947368421052000	3530.0000000000000000	5.0000000000000000	1408212071.0000000000000000	586.0000000000000000	793.0000000000000000
1591.7413793103449000	1125.6206896551723000	3531.0000000000000000	5.0000000000000000	1408212071.0000000000000000	606.0000000000000000	792.0000000000000000
1594.4705882352941000	1130.0000000000000000	3532.0000000000000000	5.0000000000000000	1408212071.0000000000000000	626.0000000000000000	793.0000000000000000
1598.3018867924529000	1133.8867924528302000	3533.0000000000000000	5.0000000000000000	1408212071.0000000000000000	646.0000000000000000	795.0000000000000000
1605.3333333333333000	1133.3333333333333000	3534.0000000000000000	5.0000000000000000	1408212071.0000000000000000	666.0000000000000000	791.0000000000000000
1608.7619047619048000	1135.3809523809523000	3536.0000000000000000	5.0000000000000000	1408212071.0000000000000000	706.0000000000000000	794.0000000000000000
1610.2000000000000000	1138.0000000000000000	3537.0000000000000000	5.0000000000000000	1408212071.0000000000000000	726.0000000000000000	795.0000000000000000
1612.9111111111110000	1140.5999999999999000	3538.0000000000000000	5.0000000000000000	1408212071.0000000000000000	746.0000000000000000	805.0000000000000000
1613.9600000000000000	1136.9600000000000000	3539.0000000000000000	5.0000000000000000	1408212071.0000000000000000	766.0000000000000000	792.0000000000000000
1615.0000000000000000	1132.1265822784810000	3540.0000000000000000	5.0000000000000000	1408212071.0000000000000000	786.0000000000000000	796.0000000000000000
1614.1199999999999000	1125.2666666666667000	3541.0000000000000000	5.0000000000000000	1408212071.0000000000000000	806.0000000000000000	793.0000000000000000
1612.0337078651685000	1118.5393258426966000	3542.0000000000000000	5.0000000000000000	1408212071.0000000000000000	826.0000000000000000	796.0000000000000000
1605.6493506493507000	1113.3376623376623000	3543.0000000000000000	5.0000000000000000	1408212071.0000000000000000	846.0000000000000000	797.0000000000000000
1599.7968750000000000	1109.9375000000000000	3544.0000000000000000	5.0000000000000000	1408212071.0000000000000000	866.0000000000000000	793.0000000000000000
1591.1607142857142000	1108.2142857142858000	3545.0000000000000000	5.0000000000000000	1408212071.0000000000000000	886.0000000000000000	797.0000000000000000
1582.3269230769231000	1109.0192307692307000	3546.0000000000000000	5.0000000000000000	1408212071.0000000000000000	906.0000000000000000	797.0000000000000000
1574.9310344827586000	1110.6896551724137000	3547.0000000000000000	5.0000000000000000	1408212071.0000000000000000	926.0000000000000000	796.0000000000000000
1567.6451612903227000	1113.1774193548388000	3548.0000000000000000	5.0000000000000000	1408212071.0000000000000000	946.0000000000000000	798.0000000000000000
1561.2602739726028000	1116.8082191780823000	3549.0000000000000000	5.0000000000000000	1408212071.0000000000000000	966.0000000000000000	794.0000000000000000
1555.5421686746988000	1122.0843373493976000	3550.0000000000000000	5.0000000000000000	1408212071.0000000000000000	986.0000000000000000	801.0000000000000000
1550.8433734939758000	1127.2530120481927000	3551.0000000000000000	5.0000000000000000	1408212072.0000000000000000	6.0000000000000000	804.0000000000000000
1545.8658536585365000	1132.5487804878048000	3552.0000000000000000	5.0000000000000000	1408212072.0000000000000000	26.0000000000000000	799.0000000000000000
1542.9333333333334000	1137.9333333333334000	3553.0000000000000000	5.0000000000000000	1408212072.0000000000000000	46.0000000000000000	799.0000000000000000
1538.6046511627908000	1138.4651162790697000	3555.0000000000000000	5.0000000000000000	1408212072.0000000000000000	86.0000000000000000	801.0000000000000000
1537.3617021276596000	1135.9148936170213000	3556.0000000000000000	5.0000000000000000	1408212072.0000000000000000	106.0000000000000000	848.0000000000000000
1536.7021276595744000	1133.4680851063829000	3557.0000000000000000	5.0000000000000000	1408212072.0000000000000000	126.0000000000000000	800.0000000000000000
1534.5500000000000000	1131.5500000000000000	3558.0000000000000000	5.0000000000000000	1408212072.0000000000000000	146.0000000000000000	801.0000000000000000
1527.1764705882354000	1131.4705882352941000	3559.0000000000000000	5.0000000000000000	1408212072.0000000000000000	166.0000000000000000	796.0000000000000000
1521.6349206349207000	1135.8888888888889000	3561.0000000000000000	5.0000000000000000	1408212072.0000000000000000	206.0000000000000000	803.0000000000000000
1517.2931034482758000	1138.1379310344828000	3562.0000000000000000	5.0000000000000000	1408212072.0000000000000000	226.0000000000000000	801.0000000000000000
1509.8750000000000000	1137.0000000000000000	3567.0000000000000000	5.0000000000000000	1408212072.0000000000000000	326.0000000000000000	800.0000000000000000
1505.8571428571429000	1137.9761904761904000	3568.0000000000000000	5.0000000000000000	1408212072.0000000000000000	346.0000000000000000	800.0000000000000000
1501.5666666666666000	1140.3833333333334000	3569.0000000000000000	5.0000000000000000	1408212072.0000000000000000	366.0000000000000000	800.0000000000000000
1496.4032258064517000	1142.7580645161290000	3570.0000000000000000	5.0000000000000000	1408212072.0000000000000000	386.0000000000000000	803.0000000000000000
1491.5238095238096000	1145.9206349206349000	3571.0000000000000000	5.0000000000000000	1408212072.0000000000000000	406.0000000000000000	806.0000000000000000
1488.9166666666667000	1148.5000000000000000	3572.0000000000000000	5.0000000000000000	1408212072.0000000000000000	426.0000000000000000	802.0000000000000000
1490.3720930232557000	1144.4651162790697000	3573.0000000000000000	5.0000000000000000	1408212072.0000000000000000	446.0000000000000000	805.0000000000000000
1489.5000000000000000	1142.5937500000000000	3574.0000000000000000	5.0000000000000000	1408212072.0000000000000000	466.0000000000000000	801.0000000000000000
1487.1428571428571000	1141.0714285714287000	3575.0000000000000000	5.0000000000000000	1408212072.0000000000000000	486.0000000000000000	804.0000000000000000
1482.3333333333333000	1140.0000000000000000	3576.0000000000000000	5.0000000000000000	1408212072.0000000000000000	506.0000000000000000	806.0000000000000000
1476.9411764705883000	1138.0000000000000000	3577.0000000000000000	5.0000000000000000	1408212072.0000000000000000	526.0000000000000000	804.0000000000000000
1471.9200000000001000	1138.8800000000001000	3578.0000000000000000	5.0000000000000000	1408212072.0000000000000000	546.0000000000000000	806.0000000000000000
1462.2638888888889000	1144.8055555555557000	3580.0000000000000000	5.0000000000000000	1408212072.0000000000000000	586.0000000000000000	806.0000000000000000
1456.1168831168832000	1147.9870129870130000	3581.0000000000000000	5.0000000000000000	1408212072.0000000000000000	606.0000000000000000	807.0000000000000000
1449.7959183673470000	1149.3673469387754000	3582.0000000000000000	5.0000000000000000	1408212072.0000000000000000	626.0000000000000000	805.0000000000000000
1445.7291666666667000	1151.0625000000000000	3583.0000000000000000	5.0000000000000000	1408212072.0000000000000000	646.0000000000000000	807.0000000000000000
1445.1500000000001000	1147.0999999999999000	3584.0000000000000000	5.0000000000000000	1408212072.0000000000000000	666.0000000000000000	810.0000000000000000
1448.0259740259739000	1143.7792207792209000	3585.0000000000000000	5.0000000000000000	1408212072.0000000000000000	686.0000000000000000	808.0000000000000000
1452.8000000000000000	1138.5818181818181000	3587.0000000000000000	5.0000000000000000	1408212072.0000000000000000	726.0000000000000000	807.0000000000000000
1444.0000000000000000	1138.1428571428571000	3588.0000000000000000	5.0000000000000000	1408212072.0000000000000000	746.0000000000000000	807.0000000000000000
1441.5769230769231000	1138.4230769230769000	3589.0000000000000000	5.0000000000000000	1408212072.0000000000000000	766.0000000000000000	857.0000000000000000
1437.5384615384614000	1139.1153846153845000	3590.0000000000000000	5.0000000000000000	1408212072.0000000000000000	786.0000000000000000	807.0000000000000000
1434.1600000000001000	1139.2400000000000000	3591.0000000000000000	5.0000000000000000	1408212072.0000000000000000	806.0000000000000000	808.0000000000000000
1431.7291666666667000	1140.9791666666667000	3592.0000000000000000	5.0000000000000000	1408212072.0000000000000000	826.0000000000000000	808.0000000000000000
1432.8000000000000000	1143.0000000000000000	3593.0000000000000000	5.0000000000000000	1408212072.0000000000000000	846.0000000000000000	808.0000000000000000
1430.4375000000000000	1136.9791666666667000	3594.0000000000000000	5.0000000000000000	1408212072.0000000000000000	866.0000000000000000	824.0000000000000000
1432.6056338028170000	1133.5211267605634000	3595.0000000000000000	5.0000000000000000	1408212072.0000000000000000	886.0000000000000000	809.0000000000000000
1432.6212121212120000	1130.1212121212120000	3596.0000000000000000	5.0000000000000000	1408212072.0000000000000000	906.0000000000000000	810.0000000000000000
1431.6666666666667000	1126.9090909090910000	3597.0000000000000000	5.0000000000000000	1408212072.0000000000000000	926.0000000000000000	810.0000000000000000
1428.5081967213114000	1123.2131147540983000	3598.0000000000000000	5.0000000000000000	1408212072.0000000000000000	946.0000000000000000	810.0000000000000000
1425.4838709677420000	1119.6451612903227000	3599.0000000000000000	5.0000000000000000	1408212072.0000000000000000	966.0000000000000000	815.0000000000000000
1421.4634146341464000	1117.0975609756097000	3600.0000000000000000	5.0000000000000000	1408212072.0000000000000000	986.0000000000000000	810.0000000000000000
1418.3684210526317000	1116.3684210526317000	3601.0000000000000000	5.0000000000000000	1408212073.0000000000000000	6.0000000000000000	811.0000000000000000
1415.0000000000000000	1119.4285714285713000	3603.0000000000000000	5.0000000000000000	1408212073.0000000000000000	46.0000000000000000	811.0000000000000000
1414.1836734693877000	1114.3061224489795000	3605.0000000000000000	5.0000000000000000	1408212073.0000000000000000	86.0000000000000000	811.0000000000000000
1413.6923076923076000	1112.0256410256411000	3606.0000000000000000	5.0000000000000000	1408212073.0000000000000000	106.0000000000000000	813.0000000000000000
1414.5641025641025000	1110.2307692307693000	3607.0000000000000000	5.0000000000000000	1408212073.0000000000000000	126.0000000000000000	811.0000000000000000
1412.8947368421052000	1108.2105263157894000	3608.0000000000000000	5.0000000000000000	1408212073.0000000000000000	146.0000000000000000	811.0000000000000000
1411.0000000000000000	1106.7750000000001000	3609.0000000000000000	5.0000000000000000	1408212073.0000000000000000	166.0000000000000000	815.0000000000000000
1405.8620689655172000	1105.8620689655172000	3610.0000000000000000	5.0000000000000000	1408212073.0000000000000000	186.0000000000000000	812.0000000000000000
1402.4000000000001000	1103.5500000000000000	3612.0000000000000000	5.0000000000000000	1408212073.0000000000000000	226.0000000000000000	814.0000000000000000
1405.6470588235295000	1102.0882352941176000	3613.0000000000000000	5.0000000000000000	1408212073.0000000000000000	246.0000000000000000	813.0000000000000000
1404.7333333333333000	1099.0999999999999000	3614.0000000000000000	5.0000000000000000	1408212073.0000000000000000	266.0000000000000000	815.0000000000000000
1400.2253521126761000	1094.6338028169014000	3615.0000000000000000	5.0000000000000000	1408212073.0000000000000000	286.0000000000000000	814.0000000000000000
1394.1199999999999000	1090.1466666666668000	3616.0000000000000000	5.0000000000000000	1408212073.0000000000000000	306.0000000000000000	816.0000000000000000
1387.5652173913043000	1086.3913043478260000	3617.0000000000000000	5.0000000000000000	1408212073.0000000000000000	326.0000000000000000	818.0000000000000000
1381.5396825396826000	1082.8253968253969000	3618.0000000000000000	5.0000000000000000	1408212073.0000000000000000	346.0000000000000000	813.0000000000000000
1374.5689655172414000	1080.1206896551723000	3619.0000000000000000	5.0000000000000000	1408212073.0000000000000000	366.0000000000000000	817.0000000000000000
1368.1276595744680000	1078.3404255319149000	3620.0000000000000000	5.0000000000000000	1408212073.0000000000000000	386.0000000000000000	816.0000000000000000
1362.4130434782608000	1078.4565217391305000	3621.0000000000000000	5.0000000000000000	1408212073.0000000000000000	406.0000000000000000	816.0000000000000000
1360.8909090909092000	1075.4727272727273000	3622.0000000000000000	5.0000000000000000	1408212073.0000000000000000	426.0000000000000000	868.0000000000000000
1359.9000000000001000	1073.6400000000001000	3623.0000000000000000	5.0000000000000000	1408212073.0000000000000000	446.0000000000000000	816.0000000000000000
1361.3333333333333000	1072.2666666666667000	3624.0000000000000000	5.0000000000000000	1408212073.0000000000000000	466.0000000000000000	818.0000000000000000
1361.6774193548388000	1070.9354838709678000	3625.0000000000000000	5.0000000000000000	1408212073.0000000000000000	486.0000000000000000	817.0000000000000000
1360.1666666666667000	1070.9166666666667000	3626.0000000000000000	5.0000000000000000	1408212073.0000000000000000	506.0000000000000000	818.0000000000000000
1356.5750000000000000	1069.2750000000001000	3627.0000000000000000	5.0000000000000000	1408212073.0000000000000000	526.0000000000000000	922.0000000000000000
1352.8541666666667000	1067.5000000000000000	3628.0000000000000000	5.0000000000000000	1408212073.0000000000000000	546.0000000000000000	819.0000000000000000
1343.5833333333333000	1065.6111111111111000	3630.0000000000000000	5.0000000000000000	1408212073.0000000000000000	586.0000000000000000	819.0000000000000000
1343.0465116279070000	1063.8139534883721000	3631.0000000000000000	5.0000000000000000	1408212073.0000000000000000	606.0000000000000000	819.0000000000000000
1340.4749999999999000	1062.6750000000000000	3632.0000000000000000	5.0000000000000000	1408212073.0000000000000000	626.0000000000000000	823.0000000000000000
1335.8166666666666000	1061.0333333333333000	3633.0000000000000000	5.0000000000000000	1408212073.0000000000000000	646.0000000000000000	819.0000000000000000
1329.0806451612902000	1058.9032258064517000	3634.0000000000000000	5.0000000000000000	1408212073.0000000000000000	666.0000000000000000	818.0000000000000000
1320.2500000000000000	1057.6071428571429000	3635.0000000000000000	5.0000000000000000	1408212073.0000000000000000	686.0000000000000000	820.0000000000000000
1305.5263157894738000	1055.8947368421052000	3637.0000000000000000	5.0000000000000000	1408212073.0000000000000000	726.0000000000000000	834.0000000000000000
1302.7333333333333000	1055.7000000000000000	3638.0000000000000000	5.0000000000000000	1408212073.0000000000000000	746.0000000000000000	820.0000000000000000
1303.0312500000000000	1052.6875000000000000	3642.0000000000000000	5.0000000000000000	1408212073.0000000000000000	826.0000000000000000	835.0000000000000000
1304.9800000000000000	1050.0400000000000000	3643.0000000000000000	5.0000000000000000	1408212073.0000000000000000	846.0000000000000000	821.0000000000000000
1307.1029411764705000	1046.2352941176471000	3644.0000000000000000	5.0000000000000000	1408212073.0000000000000000	866.0000000000000000	821.0000000000000000
1307.6190476190477000	1043.0317460317460000	3645.0000000000000000	5.0000000000000000	1408212073.0000000000000000	886.0000000000000000	822.0000000000000000
1304.7608695652175000	1041.0000000000000000	3646.0000000000000000	5.0000000000000000	1408212073.0000000000000000	906.0000000000000000	823.0000000000000000
1298.1886792452831000	1040.4528301886792000	3647.0000000000000000	5.0000000000000000	1408212073.0000000000000000	926.0000000000000000	824.0000000000000000
1289.6888888888889000	1042.2666666666667000	3648.0000000000000000	5.0000000000000000	1408212073.0000000000000000	946.0000000000000000	823.0000000000000000
1284.2500000000000000	1044.7333333333333000	3649.0000000000000000	5.0000000000000000	1408212073.0000000000000000	966.0000000000000000	822.0000000000000000
1277.6406250000000000	1047.0000000000000000	3650.0000000000000000	5.0000000000000000	1408212073.0000000000000000	986.0000000000000000	826.0000000000000000
1270.2765957446809000	1045.3829787234042000	3651.0000000000000000	5.0000000000000000	1408212074.0000000000000000	6.0000000000000000	825.0000000000000000
1261.3571428571429000	1047.7857142857142000	3653.0000000000000000	5.0000000000000000	1408212074.0000000000000000	46.0000000000000000	824.0000000000000000
1266.1666666666667000	1048.2500000000000000	3654.0000000000000000	5.0000000000000000	1408212074.0000000000000000	66.0000000000000000	821.0000000000000000
1261.3921568627452000	1044.3333333333333000	3655.0000000000000000	5.0000000000000000	1408212074.0000000000000000	86.0000000000000000	882.0000000000000000
1261.9642857142858000	1041.3928571428571000	3656.0000000000000000	5.0000000000000000	1408212074.0000000000000000	106.0000000000000000	826.0000000000000000
1259.1363636363637000	1038.5606060606060000	3657.0000000000000000	5.0000000000000000	1408212074.0000000000000000	126.0000000000000000	827.0000000000000000
1256.5370370370370000	1035.8888888888889000	3658.0000000000000000	5.0000000000000000	1408212074.0000000000000000	146.0000000000000000	825.0000000000000000
1251.0140845070423000	1033.5774647887324000	3659.0000000000000000	5.0000000000000000	1408212074.0000000000000000	166.0000000000000000	825.0000000000000000
1244.4761904761904000	1031.2222222222222000	3660.0000000000000000	5.0000000000000000	1408212074.0000000000000000	186.0000000000000000	853.0000000000000000
1237.0634920634920000	1029.2380952380952000	3661.0000000000000000	5.0000000000000000	1408212074.0000000000000000	206.0000000000000000	825.0000000000000000
1228.1842105263158000	1028.7631578947369000	3662.0000000000000000	5.0000000000000000	1408212074.0000000000000000	226.0000000000000000	828.0000000000000000
1222.2676056338028000	1025.9295774647887000	3663.0000000000000000	5.0000000000000000	1408212074.0000000000000000	246.0000000000000000	826.0000000000000000
1214.9444444444443000	1026.0370370370370000	3664.0000000000000000	5.0000000000000000	1408212074.0000000000000000	266.0000000000000000	826.0000000000000000
1208.4615384615386000	1028.8461538461538000	3665.0000000000000000	5.0000000000000000	1408212074.0000000000000000	286.0000000000000000	831.0000000000000000
1209.8333333333333000	1030.9166666666667000	3666.0000000000000000	5.0000000000000000	1408212074.0000000000000000	306.0000000000000000	828.0000000000000000
1210.4905660377358000	1025.7358490566037000	3667.0000000000000000	5.0000000000000000	1408212074.0000000000000000	326.0000000000000000	830.0000000000000000
1212.4687500000000000	1023.2812500000000000	3668.0000000000000000	5.0000000000000000	1408212074.0000000000000000	346.0000000000000000	828.0000000000000000
1211.9714285714285000	1021.2857142857143000	3669.0000000000000000	5.0000000000000000	1408212074.0000000000000000	366.0000000000000000	827.0000000000000000
1211.6122448979593000	1018.7346938775510000	3670.0000000000000000	5.0000000000000000	1408212074.0000000000000000	386.0000000000000000	844.0000000000000000
1212.7543859649122000	1015.3684210526316000	3671.0000000000000000	5.0000000000000000	1408212074.0000000000000000	406.0000000000000000	830.0000000000000000
1212.6842105263158000	1012.0175438596491000	3672.0000000000000000	5.0000000000000000	1408212074.0000000000000000	426.0000000000000000	831.0000000000000000
1211.5000000000000000	1008.5806451612904000	3673.0000000000000000	5.0000000000000000	1408212074.0000000000000000	446.0000000000000000	830.0000000000000000
1213.2093023255813000	1005.9302325581396000	3674.0000000000000000	5.0000000000000000	1408212074.0000000000000000	466.0000000000000000	828.0000000000000000
1210.0000000000000000	1005.0000000000000000	3675.0000000000000000	5.0000000000000000	1408212074.0000000000000000	486.0000000000000000	833.0000000000000000
1221.2333333333333000	999.6333333333333300	3677.0000000000000000	5.0000000000000000	1408212074.0000000000000000	526.0000000000000000	832.0000000000000000
1223.4736842105262000	996.2807017543859700	3678.0000000000000000	5.0000000000000000	1408212074.0000000000000000	546.0000000000000000	834.0000000000000000
1218.9705882352941000	993.9558823529412200	3679.0000000000000000	5.0000000000000000	1408212074.0000000000000000	566.0000000000000000	831.0000000000000000
1217.0625000000000000	990.9750000000000200	3680.0000000000000000	5.0000000000000000	1408212074.0000000000000000	586.0000000000000000	831.0000000000000000
1216.8125000000000000	989.3750000000000000	3681.0000000000000000	5.0000000000000000	1408212074.0000000000000000	606.0000000000000000	830.0000000000000000
1217.0555555555557000	987.7777777777778300	3683.0000000000000000	5.0000000000000000	1408212074.0000000000000000	646.0000000000000000	833.0000000000000000
1216.9411764705883000	985.9411764705882900	3684.0000000000000000	5.0000000000000000	1408212074.0000000000000000	666.0000000000000000	830.0000000000000000
1217.6571428571428000	983.1428571428571100	3685.0000000000000000	5.0000000000000000	1408212074.0000000000000000	686.0000000000000000	832.0000000000000000
1214.4634146341464000	980.1097560975609900	3686.0000000000000000	5.0000000000000000	1408212074.0000000000000000	706.0000000000000000	832.0000000000000000
1212.9746835443038000	975.9873417721519200	3687.0000000000000000	5.0000000000000000	1408212074.0000000000000000	726.0000000000000000	833.0000000000000000
1213.0933333333332000	971.6000000000000200	3688.0000000000000000	5.0000000000000000	1408212074.0000000000000000	746.0000000000000000	880.0000000000000000
1213.8750000000000000	968.5249999999999800	3689.0000000000000000	5.0000000000000000	1408212074.0000000000000000	766.0000000000000000	832.0000000000000000
1209.2800000000000000	968.3200000000000500	3690.0000000000000000	5.0000000000000000	1408212074.0000000000000000	786.0000000000000000	836.0000000000000000
1206.4782608695652000	968.1739130434782500	3691.0000000000000000	5.0000000000000000	1408212074.0000000000000000	806.0000000000000000	835.0000000000000000
1205.1923076923076000	964.5769230769230900	3692.0000000000000000	5.0000000000000000	1408212074.0000000000000000	826.0000000000000000	836.0000000000000000
1204.9428571428571000	961.4857142857142700	3693.0000000000000000	5.0000000000000000	1408212074.0000000000000000	846.0000000000000000	905.0000000000000000
1205.9687500000000000	957.5312500000000000	3695.0000000000000000	5.0000000000000000	1408212074.0000000000000000	886.0000000000000000	837.0000000000000000
1205.8000000000000000	956.6000000000000200	3696.0000000000000000	5.0000000000000000	1408212074.0000000000000000	906.0000000000000000	835.0000000000000000
1207.5405405405406000	953.1081081081081300	3697.0000000000000000	5.0000000000000000	1408212074.0000000000000000	926.0000000000000000	836.0000000000000000
1203.4705882352941000	953.8235294117647500	3698.0000000000000000	5.0000000000000000	1408212074.0000000000000000	946.0000000000000000	842.0000000000000000
1202.1304347826087000	951.6086956521738800	3699.0000000000000000	5.0000000000000000	1408212074.0000000000000000	966.0000000000000000	835.0000000000000000
1196.8297872340424000	951.4255319148936700	3700.0000000000000000	5.0000000000000000	1408212074.0000000000000000	986.0000000000000000	838.0000000000000000
1196.8421052631579000	948.7894736842105200	3701.0000000000000000	5.0000000000000000	1408212075.0000000000000000	6.0000000000000000	836.0000000000000000
1191.5750000000000000	949.2000000000000500	3702.0000000000000000	5.0000000000000000	1408212075.0000000000000000	26.0000000000000000	840.0000000000000000
1185.9000000000001000	950.3999999999999800	3703.0000000000000000	5.0000000000000000	1408212075.0000000000000000	46.0000000000000000	854.0000000000000000
1187.9852941176471000	944.2352941176470700	3704.0000000000000000	5.0000000000000000	1408212075.0000000000000000	66.0000000000000000	834.0000000000000000
1184.7619047619048000	940.8412698412698800	3705.0000000000000000	5.0000000000000000	1408212075.0000000000000000	86.0000000000000000	838.0000000000000000
1179.3030303030303000	938.2272727272727500	3706.0000000000000000	5.0000000000000000	1408212075.0000000000000000	106.0000000000000000	838.0000000000000000
1173.0253164556962000	935.4303797468354600	3707.0000000000000000	5.0000000000000000	1408212075.0000000000000000	126.0000000000000000	839.0000000000000000
1165.6268656716418000	933.8208955223880100	3708.0000000000000000	5.0000000000000000	1408212075.0000000000000000	146.0000000000000000	841.0000000000000000
1155.6511627906978000	935.1395348837209000	3709.0000000000000000	5.0000000000000000	1408212075.0000000000000000	166.0000000000000000	837.0000000000000000
1149.7407407407406000	933.4444444444444600	3710.0000000000000000	5.0000000000000000	1408212075.0000000000000000	186.0000000000000000	841.0000000000000000
1138.9583333333333000	931.8750000000000000	3712.0000000000000000	5.0000000000000000	1408212075.0000000000000000	226.0000000000000000	840.0000000000000000
1140.3846153846155000	929.3846153846153600	3713.0000000000000000	5.0000000000000000	1408212075.0000000000000000	246.0000000000000000	841.0000000000000000
1148.7692307692307000	922.6923076923077400	3714.0000000000000000	5.0000000000000000	1408212075.0000000000000000	266.0000000000000000	838.0000000000000000
1149.6923076923076000	921.2307692307692800	3715.0000000000000000	5.0000000000000000	1408212075.0000000000000000	286.0000000000000000	841.0000000000000000
1157.8571428571429000	908.5714285714285600	3721.0000000000000000	5.0000000000000000	1408212075.0000000000000000	406.0000000000000000	892.0000000000000000
1159.8260869565217000	907.1304347826087500	3722.0000000000000000	5.0000000000000000	1408212075.0000000000000000	426.0000000000000000	844.0000000000000000
1157.8000000000000000	904.0333333333333000	3723.0000000000000000	5.0000000000000000	1408212075.0000000000000000	446.0000000000000000	843.0000000000000000
1158.0000000000000000	902.0000000000000000	3724.0000000000000000	5.0000000000000000	1408212075.0000000000000000	466.0000000000000000	841.0000000000000000
1166.8636363636363000	895.2727272727272500	3725.0000000000000000	5.0000000000000000	1408212075.0000000000000000	486.0000000000000000	844.0000000000000000
1164.5500000000000000	892.5000000000000000	3726.0000000000000000	5.0000000000000000	1408212075.0000000000000000	506.0000000000000000	953.0000000000000000
1156.4117647058824000	897.1176470588235400	3727.0000000000000000	5.0000000000000000	1408212075.0000000000000000	526.0000000000000000	844.0000000000000000
1165.2916666666667000	887.5000000000000000	3730.0000000000000000	5.0000000000000000	1408212075.0000000000000000	586.0000000000000000	846.0000000000000000
1168.0769230769231000	886.1153846153846400	3731.0000000000000000	5.0000000000000000	1408212075.0000000000000000	606.0000000000000000	850.0000000000000000
1170.4444444444443000	884.2222222222221700	3732.0000000000000000	5.0000000000000000	1408212075.0000000000000000	626.0000000000000000	846.0000000000000000
1170.1500000000001000	878.7749999999999800	3733.0000000000000000	5.0000000000000000	1408212075.0000000000000000	646.0000000000000000	846.0000000000000000
1166.1818181818182000	879.3636363636363700	3734.0000000000000000	5.0000000000000000	1408212075.0000000000000000	666.0000000000000000	844.0000000000000000
1172.7000000000000000	873.7000000000000500	3737.0000000000000000	5.0000000000000000	1408212075.0000000000000000	726.0000000000000000	846.0000000000000000
1174.1250000000000000	871.1250000000000000	3738.0000000000000000	5.0000000000000000	1408212075.0000000000000000	746.0000000000000000	847.0000000000000000
1177.3076923076924000	870.1538461538461900	3739.0000000000000000	5.0000000000000000	1408212075.0000000000000000	766.0000000000000000	845.0000000000000000
1177.1666666666667000	867.6666666666666300	3740.0000000000000000	5.0000000000000000	1408212075.0000000000000000	786.0000000000000000	849.0000000000000000
1175.6250000000000000	864.6250000000000000	3741.0000000000000000	5.0000000000000000	1408212075.0000000000000000	806.0000000000000000	849.0000000000000000
1179.8139534883721000	854.8372093023256200	3742.0000000000000000	5.0000000000000000	1408212075.0000000000000000	826.0000000000000000	848.0000000000000000
1181.7555555555555000	849.9555555555555200	3743.0000000000000000	5.0000000000000000	1408212075.0000000000000000	846.0000000000000000	848.0000000000000000
1183.7058823529412000	845.6764705882352500	3744.0000000000000000	5.0000000000000000	1408212075.0000000000000000	866.0000000000000000	848.0000000000000000
1180.8181818181818000	846.1818181818181300	3745.0000000000000000	5.0000000000000000	1408212075.0000000000000000	886.0000000000000000	848.0000000000000000
1187.8750000000000000	839.3750000000000000	3746.0000000000000000	5.0000000000000000	1408212075.0000000000000000	906.0000000000000000	850.0000000000000000
1193.8571428571429000	839.2857142857143300	3748.0000000000000000	5.0000000000000000	1408212075.0000000000000000	946.0000000000000000	849.0000000000000000
1202.0769230769231000	828.9230769230769100	3752.0000000000000000	5.0000000000000000	1408212076.0000000000000000	26.0000000000000000	851.0000000000000000
1198.4000000000001000	827.7000000000000500	3753.0000000000000000	5.0000000000000000	1408212076.0000000000000000	46.0000000000000000	851.0000000000000000
1197.6041666666667000	815.4375000000000000	3755.0000000000000000	5.0000000000000000	1408212076.0000000000000000	86.0000000000000000	851.0000000000000000
1198.8666666666666000	810.4888888888889400	3756.0000000000000000	5.0000000000000000	1408212076.0000000000000000	106.0000000000000000	853.0000000000000000
1203.4285714285713000	806.0000000000000000	3757.0000000000000000	5.0000000000000000	1408212076.0000000000000000	126.0000000000000000	852.0000000000000000
1205.8333333333333000	805.7083333333333700	3758.0000000000000000	5.0000000000000000	1408212076.0000000000000000	146.0000000000000000	853.0000000000000000
1207.0000000000000000	808.2250000000000200	3759.0000000000000000	5.0000000000000000	1408212076.0000000000000000	166.0000000000000000	991.0000000000000000
1210.9705882352941000	806.6764705882352500	3760.0000000000000000	5.0000000000000000	1408212076.0000000000000000	186.0000000000000000	852.0000000000000000
1213.5625000000000000	810.8750000000000000	3762.0000000000000000	5.0000000000000000	1408212076.0000000000000000	226.0000000000000000	854.0000000000000000
1215.0000000000000000	805.9090909090908800	3763.0000000000000000	5.0000000000000000	1408212076.0000000000000000	246.0000000000000000	853.0000000000000000
1216.1346153846155000	799.4615384615384500	3764.0000000000000000	5.0000000000000000	1408212076.0000000000000000	266.0000000000000000	859.0000000000000000
1219.0000000000000000	793.8636363636363700	3765.0000000000000000	5.0000000000000000	1408212076.0000000000000000	286.0000000000000000	853.0000000000000000
1218.8000000000000000	790.2857142857143300	3766.0000000000000000	5.0000000000000000	1408212076.0000000000000000	306.0000000000000000	854.0000000000000000
1217.8867924528302000	785.6037735849056400	3767.0000000000000000	5.0000000000000000	1408212076.0000000000000000	326.0000000000000000	854.0000000000000000
1218.3939393939395000	779.3636363636363700	3768.0000000000000000	5.0000000000000000	1408212076.0000000000000000	346.0000000000000000	855.0000000000000000
1217.0833333333333000	774.7500000000000000	3769.0000000000000000	5.0000000000000000	1408212076.0000000000000000	366.0000000000000000	865.0000000000000000
1215.2982456140351000	770.4210526315789600	3770.0000000000000000	5.0000000000000000	1408212076.0000000000000000	386.0000000000000000	854.0000000000000000
1209.1764705882354000	770.1176470588235400	3771.0000000000000000	5.0000000000000000	1408212076.0000000000000000	406.0000000000000000	855.0000000000000000
1211.1463414634147000	761.1951219512195600	3772.0000000000000000	5.0000000000000000	1408212076.0000000000000000	426.0000000000000000	855.0000000000000000
1212.2666666666667000	756.2000000000000500	3773.0000000000000000	5.0000000000000000	1408212076.0000000000000000	446.0000000000000000	856.0000000000000000
1207.7500000000000000	755.5000000000000000	3775.0000000000000000	5.0000000000000000	1408212076.0000000000000000	486.0000000000000000	855.0000000000000000
1203.7142857142858000	754.3809523809524100	3776.0000000000000000	5.0000000000000000	1408212076.0000000000000000	506.0000000000000000	856.0000000000000000
1194.8000000000000000	750.0399999999999600	3779.0000000000000000	5.0000000000000000	1408212076.0000000000000000	566.0000000000000000	858.0000000000000000
1189.8695652173913000	747.6086956521738800	3780.0000000000000000	5.0000000000000000	1408212076.0000000000000000	586.0000000000000000	858.0000000000000000
1186.9818181818182000	745.6727272727272300	3781.0000000000000000	5.0000000000000000	1408212076.0000000000000000	606.0000000000000000	857.0000000000000000
1185.1764705882354000	743.4705882352941400	3782.0000000000000000	5.0000000000000000	1408212076.0000000000000000	626.0000000000000000	862.0000000000000000
1188.5555555555557000	733.6666666666666300	3783.0000000000000000	5.0000000000000000	1408212076.0000000000000000	646.0000000000000000	858.0000000000000000
1182.5593220338983000	733.3050847457626600	3784.0000000000000000	5.0000000000000000	1408212076.0000000000000000	666.0000000000000000	859.0000000000000000
1173.5243902439024000	720.8780487804878000	3786.0000000000000000	5.0000000000000000	1408212076.0000000000000000	706.0000000000000000	861.0000000000000000
1167.8111111111111000	713.2555555555555900	3787.0000000000000000	5.0000000000000000	1408212076.0000000000000000	726.0000000000000000	895.0000000000000000
1161.3026315789473000	708.6052631578946800	3788.0000000000000000	5.0000000000000000	1408212076.0000000000000000	746.0000000000000000	860.0000000000000000
1153.8750000000000000	706.9166666666666300	3789.0000000000000000	5.0000000000000000	1408212076.0000000000000000	766.0000000000000000	863.0000000000000000
1145.8070175438597000	705.6140350877193400	3790.0000000000000000	5.0000000000000000	1408212076.0000000000000000	786.0000000000000000	860.0000000000000000
1137.5294117647059000	707.9019607843137000	3791.0000000000000000	5.0000000000000000	1408212076.0000000000000000	806.0000000000000000	860.0000000000000000
1129.6538461538462000	710.3269230769230900	3792.0000000000000000	5.0000000000000000	1408212076.0000000000000000	826.0000000000000000	886.0000000000000000
1122.2187500000000000	712.5156250000000000	3793.0000000000000000	5.0000000000000000	1408212076.0000000000000000	846.0000000000000000	861.0000000000000000
1114.3174603174602000	716.2063492063491600	3794.0000000000000000	5.0000000000000000	1408212076.0000000000000000	866.0000000000000000	862.0000000000000000
1105.4769230769232000	721.0923076923077100	3795.0000000000000000	5.0000000000000000	1408212076.0000000000000000	886.0000000000000000	862.0000000000000000
1096.4117647058824000	723.6764705882352500	3796.0000000000000000	5.0000000000000000	1408212076.0000000000000000	906.0000000000000000	863.0000000000000000
1087.6575342465753000	728.2328767123287900	3797.0000000000000000	5.0000000000000000	1408212076.0000000000000000	926.0000000000000000	867.0000000000000000
1078.2427184466019000	733.4854368932038800	3798.0000000000000000	5.0000000000000000	1408212076.0000000000000000	946.0000000000000000	864.0000000000000000
1070.8666666666666000	734.5866666666667000	3799.0000000000000000	5.0000000000000000	1408212076.0000000000000000	966.0000000000000000	863.0000000000000000
1065.8030303030303000	734.5000000000000000	3800.0000000000000000	5.0000000000000000	1408212076.0000000000000000	986.0000000000000000	864.0000000000000000
1060.9512195121952000	733.5853658536585700	3801.0000000000000000	5.0000000000000000	1408212077.0000000000000000	6.0000000000000000	863.0000000000000000
1058.5625000000000000	736.2500000000000000	3802.0000000000000000	5.0000000000000000	1408212077.0000000000000000	26.0000000000000000	870.0000000000000000
1054.6666666666667000	726.4444444444444600	3804.0000000000000000	5.0000000000000000	1408212077.0000000000000000	66.0000000000000000	862.0000000000000000
1051.7500000000000000	731.5833333333333700	3805.0000000000000000	5.0000000000000000	1408212077.0000000000000000	86.0000000000000000	865.0000000000000000
1017.6799999999999000	713.9400000000000500	3811.0000000000000000	5.0000000000000000	1408212077.0000000000000000	206.0000000000000000	867.0000000000000000
1009.2195121951220000	716.4268292682926400	3812.0000000000000000	5.0000000000000000	1408212077.0000000000000000	226.0000000000000000	868.0000000000000000
999.7662337662337700	717.3376623376623200	3813.0000000000000000	5.0000000000000000	1408212077.0000000000000000	246.0000000000000000	864.0000000000000000
989.3936170212765500	721.3829787234042200	3814.0000000000000000	5.0000000000000000	1408212077.0000000000000000	266.0000000000000000	865.0000000000000000
978.8333333333333700	726.0111111111110600	3815.0000000000000000	5.0000000000000000	1408212077.0000000000000000	286.0000000000000000	870.0000000000000000
968.0795454545455000	730.3295454545455000	3816.0000000000000000	5.0000000000000000	1408212077.0000000000000000	306.0000000000000000	869.0000000000000000
959.0253164556961600	735.0379746835443500	3817.0000000000000000	5.0000000000000000	1408212077.0000000000000000	326.0000000000000000	870.0000000000000000
952.6379310344827900	734.8965517241379100	3818.0000000000000000	5.0000000000000000	1408212077.0000000000000000	346.0000000000000000	869.0000000000000000
948.4054054054054200	731.2702702702703200	3819.0000000000000000	5.0000000000000000	1408212077.0000000000000000	366.0000000000000000	867.0000000000000000
944.0652173913043700	731.0000000000000000	3820.0000000000000000	5.0000000000000000	1408212077.0000000000000000	386.0000000000000000	917.0000000000000000
940.4482758620689500	727.1379310344827900	3821.0000000000000000	5.0000000000000000	1408212077.0000000000000000	406.0000000000000000	869.0000000000000000
936.2999999999999500	722.8666666666666700	3822.0000000000000000	5.0000000000000000	1408212077.0000000000000000	426.0000000000000000	872.0000000000000000
932.1707317073170300	722.0731707317073600	3823.0000000000000000	5.0000000000000000	1408212077.0000000000000000	446.0000000000000000	870.0000000000000000
926.3283582089552500	720.1791044776119900	3824.0000000000000000	5.0000000000000000	1408212077.0000000000000000	466.0000000000000000	870.0000000000000000
920.2285714285714000	719.2000000000000500	3825.0000000000000000	5.0000000000000000	1408212077.0000000000000000	486.0000000000000000	983.0000000000000000
914.7230769230769700	720.0153846153846200	3826.0000000000000000	5.0000000000000000	1408212077.0000000000000000	506.0000000000000000	871.0000000000000000
909.1643835616438300	719.7397260273973000	3827.0000000000000000	5.0000000000000000	1408212077.0000000000000000	526.0000000000000000	872.0000000000000000
904.6571428571428400	715.3428571428571600	3828.0000000000000000	5.0000000000000000	1408212077.0000000000000000	546.0000000000000000	873.0000000000000000
910.8421052631579200	715.3684210526315600	3831.0000000000000000	5.0000000000000000	1408212077.0000000000000000	606.0000000000000000	872.0000000000000000
916.0526315789474000	713.8947368421053200	3832.0000000000000000	5.0000000000000000	1408212077.0000000000000000	626.0000000000000000	872.0000000000000000
920.4444444444444600	712.1666666666666300	3833.0000000000000000	5.0000000000000000	1408212077.0000000000000000	646.0000000000000000	873.0000000000000000
924.0000000000000000	710.1923076923077400	3834.0000000000000000	5.0000000000000000	1408212077.0000000000000000	666.0000000000000000	871.0000000000000000
929.1224489795918100	710.1836734693877100	3835.0000000000000000	5.0000000000000000	1408212077.0000000000000000	686.0000000000000000	880.0000000000000000
935.3617021276595600	709.2553191489362200	3836.0000000000000000	5.0000000000000000	1408212077.0000000000000000	706.0000000000000000	873.0000000000000000
942.0819672131148100	710.7540983606556900	3837.0000000000000000	5.0000000000000000	1408212077.0000000000000000	726.0000000000000000	873.0000000000000000
941.2999999999999500	704.6000000000000200	3838.0000000000000000	5.0000000000000000	1408212077.0000000000000000	746.0000000000000000	872.0000000000000000
945.7826086956521300	704.3043478260870000	3839.0000000000000000	5.0000000000000000	1408212077.0000000000000000	766.0000000000000000	872.0000000000000000
950.2142857142856700	701.8333333333333700	3840.0000000000000000	5.0000000000000000	1408212077.0000000000000000	786.0000000000000000	876.0000000000000000
956.1607142857143300	697.0714285714285600	3841.0000000000000000	5.0000000000000000	1408212077.0000000000000000	806.0000000000000000	874.0000000000000000
964.3972602739726200	695.5342465753424200	3842.0000000000000000	5.0000000000000000	1408212077.0000000000000000	826.0000000000000000	875.0000000000000000
972.7826086956521300	692.0108695652173800	3843.0000000000000000	5.0000000000000000	1408212077.0000000000000000	846.0000000000000000	874.0000000000000000
981.9634146341463700	690.0975609756097800	3844.0000000000000000	5.0000000000000000	1408212077.0000000000000000	866.0000000000000000	895.0000000000000000
992.6666666666666300	688.0869565217391300	3845.0000000000000000	5.0000000000000000	1408212077.0000000000000000	886.0000000000000000	878.0000000000000000
1003.4594594594595000	688.9189189189189600	3846.0000000000000000	5.0000000000000000	1408212077.0000000000000000	906.0000000000000000	878.0000000000000000
1014.3176470588236000	690.7176470588235600	3847.0000000000000000	5.0000000000000000	1408212077.0000000000000000	926.0000000000000000	876.0000000000000000
1025.0561797752810000	692.9101123595505700	3848.0000000000000000	5.0000000000000000	1408212077.0000000000000000	946.0000000000000000	882.0000000000000000
1036.3086419753085000	695.9506172839505800	3849.0000000000000000	5.0000000000000000	1408212077.0000000000000000	966.0000000000000000	878.0000000000000000
1046.1710526315790000	700.8552631578946800	3850.0000000000000000	5.0000000000000000	1408212077.0000000000000000	986.0000000000000000	879.0000000000000000
1055.2560975609756000	706.5731707317073600	3851.0000000000000000	5.0000000000000000	1408212078.0000000000000000	6.0000000000000000	878.0000000000000000
1064.2522522522522000	712.2792792792793100	3852.0000000000000000	5.0000000000000000	1408212078.0000000000000000	26.0000000000000000	878.0000000000000000
1072.1208791208792000	715.0549450549450500	3853.0000000000000000	5.0000000000000000	1408212078.0000000000000000	46.0000000000000000	922.0000000000000000
1083.5873015873017000	716.7460317460316900	3855.0000000000000000	5.0000000000000000	1408212078.0000000000000000	86.0000000000000000	879.0000000000000000
1088.3389830508474000	718.2881355932203200	3856.0000000000000000	5.0000000000000000	1408212078.0000000000000000	106.0000000000000000	880.0000000000000000
1091.5454545454545000	721.2727272727272500	3857.0000000000000000	5.0000000000000000	1408212078.0000000000000000	126.0000000000000000	879.0000000000000000
1087.7500000000000000	711.0000000000000000	3859.0000000000000000	5.0000000000000000	1408212078.0000000000000000	166.0000000000000000	879.0000000000000000
1093.3448275862070000	706.7931034482758200	3861.0000000000000000	5.0000000000000000	1408212078.0000000000000000	206.0000000000000000	879.0000000000000000
1099.0169491525423000	705.2372881355931900	3862.0000000000000000	5.0000000000000000	1408212078.0000000000000000	226.0000000000000000	882.0000000000000000
1105.7924528301887000	704.2830188679245100	3863.0000000000000000	5.0000000000000000	1408212078.0000000000000000	246.0000000000000000	884.0000000000000000
1112.6379310344828000	704.1034482758620900	3864.0000000000000000	5.0000000000000000	1408212078.0000000000000000	266.0000000000000000	879.0000000000000000
1120.4025974025974000	705.8831168831168300	3865.0000000000000000	5.0000000000000000	1408212078.0000000000000000	286.0000000000000000	882.0000000000000000
1128.6585365853659000	708.0365853658536300	3866.0000000000000000	5.0000000000000000	1408212078.0000000000000000	306.0000000000000000	882.0000000000000000
1136.3417721518988000	710.8607594936709100	3867.0000000000000000	5.0000000000000000	1408212078.0000000000000000	326.0000000000000000	883.0000000000000000
1144.2098765432099000	715.3580246913579700	3868.0000000000000000	5.0000000000000000	1408212078.0000000000000000	346.0000000000000000	890.0000000000000000
1152.5795454545455000	719.7272727272727500	3869.0000000000000000	5.0000000000000000	1408212078.0000000000000000	366.0000000000000000	881.0000000000000000
1160.8499999999999000	722.7749999999999800	3870.0000000000000000	5.0000000000000000	1408212078.0000000000000000	386.0000000000000000	884.0000000000000000
1168.4857142857143000	724.4714285714285300	3871.0000000000000000	5.0000000000000000	1408212078.0000000000000000	406.0000000000000000	881.0000000000000000
1174.8088235294117000	726.0735294117647500	3872.0000000000000000	5.0000000000000000	1408212078.0000000000000000	426.0000000000000000	883.0000000000000000
1180.8032786885246000	726.4590163934426500	3873.0000000000000000	5.0000000000000000	1408212078.0000000000000000	446.0000000000000000	885.0000000000000000
1186.6229508196720000	727.0491803278688400	3874.0000000000000000	5.0000000000000000	1408212078.0000000000000000	466.0000000000000000	881.0000000000000000
1191.4328358208954000	728.5970149253731700	3875.0000000000000000	5.0000000000000000	1408212078.0000000000000000	486.0000000000000000	884.0000000000000000
1196.3833333333334000	730.7666666666666500	3876.0000000000000000	5.0000000000000000	1408212078.0000000000000000	506.0000000000000000	885.0000000000000000
1202.9178082191781000	730.4109589041096300	3877.0000000000000000	5.0000000000000000	1408212078.0000000000000000	526.0000000000000000	885.0000000000000000
1208.4594594594594000	733.1081081081081300	3878.0000000000000000	5.0000000000000000	1408212078.0000000000000000	546.0000000000000000	886.0000000000000000
1210.3181818181818000	730.2272727272727500	3880.0000000000000000	5.0000000000000000	1408212078.0000000000000000	586.0000000000000000	886.0000000000000000
1211.0689655172414000	725.1034482758620900	3881.0000000000000000	5.0000000000000000	1408212078.0000000000000000	606.0000000000000000	886.0000000000000000
1208.9482758620691000	721.7758620689654700	3882.0000000000000000	5.0000000000000000	1408212078.0000000000000000	626.0000000000000000	886.0000000000000000
1209.6129032258063000	715.4193548387096400	3883.0000000000000000	5.0000000000000000	1408212078.0000000000000000	646.0000000000000000	887.0000000000000000
1216.0000000000000000	705.7500000000000000	3884.0000000000000000	5.0000000000000000	1408212078.0000000000000000	666.0000000000000000	884.0000000000000000
1220.8275862068965000	701.2758620689654700	3885.0000000000000000	5.0000000000000000	1408212078.0000000000000000	686.0000000000000000	886.0000000000000000
1232.0816326530612000	693.3877551020408400	3887.0000000000000000	5.0000000000000000	1408212078.0000000000000000	726.0000000000000000	886.0000000000000000
1239.3921568627452000	688.4705882352941400	3888.0000000000000000	5.0000000000000000	1408212078.0000000000000000	746.0000000000000000	888.0000000000000000
1247.3333333333333000	684.4705882352941400	3889.0000000000000000	5.0000000000000000	1408212078.0000000000000000	766.0000000000000000	886.0000000000000000
1255.3269230769231000	681.0769230769230900	3890.0000000000000000	5.0000000000000000	1408212078.0000000000000000	786.0000000000000000	887.0000000000000000
1263.4534883720930000	678.9534883720930300	3891.0000000000000000	5.0000000000000000	1408212078.0000000000000000	806.0000000000000000	930.0000000000000000
1272.0740740740741000	677.2592592592592400	3892.0000000000000000	5.0000000000000000	1408212078.0000000000000000	826.0000000000000000	889.0000000000000000
1280.8295454545455000	677.4318181818181300	3893.0000000000000000	5.0000000000000000	1408212078.0000000000000000	846.0000000000000000	889.0000000000000000
1290.6435643564357000	677.3168316831682900	3894.0000000000000000	5.0000000000000000	1408212078.0000000000000000	866.0000000000000000	888.0000000000000000
1300.1826923076924000	678.5769230769230900	3895.0000000000000000	5.0000000000000000	1408212078.0000000000000000	886.0000000000000000	891.0000000000000000
1310.6666666666667000	679.9459459459459400	3896.0000000000000000	5.0000000000000000	1408212078.0000000000000000	906.0000000000000000	893.0000000000000000
1320.5000000000000000	682.6176470588235400	3897.0000000000000000	5.0000000000000000	1408212078.0000000000000000	926.0000000000000000	892.0000000000000000
1330.7373737373737000	686.1919191919191700	3898.0000000000000000	5.0000000000000000	1408212078.0000000000000000	946.0000000000000000	892.0000000000000000
1348.9166666666667000	695.8055555555555400	3900.0000000000000000	5.0000000000000000	1408212078.0000000000000000	986.0000000000000000	893.0000000000000000
1358.2619047619048000	702.2023809523809600	3901.0000000000000000	5.0000000000000000	1408212079.0000000000000000	6.0000000000000000	894.0000000000000000
1366.3506493506493000	709.7662337662337700	3902.0000000000000000	5.0000000000000000	1408212079.0000000000000000	26.0000000000000000	892.0000000000000000
1374.1323529411766000	717.3235294117647500	3903.0000000000000000	5.0000000000000000	1408212079.0000000000000000	46.0000000000000000	892.0000000000000000
1388.6818181818182000	734.3484848484848700	3905.0000000000000000	5.0000000000000000	1408212079.0000000000000000	86.0000000000000000	893.0000000000000000
1395.2151898734178000	743.8481012658228300	3906.0000000000000000	5.0000000000000000	1408212079.0000000000000000	106.0000000000000000	893.0000000000000000
1402.6470588235295000	752.6764705882352500	3907.0000000000000000	5.0000000000000000	1408212079.0000000000000000	126.0000000000000000	894.0000000000000000
1409.8253968253969000	761.4920634920634900	3908.0000000000000000	5.0000000000000000	1408212079.0000000000000000	146.0000000000000000	892.0000000000000000
1415.5194805194806000	771.9480519480519000	3909.0000000000000000	5.0000000000000000	1408212079.0000000000000000	166.0000000000000000	890.0000000000000000
1422.5999999999999000	781.1894736842105000	3910.0000000000000000	5.0000000000000000	1408212079.0000000000000000	186.0000000000000000	893.0000000000000000
1430.8787878787880000	781.4242424242423800	3912.0000000000000000	5.0000000000000000	1408212079.0000000000000000	226.0000000000000000	893.0000000000000000
1429.0363636363636000	778.1818181818181300	3913.0000000000000000	5.0000000000000000	1408212079.0000000000000000	246.0000000000000000	893.0000000000000000
1428.2121212121212000	773.1212121212121200	3914.0000000000000000	5.0000000000000000	1408212079.0000000000000000	266.0000000000000000	896.0000000000000000
1424.2542372881355000	769.2372881355931900	3915.0000000000000000	5.0000000000000000	1408212079.0000000000000000	286.0000000000000000	894.0000000000000000
1420.6491228070176000	767.0701754385964900	3916.0000000000000000	5.0000000000000000	1408212079.0000000000000000	306.0000000000000000	896.0000000000000000
1417.5531914893618000	765.6808510638297800	3917.0000000000000000	5.0000000000000000	1408212079.0000000000000000	326.0000000000000000	895.0000000000000000
1414.6153846153845000	766.5384615384615500	3918.0000000000000000	5.0000000000000000	1408212079.0000000000000000	346.0000000000000000	895.0000000000000000
1413.0833333333333000	770.3333333333333700	3919.0000000000000000	5.0000000000000000	1408212079.0000000000000000	366.0000000000000000	939.0000000000000000
1412.6981132075471000	773.6981132075471800	3920.0000000000000000	5.0000000000000000	1408212079.0000000000000000	386.0000000000000000	896.0000000000000000
1411.7777777777778000	779.3333333333333700	3921.0000000000000000	5.0000000000000000	1408212079.0000000000000000	406.0000000000000000	896.0000000000000000
1411.2686567164178000	785.7313432835820800	3922.0000000000000000	5.0000000000000000	1408212079.0000000000000000	426.0000000000000000	895.0000000000000000
1412.2727272727273000	791.8333333333333700	3923.0000000000000000	5.0000000000000000	1408212079.0000000000000000	446.0000000000000000	895.0000000000000000
1414.3478260869565000	797.5797101449275000	3924.0000000000000000	5.0000000000000000	1408212079.0000000000000000	466.0000000000000000	937.0000000000000000
1414.9861111111111000	805.1250000000000000	3925.0000000000000000	5.0000000000000000	1408212079.0000000000000000	486.0000000000000000	897.0000000000000000
1418.4782608695652000	810.3623188405797500	3926.0000000000000000	5.0000000000000000	1408212079.0000000000000000	506.0000000000000000	898.0000000000000000
1421.2619047619048000	817.1428571428571100	3927.0000000000000000	5.0000000000000000	1408212079.0000000000000000	526.0000000000000000	898.0000000000000000
1425.7113402061855000	823.8556701030927300	3928.0000000000000000	5.0000000000000000	1408212079.0000000000000000	546.0000000000000000	898.0000000000000000
1434.3516483516485000	839.9890109890110400	3930.0000000000000000	5.0000000000000000	1408212079.0000000000000000	586.0000000000000000	899.0000000000000000
1438.3043478260870000	848.8260869565217500	3931.0000000000000000	5.0000000000000000	1408212079.0000000000000000	606.0000000000000000	899.0000000000000000
1443.2976190476190000	856.5952380952380700	3932.0000000000000000	5.0000000000000000	1408212079.0000000000000000	626.0000000000000000	899.0000000000000000
1449.8333333333333000	862.7948717948718200	3933.0000000000000000	5.0000000000000000	1408212079.0000000000000000	646.0000000000000000	899.0000000000000000
1453.7078651685392000	869.9101123595505700	3934.0000000000000000	5.0000000000000000	1408212079.0000000000000000	666.0000000000000000	906.0000000000000000
1460.4225352112676000	872.7323943661971300	3935.0000000000000000	5.0000000000000000	1408212079.0000000000000000	686.0000000000000000	899.0000000000000000
1468.2352941176471000	869.2941176470587800	3937.0000000000000000	5.0000000000000000	1408212079.0000000000000000	726.0000000000000000	900.0000000000000000
1464.5416666666667000	868.0625000000000000	3938.0000000000000000	5.0000000000000000	1408212079.0000000000000000	746.0000000000000000	901.0000000000000000
1459.9344262295083000	866.3934426229508300	3939.0000000000000000	5.0000000000000000	1408212079.0000000000000000	766.0000000000000000	903.0000000000000000
1454.6666666666667000	864.6666666666666300	3940.0000000000000000	5.0000000000000000	1408212079.0000000000000000	786.0000000000000000	902.0000000000000000
1445.6911764705883000	864.9558823529412200	3941.0000000000000000	5.0000000000000000	1408212079.0000000000000000	806.0000000000000000	901.0000000000000000
1438.3035714285713000	865.6250000000000000	3942.0000000000000000	5.0000000000000000	1408212079.0000000000000000	826.0000000000000000	903.0000000000000000
1429.5806451612902000	869.1612903225806100	3943.0000000000000000	5.0000000000000000	1408212079.0000000000000000	846.0000000000000000	903.0000000000000000
1423.4000000000001000	872.3111111111111300	3944.0000000000000000	5.0000000000000000	1408212079.0000000000000000	866.0000000000000000	904.0000000000000000
1417.9821428571429000	876.8214285714285600	3945.0000000000000000	5.0000000000000000	1408212079.0000000000000000	886.0000000000000000	903.0000000000000000
1412.6562500000000000	881.8906250000000000	3946.0000000000000000	5.0000000000000000	1408212079.0000000000000000	906.0000000000000000	904.0000000000000000
1408.6363636363637000	887.3636363636363700	3947.0000000000000000	5.0000000000000000	1408212079.0000000000000000	926.0000000000000000	904.0000000000000000
1405.4576271186440000	892.7966101694914900	3948.0000000000000000	5.0000000000000000	1408212079.0000000000000000	946.0000000000000000	905.0000000000000000
1400.1973684210527000	898.9473684210526000	3949.0000000000000000	5.0000000000000000	1408212079.0000000000000000	966.0000000000000000	905.0000000000000000
1395.9342105263158000	905.1578947368420800	3950.0000000000000000	5.0000000000000000	1408212079.0000000000000000	986.0000000000000000	904.0000000000000000
1391.5975609756097000	912.1707317073170300	3951.0000000000000000	5.0000000000000000	1408212080.0000000000000000	6.0000000000000000	905.0000000000000000
1386.3578947368421000	920.4947368421052300	3952.0000000000000000	5.0000000000000000	1408212080.0000000000000000	26.0000000000000000	952.0000000000000000
1377.1910112359551000	936.2022471910112200	3954.0000000000000000	5.0000000000000000	1408212080.0000000000000000	66.0000000000000000	902.0000000000000000
1372.2424242424242000	945.3939393939393800	3955.0000000000000000	5.0000000000000000	1408212080.0000000000000000	86.0000000000000000	906.0000000000000000
1368.2365591397850000	954.5483870967741500	3956.0000000000000000	5.0000000000000000	1408212080.0000000000000000	106.0000000000000000	907.0000000000000000
1364.1578947368421000	963.7999999999999500	3957.0000000000000000	5.0000000000000000	1408212080.0000000000000000	126.0000000000000000	952.0000000000000000
1362.8309859154929000	960.0422535211267800	3959.0000000000000000	5.0000000000000000	1408212080.0000000000000000	166.0000000000000000	906.0000000000000000
1363.2409638554218000	955.4939759036144600	3960.0000000000000000	5.0000000000000000	1408212080.0000000000000000	186.0000000000000000	908.0000000000000000
1374.7692307692307000	951.3846153846153600	3962.0000000000000000	5.0000000000000000	1408212080.0000000000000000	226.0000000000000000	910.0000000000000000
1374.8636363636363000	955.4090909090908800	3963.0000000000000000	5.0000000000000000	1408212080.0000000000000000	246.0000000000000000	907.0000000000000000
1376.4177215189873000	960.3291139240506000	3964.0000000000000000	5.0000000000000000	1408212080.0000000000000000	266.0000000000000000	907.0000000000000000
1377.9032258064517000	967.6989247311828400	3965.0000000000000000	5.0000000000000000	1408212080.0000000000000000	286.0000000000000000	909.0000000000000000
1379.2435897435898000	974.1153846153846400	3966.0000000000000000	5.0000000000000000	1408212080.0000000000000000	306.0000000000000000	909.0000000000000000
1378.8181818181818000	970.1272727272727300	3968.0000000000000000	5.0000000000000000	1408212080.0000000000000000	346.0000000000000000	910.0000000000000000
1380.5714285714287000	966.0909090909091200	3969.0000000000000000	5.0000000000000000	1408212080.0000000000000000	366.0000000000000000	908.0000000000000000
1384.4067796610170000	961.8474576271186200	3970.0000000000000000	5.0000000000000000	1408212080.0000000000000000	386.0000000000000000	910.0000000000000000
1391.4400000000001000	960.0399999999999600	3971.0000000000000000	5.0000000000000000	1408212080.0000000000000000	406.0000000000000000	910.0000000000000000
1393.9411764705883000	961.4705882352941400	3972.0000000000000000	5.0000000000000000	1408212080.0000000000000000	426.0000000000000000	910.0000000000000000
1397.1754385964912000	963.5263157894736400	3973.0000000000000000	5.0000000000000000	1408212080.0000000000000000	446.0000000000000000	909.0000000000000000
1400.4756097560976000	967.7073170731707700	3974.0000000000000000	5.0000000000000000	1408212080.0000000000000000	466.0000000000000000	910.0000000000000000
1404.0000000000000000	972.6590909090908800	3975.0000000000000000	5.0000000000000000	1408212080.0000000000000000	486.0000000000000000	911.0000000000000000
1407.2777777777778000	977.3888888888889100	3976.0000000000000000	5.0000000000000000	1408212080.0000000000000000	506.0000000000000000	912.0000000000000000
1409.4444444444443000	978.9259259259259800	3977.0000000000000000	5.0000000000000000	1408212080.0000000000000000	526.0000000000000000	913.0000000000000000
1413.5666666666666000	979.0000000000000000	3978.0000000000000000	5.0000000000000000	1408212080.0000000000000000	546.0000000000000000	913.0000000000000000
1416.7974683544303000	985.3291139240506000	3980.0000000000000000	5.0000000000000000	1408212080.0000000000000000	586.0000000000000000	915.0000000000000000
1419.9642857142858000	989.5833333333333700	3981.0000000000000000	5.0000000000000000	1408212080.0000000000000000	606.0000000000000000	911.0000000000000000
1423.4250000000000000	995.2875000000000200	3982.0000000000000000	5.0000000000000000	1408212080.0000000000000000	626.0000000000000000	914.0000000000000000
1424.3620689655172000	998.2758620689654700	3983.0000000000000000	5.0000000000000000	1408212080.0000000000000000	646.0000000000000000	913.0000000000000000
1422.4000000000001000	994.2666666666666500	3985.0000000000000000	5.0000000000000000	1408212080.0000000000000000	686.0000000000000000	959.0000000000000000
1422.8636363636363000	987.3181818181818700	3987.0000000000000000	5.0000000000000000	1408212080.0000000000000000	726.0000000000000000	916.0000000000000000
1420.7755102040817000	984.9795918367347000	3988.0000000000000000	5.0000000000000000	1408212080.0000000000000000	746.0000000000000000	915.0000000000000000
1419.7068965517242000	990.6551724137931400	3990.0000000000000000	5.0000000000000000	1408212080.0000000000000000	786.0000000000000000	968.0000000000000000
1418.2441860465117000	996.0930232558139300	3991.0000000000000000	5.0000000000000000	1408212080.0000000000000000	806.0000000000000000	916.0000000000000000
1419.8068181818182000	1004.0113636363636000	3992.0000000000000000	5.0000000000000000	1408212080.0000000000000000	826.0000000000000000	917.0000000000000000
1421.3695652173913000	1014.0543478260870000	3993.0000000000000000	5.0000000000000000	1408212080.0000000000000000	846.0000000000000000	917.0000000000000000
1426.1323529411766000	1017.7647058823529000	3994.0000000000000000	5.0000000000000000	1408212080.0000000000000000	866.0000000000000000	914.0000000000000000
1428.4222222222222000	1009.7777777777778000	3995.0000000000000000	5.0000000000000000	1408212080.0000000000000000	886.0000000000000000	921.0000000000000000
1431.5157894736842000	1001.4105263157895000	3996.0000000000000000	5.0000000000000000	1408212080.0000000000000000	906.0000000000000000	916.0000000000000000
1431.7249999999999000	994.2500000000000000	3997.0000000000000000	5.0000000000000000	1408212080.0000000000000000	926.0000000000000000	918.0000000000000000
1432.8461538461538000	988.3333333333333700	3998.0000000000000000	5.0000000000000000	1408212080.0000000000000000	946.0000000000000000	917.0000000000000000
1434.5384615384614000	984.8461538461538100	3999.0000000000000000	5.0000000000000000	1408212080.0000000000000000	966.0000000000000000	916.0000000000000000
1434.5333333333333000	984.0666666666667200	4000.0000000000000000	5.0000000000000000	1408212080.0000000000000000	986.0000000000000000	922.0000000000000000
1438.3142857142857000	987.4285714285714400	4002.0000000000000000	5.0000000000000000	1408212081.0000000000000000	26.0000000000000000	920.0000000000000000
1439.4482758620691000	990.6379310344827900	4003.0000000000000000	5.0000000000000000	1408212081.0000000000000000	46.0000000000000000	918.0000000000000000
1441.6623376623377000	1000.2987012987013000	4005.0000000000000000	5.0000000000000000	1408212081.0000000000000000	86.0000000000000000	920.0000000000000000
1444.0875000000001000	1006.7500000000000000	4006.0000000000000000	5.0000000000000000	1408212081.0000000000000000	106.0000000000000000	921.0000000000000000
1446.8823529411766000	1012.2588235294118000	4007.0000000000000000	5.0000000000000000	1408212081.0000000000000000	126.0000000000000000	920.0000000000000000
1451.3636363636363000	1014.0363636363636000	4008.0000000000000000	5.0000000000000000	1408212081.0000000000000000	146.0000000000000000	919.0000000000000000
1453.4615384615386000	1011.0769230769231000	4009.0000000000000000	5.0000000000000000	1408212081.0000000000000000	166.0000000000000000	919.0000000000000000
1454.9705882352941000	1008.8823529411765000	4010.0000000000000000	5.0000000000000000	1408212081.0000000000000000	186.0000000000000000	922.0000000000000000
1457.0961538461538000	1002.1346153846154000	4012.0000000000000000	5.0000000000000000	1408212081.0000000000000000	226.0000000000000000	922.0000000000000000
1454.6666666666667000	999.7777777777778300	4013.0000000000000000	5.0000000000000000	1408212081.0000000000000000	246.0000000000000000	922.0000000000000000
1463.3333333333333000	1001.7777777777778000	4014.0000000000000000	5.0000000000000000	1408212081.0000000000000000	266.0000000000000000	921.0000000000000000
1461.3809523809523000	1005.5952380952381000	4015.0000000000000000	5.0000000000000000	1408212081.0000000000000000	286.0000000000000000	922.0000000000000000
1461.9852941176471000	1010.8970588235294000	4016.0000000000000000	5.0000000000000000	1408212081.0000000000000000	306.0000000000000000	923.0000000000000000
1465.2318840579710000	1016.7101449275362000	4017.0000000000000000	5.0000000000000000	1408212081.0000000000000000	326.0000000000000000	923.0000000000000000
1468.2365591397850000	1024.0000000000000000	4018.0000000000000000	5.0000000000000000	1408212081.0000000000000000	346.0000000000000000	950.0000000000000000
1472.9821428571429000	1027.2142857142858000	4019.0000000000000000	5.0000000000000000	1408212081.0000000000000000	366.0000000000000000	921.0000000000000000
1479.0645161290322000	1027.3548387096773000	4020.0000000000000000	5.0000000000000000	1408212081.0000000000000000	386.0000000000000000	925.0000000000000000
1482.7777777777778000	1029.2222222222222000	4021.0000000000000000	5.0000000000000000	1408212081.0000000000000000	406.0000000000000000	923.0000000000000000
1486.1707317073171000	1031.5121951219512000	4022.0000000000000000	5.0000000000000000	1408212081.0000000000000000	426.0000000000000000	926.0000000000000000
1491.3278688524590000	1034.3442622950820000	4023.0000000000000000	5.0000000000000000	1408212081.0000000000000000	447.0000000000000000	6.0000000000000000
1497.0175438596491000	1038.0526315789473000	4024.0000000000000000	5.0000000000000000	1408212081.0000000000000000	466.0000000000000000	923.0000000000000000
1502.9459459459461000	1042.6081081081081000	4025.0000000000000000	5.0000000000000000	1408212081.0000000000000000	486.0000000000000000	926.0000000000000000
1509.1132075471698000	1047.4528301886792000	4026.0000000000000000	5.0000000000000000	1408212081.0000000000000000	506.0000000000000000	926.0000000000000000
1514.9285714285713000	1051.8428571428572000	4027.0000000000000000	5.0000000000000000	1408212081.0000000000000000	526.0000000000000000	926.0000000000000000
1519.9710144927535000	1056.6956521739130000	4028.0000000000000000	5.0000000000000000	1408212081.0000000000000000	546.0000000000000000	928.0000000000000000
1534.5813953488373000	1062.7906976744187000	4030.0000000000000000	5.0000000000000000	1408212081.0000000000000000	586.0000000000000000	927.0000000000000000
1533.5200000000000000	1059.2400000000000000	4031.0000000000000000	5.0000000000000000	1408212081.0000000000000000	606.0000000000000000	927.0000000000000000
1532.5156250000000000	1055.2500000000000000	4032.0000000000000000	5.0000000000000000	1408212081.0000000000000000	626.0000000000000000	929.0000000000000000
1531.2500000000000000	1048.6099999999999000	4033.0000000000000000	5.0000000000000000	1408212081.0000000000000000	646.0000000000000000	934.0000000000000000
1527.8444444444444000	1041.5111111111112000	4034.0000000000000000	5.0000000000000000	1408212081.0000000000000000	666.0000000000000000	926.0000000000000000
1522.9404761904761000	1035.5833333333333000	4035.0000000000000000	5.0000000000000000	1408212081.0000000000000000	686.0000000000000000	930.0000000000000000
1513.7272727272727000	1028.5227272727273000	4037.0000000000000000	5.0000000000000000	1408212081.0000000000000000	726.0000000000000000	929.0000000000000000
1508.6666666666667000	1028.7777777777778000	4038.0000000000000000	5.0000000000000000	1408212081.0000000000000000	746.0000000000000000	930.0000000000000000
1507.2500000000000000	1032.5000000000000000	4039.0000000000000000	5.0000000000000000	1408212081.0000000000000000	766.0000000000000000	926.0000000000000000
1507.7846153846153000	1035.0461538461539000	4040.0000000000000000	5.0000000000000000	1408212081.0000000000000000	786.0000000000000000	930.0000000000000000
1506.7704918032787000	1038.9672131147540000	4041.0000000000000000	5.0000000000000000	1408212081.0000000000000000	806.0000000000000000	928.0000000000000000
1506.6282051282051000	1043.2820512820513000	4042.0000000000000000	5.0000000000000000	1408212081.0000000000000000	826.0000000000000000	930.0000000000000000
1505.0952380952381000	1045.1904761904761000	4043.0000000000000000	5.0000000000000000	1408212081.0000000000000000	846.0000000000000000	930.0000000000000000
1505.5217391304348000	1039.4927536231885000	4044.0000000000000000	5.0000000000000000	1408212081.0000000000000000	866.0000000000000000	929.0000000000000000
1505.8305084745762000	1035.7288135593221000	4045.0000000000000000	5.0000000000000000	1408212081.0000000000000000	886.0000000000000000	931.0000000000000000
[truncated: 78,144 more rows]
