# Supplementary material for: A novel video-tracking system to quantify the behaviour of nocturnal mosquitoes attacking human hosts in the field
Source: J R Soc Interface. 2016 Apr;13(117):20150974. doi: 10.1098/rsif.2015.0974 (PMC4874425; doi:10.1098/rsif.2015.0974)
Supplement: Figure12_Spatial distribution of mosquito activity [file rsif20150974supp7.xlsx]

## Sheet: LSTM_CulexNetData_UntreatedTest
VolName	ExpCode	AreaName	AreaNO	SumTotalActivitySEC	AreaMM2	TotalDensity_s_per_m2
TH	4	Area 1 (Roof Net 1)	1	949.715	58565	16216.4
TH	4	Area 2 (Roof Net 2)	2	2809.44	57656	48727.7
TH	4	Area 3 (Roof Net 3)	3	9493.03	62869	150997
TH	4	Area 7 (Side Net)	7	702.231	65325	10749.8
TH	4	Area 8 (Front of Net)	8	852.448	315110	2705.24
TH	4	Area 12 (Space above net)	12	1515	212352	7134.39
TH	4	Area 11 (Side - outside -Net)	11	352.984	146111	2415.86
TH	4	Area 4 (Roof Net 4)	4	2358.78	61866	38127.2
TH	4	Area 5 (Roof Net 5)	5	798.828	53778	14854.2
TH	4	Area 6 (Roof Net 6)	6	357.704	51965	6883.55
TH	4	Area 10 (Side Net 10 )	10	626.047	54963	11390.3
TH	4	Area 9 (Front of Net)	9	716.735	325429	2202.43
TH	4	Area 13 (Space above net)	13	1530.23	296875	5154.45
TH	4	Area 14 (Side - outside -Net)	14	462.584	148958	3105.47
TH	4	Area 15 (Fly over net 1)	15	46.7068	559525	83.4759
TH	4	Area 16 (Fly over net 2)	16	78.9008	548001	143.979
PA	1	Area 1 (Roof Net 1)	1	248.204	56018	4430.79
PA	1	Area 2 (Roof Net 2)	2	839.289	54618	15366.5
PA	1	Area 3 (Roof Net 3)	3	5422.98	59401	91294.4
PA	1	Area 7 (Side Net)	7	403.847	58133	6946.94
PA	1	Area 8 (Front of Net)	8	329.214	305113	1078.99
PA	1	Area 12 (Space above net)	12	650.475	291956	2227.99
PA	1	Area 11 (Side - outside -Net)	11	162.202	169883	954.787
PA	1	Area 4 (Roof Net 4)	4	3948.41	63822	61866
PA	1	Area 5 (Roof Net 5)	5	322.629	61999	5203.77
PA	1	Area 6 (Roof Net 6)	6	153.163	66071	2318.16
PA	1	Area 10 (Side Net 10 )	10	545.493	79872	6829.58
PA	1	Area 9 (Front of Net)	9	236.961	303312	781.245
PA	1	Area 13 (Space above net)	13	580.282	212384	2732.23
PA	1	Area 14 (Side - outside -Net)	14	147.182	130536	1127.52
PA	1	Area 15 (Fly over net 1)	15	10.9802	533283	20.5898
PA	1	Area 16 (Fly over net 2)	16	26.8809	575076	46.7432
BA	12	Area 1 (Roof Net 1)	1	274.524	61700	4449.34
BA	12	Area 2 (Roof Net 2)	2	1000.54	60307	16590.7
BA	12	Area 3 (Roof Net 3)	3	6842.49	65309	104771
BA	12	Area 7 (Side Net)	7	151.101	57605	2623.05
BA	12	Area 8 (Front of Net)	8	303.137	314196	964.801
BA	12	Area 12 (Space above net)	12	528.435	210784	2507
BA	12	Area 11 (Side - outside -Net)	11	121.322	146515	828.054
BA	12	Area 4 (Roof Net 4)	4	1705.94	62775	27175.5
BA	12	Area 5 (Roof Net 5)	5	519.126	60377	8598.07
BA	12	Area 6 (Roof Net 6)	6	478.044	61628	7756.93
BA	12	Area 10 (Side Net 10 )	10	789.729	55172	14313.9
BA	12	Area 9 (Front of Net)	9	413.697	295668	1399.2
BA	12	Area 13 (Space above net)	13	410.633	301236	1363.16
BA	12	Area 14 (Side - outside -Net)	14	219.523	158918	1381.36
BA	12	Area 15 (Fly over net 1)	15	12.4797	559117	22.3203
BA	12	Area 16 (Fly over net 2)	16	10.2602	535620	19.1557
AB	3	Area 1 (Roof Net 1)	1	3172.36	54810	57879.3
AB	3	Area 2 (Roof Net 2)	2	4689.05	53857	87064.8
AB	3	Area 3 (Roof Net 3)	3	7618.74	58595	130024
AB	3	Area 7 (Side Net)	7	2285.19	54050	42279.3
AB	3	Area 8 (Front of Net)	8	598.272	317200	1886.1
AB	3	Area 12 (Space above net)	12	2738.94	297156	9217.19
AB	3	Area 11 (Side - outside -Net)	11	1008.5	158918	6346.01
AB	3	Area 4 (Roof Net 4)	4	4053.21	60211	67316.8
AB	3	Area 5 (Roof Net 5)	5	604.867	57814	10462.3
AB	3	Area 6 (Roof Net 6)	6	538.108	60705	8864.3
AB	3	Area 10 (Side Net 10 )	10	720.625	64275	11211.6
AB	3	Area 9 (Front of Net)	9	225.986	329607	685.623
AB	3	Area 13 (Space above net)	13	1859.28	210836	8818.6
AB	3	Area 14 (Side - outside -Net)	14	181.021	135080	1340.1
AB	3	Area 15 (Fly over net 1)	15	30.7504	538512	57.1026
AB	3	Area 16 (Fly over net 2)	16	21.1805	572612	36.9892
AN	15	Area 1 (Roof Net 1)	1	2302.09	62592	36779.4
AN	15	Area 2 (Roof Net 2)	2	3660.56	60128	60879.5
AN	15	Area 3 (Roof Net 3)	3	4540.03	64484	70405.6
AN	15	Area 7 (Side Net)	7	226.285	73752	3068.19
AN	15	Area 8 (Front of Net)	8	391.376	298896	1309.41
AN	15	Area 12 (Space above net)	12	748.45	217066	3448.03
AN	15	Area 11 (Side - outside -Net)	11	157.723	135452	1164.42
AN	15	Area 4 (Roof Net 4)	4	2117.74	63832	33176.7
AN	15	Area 5 (Roof Net 5)	5	253.325	60416	4193.01
AN	15	Area 6 (Roof Net 6)	6	472.709	61395	7699.46
AN	15	Area 10 (Side Net 10 )	10	831.197	56565	14694.6
AN	15	Area 9 (Front of Net)	9	500.959	302114	1658.18
AN	15	Area 13 (Space above net)	13	634.496	309342	2051.11
AN	15	Area 14 (Side - outside -Net)	14	199.406	144747	1377.62
AN	15	Area 15 (Fly over net 1)	15	29.1598	559852	52.0848
AN	15	Area 16 (Fly over net 2)	16	34.2406	544322	62.905
AS	11	Area 1 (Roof Net 1)	1	4310.32	56553	76217.3
AS	11	Area 2 (Roof Net 2)	2	9271.12	54369	170522
AS	11	Area 3 (Roof Net 3)	3	6845.98	53051	129045
AS	11	Area 7 (Side Net)	7	1104.51	56847	19429.5
AS	11	Area 8 (Front of Net)	8	557.868	286673	1946.01
AS	11	Area 12 (Space above net)	12	1526.75	298593	5113.14
AS	11	Area 11 (Side - outside -Net)	11	369.262	183954	2007.36
AS	11	Area 4 (Roof Net 4)	4	833.22	56869	14651.6
AS	11	Area 5 (Roof Net 5)	5	218.303	58378	3739.47
AS	11	Area 6 (Roof Net 6)	6	651.628	61302	10629.8
AS	11	Area 10 (Side Net 10 )	10	1053.63	61912	17018.2
AS	11	Area 9 (Front of Net)	9	405.551	308468	1314.73
AS	11	Area 13 (Space above net)	13	1102.38	220028	5010.18
AS	11	Area 14 (Side - outside -Net)	14	301.744	148208	2035.95
AS	11	Area 15 (Fly over net 1)	15	19.3202	507493	38.0698
AS	11	Area 16 (Fly over net 2)	16	23.8404	546929	43.5896
